# Supplementary material for: Anomaly Identification during Polymerase Chain Reaction for Detecting SARS-CoV-2 Using Artificial Intelligence Trained from Simulated Data
Source: Molecules. 2020 Dec 23;26(1):20. doi: 10.3390/molecules26010020 (PMC7793083; doi:10.3390/molecules26010020)
Supplement: Supplementary file 1 [file molecules-26-00020-s001.zip]

Archive with 1 entries (1 files):
- molecules-974074-supplementary.xlsx
