# Supplementary material for: Anomaly Identification during Polymerase Chain Reaction for Detecting SARS-CoV-2 Using Artificial Intelligence Trained from Simulated Data
Source: Molecules. 2020 Dec 23;26(1):20. doi: 10.3390/molecules26010020 (PMC7793083; doi:10.3390/molecules26010020)
Supplement: Supplementary file 1 [file molecules-26-00020-s001.zip › molecules-974074-supplementary.xlsx]

## Sheet: Experimental Data
C1	C2	C3	C4	C5	C6	C7	C8	C9	C10	C11	C12	C13	C14	C15	C16	C17	C18	C19	C20	C21	C22	C23	C24	C25	C26	C27	C28	C29	C30	C31	C32	C33	C34	C35	C36	C37	C38	C39	C40	C41	C42	C43	C44	C45	C46	Clases
-20.4	-19.7	-8.19	-11.5	-5.65	0.75	2.36	4.4	8.5	8.12	10.4	8.62	9.49	5.69	8.33	2.96	4.92	2.64	1.62	4.89	0.97	0.08	-0.13	-1.97	-6.24	-6.15	-8.62	-8.11	-7.12	-9.34	-11.2	-10.2	-9.52	-10.5	-7.5	-3.56	-3.86	-0.61	1.27	0.87	2.49	8.28	11.5	15	17.1	10.9	-
-20.4	-19.7	-8.19	-11.5	-5.65	0.75	2.36	4.4	8.5	8.12	10.4	8.62	9.49	5.69	8.33	2.96	4.92	2.64	1.62	4.89	0.97	0.08	-0.13	-1.97	-6.24	-6.15	-8.62	-8.11	-7.12	-9.34	-11.2	-10.2	-9.52	-10.5	-7.5	-3.56	-3.86	-0.61	1.27	0.87	2.49	8.28	11.5	15	17.1	10.9	-
-5.72	-7.15	-3.39	-6.21	-5.66	-1.35	-1.77	0.91	1.76	2.36	0.09	5.25	5.37	5.12	7.67	9.95	6.41	6.22	6.33	3.85	1.38	1.98	-6.67	-7.99	-7.38	-8.15	-8.81	-8.91	-6.04	-5.59	-4.17	-5.05	-7.6	-5.7	-5.19	-4.56	-0.02	-1.05	-4.2	-0.27	3.05	2.29	6.04	5.82	7.34	10.1	-
-5.72	-7.15	-3.39	-6.21	-5.66	-1.35	-1.77	0.91	1.76	2.36	0.09	5.25	5.37	5.12	7.67	9.95	6.41	6.22	6.33	3.85	1.38	1.98	-6.67	-7.99	-7.38	-8.15	-8.81	-8.91	-6.04	-5.59	-4.17	-5.05	-7.6	-5.7	-5.19	-4.56	-0.02	-1.05	-4.2	-0.27	3.05	2.29	6.04	5.82	7.34	10.1	-
-7.51	-8.04	-9.57	-2	-4.9	-10.1	-3.34	-1.98	-2.27	-2.52	-1.73	2.2	3.48	5.44	3.46	5.79	6.63	6.88	8.69	10.8	11.1	9.69	6.5	1.42	-0.96	-6.87	-6.6	-7.81	-7.22	-7.11	-7.1	-5.41	-4.78	-4.86	-6.32	-7.21	-5.59	-4.73	-1.84	-1.86	2.15	-2.51	1.4	3.86	4.21	10	-
-7.51	-8.04	-9.57	-2	-4.9	-10.1	-3.34	-1.98	-2.27	-2.52	-1.73	2.2	3.48	5.44	3.46	5.79	6.63	6.88	8.69	10.8	11.1	9.69	6.5	1.42	-0.96	-6.87	-6.6	-7.81	-7.22	-7.11	-7.1	-5.41	-4.78	-4.86	-6.32	-7.21	-5.59	-4.73	-1.84	-1.86	2.15	-2.51	1.4	3.86	4.21	10	-
-7.51	-8.04	-9.57	-2	-4.9	-10.1	-3.34	-1.98	-2.27	-2.52	-1.73	2.2	3.48	5.44	3.46	5.79	6.63	6.88	8.69	10.8	11.1	9.69	6.5	1.42	-0.96	-6.87	-6.6	-7.81	-7.22	-7.11	-7.1	-5.41	-4.78	-4.86	-6.32	-7.21	-5.59	-4.73	-1.84	-1.86	2.15	-2.51	1.4	3.86	4.21	10	-
-7.51	-8.04	-9.57	-2	-4.9	-10.1	-3.34	-1.98	-2.27	-2.52	-1.73	2.2	3.48	5.44	3.46	5.79	6.63	6.88	8.69	10.8	11.1	9.69	6.5	1.42	-0.96	-6.87	-6.6	-7.81	-7.22	-7.11	-7.1	-5.41	-4.78	-4.86	-6.32	-7.21	-5.59	-4.73	-1.84	-1.86	2.15	-2.51	1.4	3.86	4.21	10	-
-11	-10.2	-9.23	-12.1	-5.13	-2.1	0.2	-2.6	0.7	2.58	4.34	2.09	7.47	7.53	5.52	9.8	8.38	11.2	10.9	8.28	3.11	-0.37	-2.85	-3.96	-7.35	-8.53	-9.71	-9.93	-12.8	-11.1	-11.7	-5.63	-6.89	-7.63	-7.48	-4.42	-2.29	-0.9	1.74	-0.71	5.73	2.14	4.93	4.6	6.25	9.51	-
0.49	-7.29	-5.18	-0.44	-1.82	-2.49	1.14	0.5	1.38	0.55	2.25	3.58	6.36	2.07	3.8	5.26	6.73	8.02	8.53	3.91	1.64	2.66	-3.62	-4.14	-7.33	-10.2	-9.1	-9.1	-11.6	-6.8	-7.92	-7.66	-8.13	-6.24	-4.6	-3.25	-3.3	5.55	-4.4	2.36	8.01	4.78	1.64	7.94	7.54	9.42	-
0.49	-7.29	-5.18	-0.44	-1.82	-2.49	1.14	0.5	1.38	0.55	2.25	3.58	6.36	2.07	3.8	5.26	6.73	8.02	8.53	3.91	1.64	2.66	-3.62	-4.14	-7.33	-10.2	-9.1	-9.1	-11.6	-6.8	-7.92	-7.66	-8.13	-6.24	-4.6	-3.25	-3.3	5.55	-4.4	2.36	8.01	4.78	1.64	7.94	7.54	9.42	-
-3.31	-8.47	-4.28	-5.11	-2.29	-2.51	-5.08	-1.49	-0.1	2.3	2.73	4.63	4.36	4.21	2.18	5.64	7.06	10.9	9.96	8.19	5.02	-1.13	-6.11	-4.28	-5.32	-7.81	-6.43	-9.12	-9.15	-8.25	-7.45	-8.48	-7.72	-4.73	-5.22	-6.09	-2.36	-0.02	-1.41	-1.33	0.01	5.15	4.49	8.08	7.69	8.63	-
-3.31	-8.47	-4.28	-5.11	-2.29	-2.51	-5.08	-1.49	-0.1	2.3	2.73	4.63	4.36	4.21	2.18	5.64	7.06	10.9	9.96	8.19	5.02	-1.13	-6.11	-4.28	-5.32	-7.81	-6.43	-9.12	-9.15	-8.25	-7.45	-8.48	-7.72	-4.73	-5.22	-6.09	-2.36	-0.02	-1.41	-1.33	0.01	5.15	4.49	8.08	7.69	8.63	-
-8.72	-10.2	-6.27	-6.85	-8.79	-3.2	-2.71	-0.46	-1.79	4.26	-0.9	3.73	0.27	1.54	5.06	5.22	3.27	5.5	5.41	3.85	9.49	5.81	6.75	4.78	-0.14	-2.03	-3.04	-1.96	-4.56	-7.7	-8.34	-5.73	-5.73	-11.2	-5.57	-4.79	-5.38	-5.09	1.21	0.78	2.04	-0.22	3.28	1.06	2.27	8.48	-
-8.72	-10.2	-6.27	-6.85	-8.79	-3.2	-2.71	-0.46	-1.79	4.26	-0.9	3.73	0.27	1.54	5.06	5.22	3.27	5.5	5.41	3.85	9.49	5.81	6.75	4.78	-0.14	-2.03	-3.04	-1.96	-4.56	-7.7	-8.34	-5.73	-5.73	-11.2	-5.57	-4.79	-5.38	-5.09	1.21	0.78	2.04	-0.22	3.28	1.06	2.27	8.48	-
-9.7	-6.05	-6.34	-7.07	-4.72	-5.95	0.63	-3.82	-0.84	0.98	-0.72	5.25	1.59	7.27	5.57	6.71	8.04	6.21	6.42	6.67	6.1	3.32	0.76	-0.81	-2.83	-5.32	-7.91	-8.22	-7.44	-6.33	-5.5	-4.85	-4.53	-4.73	-3.52	-3.18	-2.17	-3.11	-3.05	-2.12	-0.77	1.7	3.13	4.32	5.74	7.89	-
-9.66	-10.2	-7.74	-5.71	-4.86	-1.97	-3.86	1.71	-1.81	5.38	-1.99	3.03	6.32	7.7	6.93	10.5	10.8	9.12	7.96	5.76	2.44	-0.74	-6.38	-10.4	-8.61	-7.57	-7.57	-8.93	-7.51	-10.5	-7.6	-7.67	-4.95	-4.01	-1.71	-3.31	-1.28	-3.05	-2.12	-0.96	3.63	5.58	1.04	6.6	7.07	7.88	-
-9.66	-10.2	-7.74	-5.71	-4.86	-1.97	-3.86	1.71	-1.81	5.38	-1.99	3.03	6.32	7.7	6.93	10.5	10.8	9.12	7.96	5.76	2.44	-0.74	-6.38	-10.4	-8.61	-7.57	-7.57	-8.93	-7.51	-10.5	-7.6	-7.67	-4.95	-4.01	-1.71	-3.31	-1.28	-3.05	-2.12	-0.96	3.63	5.58	1.04	6.6	7.07	7.88	-
-6.46	-10.7	-7.18	-6.26	-6.22	-5.18	-3.2	-4.92	-4.52	-3.78	-1.27	2.28	1.61	5.34	5.18	3.72	6.85	7.04	7.77	11.2	10.6	12	7.51	4.79	5.02	-4.93	-4.12	-4.91	-10.6	-9.93	-8.06	-8.97	-5.45	-6.25	-7.55	-6.88	-5.16	-3.85	-2.83	-2.78	-0.46	0.44	2.87	3.86	5.68	6.98	-
-11.5	-8.97	-6.22	-4.89	-7.65	-0.87	-2.98	-3.82	0.01	-2.35	1.59	1.81	4.91	7.38	5.76	6.54	9.72	8.2	7.79	8.51	6.87	8.86	-3.87	2.72	-6.68	-11.4	-9.86	-9.37	-10.5	-10.2	-10.3	-8.38	-7.36	-4.72	-2.06	-3.04	-1.31	-1.77	-0.38	0.36	0.72	0.98	3.3	8.73	5.26	6.31	-
-11.5	-8.97	-6.22	-4.89	-7.65	-0.87	-2.98	-3.82	0.01	-2.35	1.59	1.81	4.91	7.38	5.76	6.54	9.72	8.2	7.79	8.51	6.87	8.86	-3.87	2.72	-6.68	-11.4	-9.86	-9.37	-10.5	-10.2	-10.3	-8.38	-7.36	-4.72	-2.06	-3.04	-1.31	-1.77	-0.38	0.36	0.72	0.98	3.3	8.73	5.26	6.31	-
-4.2	-0.11	3.21	-0.3	1.31	-0.72	1.38	-1.53	2.36	-1.68	-1.22	-1.97	1.14	-1.1	-1.42	-1.08	-1.72	-1.19	0.62	2.36	2.79	-0.82	0.82	-1.02	-2.32	2.59	1.54	-2.12	1.76	0.39	-0.7	0.8	2.76	-2.79	-0.15	-1.87	0.83	2.34	-1.71	2.02	-0.48	-0.48	-1.11	-2.52	-2.26	5.83	-
-4.2	-0.11	3.21	-0.3	1.31	-0.72	1.38	-1.53	2.36	-1.68	-1.22	-1.97	1.14	-1.1	-1.42	-1.08	-1.72	-1.19	0.62	2.36	2.79	-0.82	0.82	-1.02	-2.32	2.59	1.54	-2.12	1.76	0.39	-0.7	0.8	2.76	-2.79	-0.15	-1.87	0.83	2.34	-1.71	2.02	-0.48	-0.48	-1.11	-2.52	-2.26	5.83	-
-4.2	-0.11	3.21	-0.3	1.31	-0.72	1.38	-1.53	2.36	-1.68	-1.22	-1.97	1.14	-1.1	-1.42	-1.08	-1.72	-1.19	0.62	2.36	2.79	-0.82	0.82	-1.02	-2.32	2.59	1.54	-2.12	1.76	0.39	-0.7	0.8	2.76	-2.79	-0.15	-1.87	0.83	2.34	-1.71	2.02	-0.48	-0.48	-1.11	-2.52	-2.26	5.83	-
-4.2	-0.11	3.21	-0.3	1.31	-0.72	1.38	-1.53	2.36	-1.68	-1.22	-1.97	1.14	-1.1	-1.42	-1.08	-1.72	-1.19	0.62	2.36	2.79	-0.82	0.82	-1.02	-2.32	2.59	1.54	-2.12	1.76	0.39	-0.7	0.8	2.76	-2.79	-0.15	-1.87	0.83	2.34	-1.71	2.02	-0.48	-0.48	-1.11	-2.52	-2.26	5.83	-
-4.2	-0.11	3.21	-0.3	1.31	-0.72	1.38	-1.53	2.36	-1.68	-1.22	-1.97	1.14	-1.1	-1.42	-1.08	-1.72	-1.19	0.62	2.36	2.79	-0.82	0.82	-1.02	-2.32	2.59	1.54	-2.12	1.76	0.39	-0.7	0.8	2.76	-2.79	-0.15	-1.87	0.83	2.34	-1.71	2.02	-0.48	-0.48	-1.11	-2.52	-2.26	5.83	-
-4.2	-0.11	3.21	-0.3	1.31	-0.72	1.38	-1.53	2.36	-1.68	-1.22	-1.97	1.14	-1.1	-1.42	-1.08	-1.72	-1.19	0.62	2.36	2.79	-0.82	0.82	-1.02	-2.32	2.59	1.54	-2.12	1.76	0.39	-0.7	0.8	2.76	-2.79	-0.15	-1.87	0.83	2.34	-1.71	2.02	-0.48	-0.48	-1.11	-2.52	-2.26	5.83	-
-28.9	1.59	5.64	2.19	3.02	12.5	8.28	2.84	1.02	0.07	-3.73	-3.37	-3.3	0.45	-2.23	-7.47	0.64	-0.55	-5.08	-2.24	-3.54	-4.17	-2.92	-1.22	-5.24	-3.71	-3.76	-6.2	-5.76	-4.29	-0.9	-8.1	-1.42	-1.59	0.34	1.31	-0.18	-0.55	0.67	-0.05	5.89	2.35	3.78	7.18	3.98	5.77	-
-12.4	1.9	3.96	1.07	2.65	0.25	0.97	3.13	6.54	-0.31	4.85	-0.47	-1.22	0.68	0.56	-5.68	1.21	-3.48	-0.68	-1.71	-3.24	-3.9	-3.87	-1.41	-2.17	-6.7	-2.64	-1.03	-1.87	-4.5	-5.25	-1.31	-5.43	-0.52	-2.67	-3.85	-2.69	1.74	0.02	1.97	2.23	2.1	6.68	5.7	3.27	5.21	-
-12.4	1.9	3.96	1.07	2.65	0.25	0.97	3.13	6.54	-0.31	4.85	-0.47	-1.22	0.68	0.56	-5.68	1.21	-3.48	-0.68	-1.71	-3.24	-3.9	-3.87	-1.41	-2.17	-6.7	-2.64	-1.03	-1.87	-4.5	-5.25	-1.31	-5.43	-0.52	-2.67	-3.85	-2.69	1.74	0.02	1.97	2.23	2.1	6.68	5.7	3.27	5.21	-
-8.32	-9.68	-7.34	-9.75	-6.61	-9	-0.68	-0.66	-0.42	-1.17	0.03	4.84	4.23	9.07	6.97	7.17	8.3	7.76	9.15	10	11.6	4.38	-0.72	-4.03	-4.03	-9.95	-6.25	-7.9	-9.2	-9.7	-5.05	-6.1	-8.14	-7.71	-5.81	-1.98	-4.82	-1	-3.06	-0.23	2.88	3.58	4	3.73	4.95	5.21	-
-8.32	-9.68	-7.34	-9.75	-6.61	-9	-0.68	-0.66	-0.42	-1.17	0.03	4.84	4.23	9.07	6.97	7.17	8.3	7.76	9.15	10	11.6	4.38	-0.72	-4.03	-4.03	-9.95	-6.25	-7.9	-9.2	-9.7	-5.05	-6.1	-8.14	-7.71	-5.81	-1.98	-4.82	-1	-3.06	-0.23	2.88	3.58	4	3.73	4.95	5.21	-
-8.26	-6.44	-6.6	-6.67	-3.87	-3.05	-3.72	-0.48	0.24	1.16	-0.11	-1.5	4.44	4.42	1.49	4.07	3.78	3.04	2.19	9.89	2.83	2.35	3.47	0.37	1.7	-1.55	-1.51	-2.49	-2.6	-5.38	-0.34	-3.95	-3.67	-4.05	-4.79	-3.52	-4.99	-2.68	-2.77	-1.14	-2.67	2.03	3.52	0.8	0.63	5.02	-
-10	-8.71	-5.6	-6.96	-8.9	-6.64	-4.45	-3.67	-1.89	-0.52	2.04	0.67	1.23	6.17	1.06	3	10.4	8.63	9.58	9.4	8	9.62	7.83	3.67	-0.62	-5.82	-8.27	-7.44	-3.48	-5.39	-8.41	-6.29	-4.19	-7.4	-7.21	-6.78	-6.84	-4.03	-2.67	-5.2	3.33	0.66	1.52	4.43	7.34	4.68	-
-10	-8.71	-5.6	-6.96	-8.9	-6.64	-4.45	-3.67	-1.89	-0.52	2.04	0.67	1.23	6.17	1.06	3	10.4	8.63	9.58	9.4	8	9.62	7.83	3.67	-0.62	-5.82	-8.27	-7.44	-3.48	-5.39	-8.41	-6.29	-4.19	-7.4	-7.21	-6.78	-6.84	-4.03	-2.67	-5.2	3.33	0.66	1.52	4.43	7.34	4.68	-
-10	-8.71	-5.6	-6.96	-8.9	-6.64	-4.45	-3.67	-1.89	-0.52	2.04	0.67	1.23	6.17	1.06	3	10.4	8.63	9.58	9.4	8	9.62	7.83	3.67	-0.62	-5.82	-8.27	-7.44	-3.48	-5.39	-8.41	-6.29	-4.19	-7.4	-7.21	-6.78	-6.84	-4.03	-2.67	-5.2	3.33	0.66	1.52	4.43	7.34	4.68	-
-10	-8.71	-5.6	-6.96	-8.9	-6.64	-4.45	-3.67	-1.89	-0.52	2.04	0.67	1.23	6.17	1.06	3	10.4	8.63	9.58	9.4	8	9.62	7.83	3.67	-0.62	-5.82	-8.27	-7.44	-3.48	-5.39	-8.41	-6.29	-4.19	-7.4	-7.21	-6.78	-6.84	-4.03	-2.67	-5.2	3.33	0.66	1.52	4.43	7.34	4.68	-
-5.78	-6.07	-7.46	-5.52	-5.01	-2.32	-2.25	-3.13	-0.34	0.04	1.4	2.36	1.37	1.45	5.19	2.17	4.35	6.12	8.23	8.92	7.22	6.1	2.83	0.57	-3.06	-4.18	-5.45	-5.07	-6.11	-4.8	-5.44	-4.7	-5.92	-4.8	-5.97	-4.85	-5.58	-3.27	-1.69	0.39	1.09	1.44	2.01	3.63	4.55	4.58	-
-5.78	-6.07	-7.46	-5.52	-5.01	-2.32	-2.25	-3.13	-0.34	0.04	1.4	2.36	1.37	1.45	5.19	2.17	4.35	6.12	8.23	8.92	9.76	2.97	5.56	-0.03	-3.81	-5.33	-3.41	-7.61	-4.18	-6.55	-3.66	-6.11	-4.33	-7.32	-2.75	-7.84	-3.95	-4.94	-0.91	0.77	1.29	1.19	1.84	3.01	6.05	4.58	-
-18.8	-7.09	1.62	4.74	0.35	3.1	3	3.45	1.42	4.08	-0.58	3.43	-1.75	-1.55	-1.66	-0.47	1.22	-2.29	-0.72	1.7	-6.2	-2.7	-0.84	-2.3	-4.47	-4.15	-4.48	-4.27	-2.91	-7.38	-1.99	-4.69	0.14	-3.6	0.81	-0.83	6.53	1.02	-2.65	1.4	3.79	3.62	3.2	5.12	2.15	4.45	-
-12.6	-8.72	-10.4	-6.22	-8.13	-6.31	-0.02	-4.35	-7.31	-1.43	0.37	-0.44	1.11	3.05	5.43	4.74	8.11	6.73	9.25	10.7	10.3	9.67	8.47	7.34	4.54	0.88	-3.89	-6.45	-7.41	-7.43	-7.36	-6.99	-5.88	-6.28	-6.81	-7.34	-6.85	-5.04	-3.5	-1.45	0.12	1.08	1.91	2.71	3.64	4.43	-
-12.6	-8.72	-10.4	-6.22	-8.13	-6.31	-0.02	-4.35	-7.31	-1.43	0.37	-0.44	1.11	3.05	5.43	4.74	8.11	6.73	9.25	10.7	10.3	10.1	8.68	6.63	6.71	0.28	-4.36	-7.57	-7.41	-7.24	-7.64	-7.22	-6.11	-4.31	-8.41	-7.72	-5.9	-6.94	-2.29	-1.26	-0.8	2.42	1.62	1.69	4.81	4.43	-
-0.59	-1.64	3.07	-0.31	0.78	-2.6	-3.4	-1.39	3.24	-1.47	1.31	0.57	3.55	-3.4	-1.47	0.36	-1.22	0.72	-1.39	0.82	0.29	1.25	-0.14	0.89	1.77	-2.19	0.21	2.39	-1.27	-0.32	-0.76	0.99	-1.43	0.31	-2.16	2.08	2.68	-3.4	3.13	2.44	-0.99	0.07	-2.99	-1.55	-2.93	3.93	-
-0.59	-1.64	3.07	-0.31	0.78	-2.6	-3.4	-1.39	3.24	-1.47	1.31	0.57	3.55	-3.4	-1.47	0.36	-1.22	0.72	-1.39	0.82	0.29	1.25	-0.14	0.89	1.77	-2.19	0.21	2.39	-1.27	-0.32	-0.76	0.99	-1.43	0.31	-2.16	2.08	2.68	-3.4	3.13	2.44	-0.99	0.07	-2.99	-1.55	-2.93	3.93	-
1.94	0.13	-1.91	-0.74	-2.17	0.4	2.82	1.33	-0.91	-0.59	-0.45	2.47	-2.3	1.43	-2.6	-0.88	1.02	-1.26	3.03	-1.33	0.97	1.97	1.11	-2.88	0.71	0.37	-1.5	1.56	0.2	0.14	5.17	2.02	-1.85	0.01	0.36	-0.63	1.51	0.47	1.08	2.53	-4.89	-2.25	-1.94	-2.58	-1.7	3.93	-
0.89	-2.65	-4.51	0.78	-0.86	-0.75	0.74	-3.79	-0.08	-0.46	-1.62	2.58	0.48	0.21	0.23	-0.29	-0.33	-1.81	-2.18	-0.48	-0.41	2.65	-0.11	-0.34	3.28	2.21	0.83	2.05	2.62	3.12	7.75	6.52	-1.33	1.41	2.34	3.5	3.58	1.04	-1.89	-4.7	-9.76	-11.2	-1.66	-2.17	0.17	3.91	-
0.89	-2.65	-4.51	0.78	-0.86	-0.75	0.74	-3.79	-0.08	-0.46	-1.62	2.58	0.48	0.21	0.23	-0.29	-0.33	-1.81	-2.18	-0.48	-0.41	2.65	-0.11	-0.34	3.28	2.21	0.83	2.05	2.62	3.12	7.75	6.52	-1.33	1.41	2.34	3.5	3.58	1.04	-1.89	-4.7	-9.76	-11.2	-1.66	-2.17	0.17	3.91	-
-3.41	-3.26	-1.59	0.88	-1.06	0.43	-1.55	1.32	-2.7	0.08	1.9	4.94	1.13	1.34	-0.94	0.98	1.33	1.08	-1.41	4.23	-1.12	5.69	1.25	-1.31	3.54	-1.49	-2.13	-1.15	0.63	-0.51	-1.81	-1.48	-1.87	-2.43	-2.02	-3.16	-3.25	-0.92	-0.1	-0.76	4.93	2.83	1.68	0.24	1.38	3.71	-
-3.41	-3.26	-1.59	0.88	-1.06	0.43	-1.55	1.32	-2.7	0.08	1.9	4.94	1.13	1.34	-0.94	0.98	1.33	1.08	-1.41	4.23	-1.12	5.69	1.25	-1.31	3.54	-1.49	-2.13	-1.15	0.63	-0.51	-1.81	-1.48	-1.87	-2.43	-2.02	-3.16	-3.25	-0.92	-0.1	-0.76	4.93	2.83	1.68	0.24	1.38	3.71	-
-6.57	0.62	1.19	1.31	-0.96	-0.96	3.35	1.81	0.4	-1.88	-1.07	-0.4	0.13	1.78	-2.14	3.63	0.9	-1.5	1.29	-2.79	-4.78	0.58	-1.53	-4.65	-0.72	0.99	-1.88	-1.34	-0.49	-3.42	2.28	-3.53	-2.04	-0.02	-3.35	0.01	0.58	-4.74	-0.6	1.3	-0.52	3.37	1.03	1.86	0.96	3.71	-
-6.57	0.62	1.19	1.31	-0.96	-0.96	3.35	1.81	0.4	-1.88	-1.07	-0.4	0.13	1.78	-2.14	3.63	0.9	-1.5	1.29	-2.79	-4.78	0.58	-1.53	-4.65	-0.72	0.99	-1.88	-1.34	-0.49	-3.42	2.28	-3.53	-2.04	-0.02	-3.35	0.01	0.58	-4.74	-0.6	1.3	-0.52	3.37	1.03	1.86	0.96	3.71	-
-8.84	-4.02	-1.19	-1.62	1.47	1.75	-0.06	2.1	1.63	2.5	-2.35	-4.01	-0.99	0.95	-0.77	-0.93	0.38	-2.03	-0.06	1.55	-1.32	-3.03	0.62	1.68	1.54	-2.56	-3.88	0.06	3.03	0.68	-0.5	-1.26	1.34	-1.37	0.52	-0.29	-1.95	-1.98	-0.01	-2.43	2.32	-1.76	2.04	-1.7	-0.48	3.66	-
-8.84	-4.02	-1.19	-1.62	1.47	1.75	-0.06	2.1	1.63	2.5	-2.35	-4.01	-0.99	0.95	-0.77	-0.93	0.38	-2.03	-0.06	1.55	-1.32	-3.03	0.62	1.68	1.54	-2.56	-3.88	0.06	3.03	0.68	-0.5	-1.26	1.34	-1.37	0.52	-0.29	-1.95	-1.98	-0.01	-2.43	2.32	-1.76	2.04	-1.7	-0.48	3.66	-
-8.84	-4.02	-1.19	-1.62	1.47	1.75	-0.06	2.1	1.63	2.5	-2.35	-4.01	-0.99	0.95	-0.77	-0.93	0.38	-2.03	-0.06	1.55	-1.32	-3.03	0.62	1.68	1.54	-2.56	-3.88	0.06	3.03	0.68	-0.5	-1.26	1.34	-1.37	0.52	-0.29	-1.95	-1.98	-0.01	-2.43	2.32	-1.76	2.04	-1.7	-0.48	3.66	-
-8.84	-4.02	-1.19	-1.62	1.47	1.75	-0.06	2.1	1.63	2.5	-2.35	-4.01	-0.99	0.95	-0.77	-0.93	0.38	-2.03	-0.06	1.55	-1.32	-3.03	0.62	1.68	1.54	-2.56	-3.88	0.06	3.03	0.68	-0.5	-1.26	1.34	-1.37	0.52	-0.29	-1.95	-1.98	-0.01	-2.43	2.32	-1.76	2.04	-1.7	-0.48	3.66	-
-8.84	-4.02	-1.19	-1.62	1.47	1.75	-0.06	2.1	1.63	2.5	-2.35	-4.01	-0.99	0.95	-0.77	-0.93	0.38	-2.03	-0.06	1.55	-1.32	-3.03	0.62	1.68	1.54	-2.56	-3.88	0.06	3.03	0.68	-0.5	-1.26	1.34	-1.37	0.52	-0.29	-1.95	-1.98	-0.01	-2.43	2.32	-1.76	2.04	-1.7	-0.48	3.66	-
-8.84	-4.02	-1.19	-1.62	1.47	1.75	-0.06	2.1	1.63	2.5	-2.35	-4.01	-0.99	0.95	-0.77	-0.93	0.38	-2.03	-0.06	1.55	-1.32	-3.03	0.62	1.68	1.54	-2.56	-3.88	0.06	3.03	0.68	-0.5	-1.26	1.34	-1.37	0.52	-0.29	-1.95	-1.98	-0.01	-2.43	2.32	-1.76	2.04	-1.7	-0.48	3.66	-
-1.72	-1.16	-0.29	0.93	-3.3	1.95	1.47	-0.99	1.12	-3.87	-1.12	0.54	-1.39	-0.4	-2.2	-0.62	1.77	1.36	-1.55	0.6	-0.38	2.98	-3.46	3.46	5.69	-1.45	0.06	3.12	2.75	5.15	-0.16	0.89	-2.62	0.3	0.12	-6.3	-2.11	-0.84	-0.49	0.46	-3.11	0.1	-1.63	1.14	-1.52	3.65	-
-1.72	-1.16	-0.29	0.93	-3.3	1.95	1.47	-0.99	1.12	-3.87	-1.12	0.54	-1.39	-0.4	-2.2	-0.62	1.77	1.36	-1.55	0.6	-0.38	2.98	-3.46	3.46	5.69	-1.45	0.06	3.12	2.75	5.15	-0.16	0.89	-2.62	0.3	0.12	-6.3	-2.11	-0.84	-0.49	0.46	-3.11	0.1	-1.63	1.14	-1.52	3.65	-
-1.69	-0.94	0.43	2.26	1.68	-1.36	-0.99	-1.01	0.39	-1.76	-3.14	-1.21	0.3	-0.5	3.7	-0.59	-0.55	0.28	1.37	0.61	1.36	-1.8	-2.09	-1.26	2.12	0.28	-1.57	0.48	2.34	2.14	1.54	1.04	0.44	1.69	0.24	0.7	-2.79	-1.54	-3.11	3.59	1.1	-2.18	-1.16	-0.86	-2.6	3.34	-
-1.69	-0.94	0.43	2.26	1.68	-1.36	-0.99	-1.01	0.39	-1.76	-3.14	-1.21	0.3	-0.5	3.7	-0.59	-0.55	0.28	1.37	0.61	1.36	-1.8	-2.09	-1.26	2.12	0.28	-1.57	0.48	2.34	2.14	1.54	1.04	0.44	1.69	0.24	0.7	-2.79	-1.54	-3.11	3.59	1.1	-2.18	-1.16	-0.86	-2.6	3.34	-
-5.24	-2.58	-0.81	0.81	0.28	-2.07	-2	1.32	1.91	3.5	0.66	1.64	-0.03	-2.92	1.21	0.11	-1.08	-0.78	1.61	-2.16	-1.23	-0.32	2.5	0.05	-1.43	0.71	0.16	-0.21	0.66	-1.59	-1.19	0.28	0.6	-2.05	-1.35	-1.71	0.28	2.07	-1	1.55	0.88	2.61	-1.05	-1.66	-1.42	3.17	-
-5.24	-2.58	-0.81	0.81	0.28	-2.07	-2	1.32	1.91	3.5	0.66	1.64	-0.03	-2.92	1.21	0.11	-1.08	-0.78	1.61	-2.16	-1.23	-0.32	2.5	0.05	-1.43	0.71	0.16	-0.21	0.66	-1.59	-1.19	0.28	0.6	-2.05	-1.35	-1.71	0.28	2.07	-1	1.55	0.88	2.61	-1.05	-1.66	-1.42	3.17	-
-7.57	-4.11	-3.83	-3.04	-1.2	2.58	2.73	-0.22	2.16	0.91	0.12	3.24	2.15	4.56	0.76	-3.54	4.71	0.51	1.81	-2.9	1.13	1.71	-0.33	-1.38	-0.41	0.62	-1.97	-5.22	-1.86	-4.18	-0.64	-0.68	-1.7	-3.8	-1.12	-2.06	0.41	-2.84	1.15	0.93	1.59	1.34	5.27	0.54	1.56	3.08	-
-7.57	-4.11	-3.83	-3.04	-1.2	2.58	2.73	-0.22	2.16	0.91	0.12	3.24	2.15	4.56	0.76	-3.54	4.71	0.51	1.81	-2.9	1.13	1.71	-0.33	-1.38	-0.41	0.62	-1.97	-5.22	-1.86	-4.18	-0.64	-0.68	-1.7	-3.8	-1.12	-2.06	0.41	-2.84	1.15	0.93	1.59	1.34	5.27	0.54	1.56	3.08	-
-7.57	-4.11	-3.83	-3.04	-1.2	2.58	2.73	-0.22	2.16	0.91	0.12	3.24	2.15	4.56	0.76	-3.54	4.71	0.51	1.81	-2.9	1.13	1.71	-0.33	-1.38	-0.41	0.62	-1.97	-5.22	-1.86	-4.18	-0.64	-0.68	-1.7	-3.8	-1.12	-2.06	0.41	-2.84	1.15	0.93	1.59	1.34	5.27	0.54	1.56	3.08	-
-7.57	-4.11	-3.83	-3.04	-1.2	2.58	2.73	-0.22	2.16	0.91	0.12	3.24	2.15	4.56	0.76	-3.54	4.71	0.51	1.81	-2.9	1.13	1.71	-0.33	-1.38	-0.41	0.62	-1.97	-5.22	-1.86	-4.18	-0.64	-0.68	-1.7	-3.8	-1.12	-2.06	0.41	-2.84	1.15	0.93	1.59	1.34	5.27	0.54	1.56	3.08	-
-14.3	-3.19	0.84	-6.75	7.1	13.5	2.32	7.21	-3.14	1.07	-4.79	-4.48	2.86	1.27	-3.55	-8.91	-0.33	8.23	-9.16	0.12	-6.86	-1.39	2.76	-1.51	-6.65	-9.24	-5.69	7.56	2.76	-4.53	-6.42	-3.74	-0.56	-10.3	-2.8	-7.23	-4	1.83	-4.95	1.49	9.92	-0.63	5.58	11.6	0.82	3.01	-
-14.3	-3.19	0.84	-6.75	7.1	13.5	2.32	7.21	-3.14	1.07	-4.79	-4.48	2.86	1.27	-3.55	-8.91	-0.33	8.23	-9.16	0.12	-6.86	-1.39	2.76	-1.51	-6.65	-9.24	-5.69	7.56	2.76	-4.53	-6.42	-3.74	-0.56	-10.3	-2.8	-7.23	-4	1.83	-4.95	1.49	9.92	-0.63	5.58	11.6	0.82	3.01	-
8.04	6.73	3.51	5.31	9.64	7.51	-5.43	-3.73	-8.83	-5.85	-11.1	-0.23	-2.78	-5.69	-8.94	-0.71	-3.16	5.03	-0.34	6.68	-6.47	-1.66	12.1	-0.15	-0.95	1.26	5.16	2.34	2.07	-0.26	-1.29	-3.17	-3.74	-0.85	2.87	5.88	10.4	-2.18	-3.57	2.21	-5.39	-2.46	3.32	-6.02	-9.18	2.9	-
8.04	6.73	3.51	5.31	9.64	7.51	-5.43	-3.73	-8.83	-5.85	-11.1	-0.23	-2.78	-5.69	-8.94	-0.71	-3.16	5.03	-0.34	6.68	-6.47	-1.66	12.1	-0.15	-0.95	1.26	5.16	2.34	2.07	-0.26	-1.29	-3.17	-3.74	-0.85	2.87	5.88	10.4	-2.18	-3.57	2.21	-5.39	-2.46	3.32	-6.02	-9.18	2.9	-
-0.32	0.2	-0.98	3.02	2.06	0.46	-2.95	-1.28	1.73	0.18	-1.12	-0.92	-2.69	-0.7	0.32	0.95	-2.8	-0.08	-1.76	2.26	0.03	0.83	-0.42	-1.08	0.43	2.31	0.7	2.29	1.54	-2.52	4.27	-0.09	-0.92	0.74	3.28	-1.83	-1.25	0.47	-0.16	0.13	0.14	-0.49	-2	0.24	-4.15	2.76	-
-0.32	0.2	-0.98	3.02	2.06	0.46	-2.95	-1.28	1.73	0.18	-1.12	-0.92	-2.69	-0.7	0.32	0.95	-2.8	-0.08	-1.76	2.26	0.03	0.83	-0.42	-1.08	0.43	2.31	0.7	2.29	1.54	-2.52	4.27	-0.09	-0.92	0.74	3.28	-1.83	-1.25	0.47	-0.16	0.13	0.14	-0.49	-2	0.24	-4.15	2.76	-
-1.28	-1.77	-2.33	3.2	-0.3	2.25	-0.52	0.35	2.89	-0.76	-2.31	-2.45	-2.54	-2.55	-0.87	-1.09	-1.28	1.55	-0.66	-0.51	3.53	-0.56	1.07	-0.02	-0.06	3.31	-0.15	1.71	4.04	-1.88	4.94	3.2	0.39	-1.74	-2.23	-0.17	1.81	-1.86	-4.94	0.88	-0.07	-3.98	-0.57	0.86	-0.78	2.73	-
-9.92	-2.03	-1.43	0.51	-1.14	1.06	3.56	7.39	5.08	1.09	-2.63	1.2	2.85	1.57	-3.14	-2.47	-3.94	-3.89	-7.14	-2.82	-6.18	-0.94	0.84	2.59	6.9	-4.04	2.19	-1.42	-3.46	-2.89	-2.14	-1.67	2.32	6.32	-1.92	-2.53	-4.36	-2.47	-2.39	-3.74	1.99	-2.06	11.3	3.27	-0.58	2.72	-
-9.92	-2.03	-1.43	0.51	-1.14	1.06	3.56	7.39	5.08	1.09	-2.63	1.2	2.85	1.57	-3.14	-2.47	-3.94	-3.89	-7.14	-2.82	-6.18	-0.94	0.84	2.59	6.9	-4.04	2.19	-1.42	-3.46	-2.89	-2.14	-1.67	2.32	6.32	-1.92	-2.53	-4.36	-2.47	-2.39	-3.74	1.99	-2.06	11.3	3.27	-0.58	2.72	-
-4.15	1.17	-1.08	3.22	-1.54	-0.15	-3.27	1.09	1.42	1.22	0.63	0.05	2.28	-3.27	-2.21	-3.09	1.52	-4.15	1.12	-1.84	2.53	0.51	3.24	1.92	1.55	1.24	-1.25	-1.36	1.74	2.03	-0.12	-2.09	-1.69	-1.66	3.48	2.33	0.56	-0.53	-1.7	-2.1	-1.85	-0.12	0.01	-0.31	0.63	2.71	-
-3.12	0.38	1.04	-0.04	-2.08	0.46	0.1	0.58	-0.05	1.25	2.19	-1.03	-1.15	-0.43	-0.17	-1.68	-1.1	1.74	0.53	0.12	0.54	0.22	-0.91	-5.23	0.57	0.73	-0.15	-0.1	2.84	1.46	3.97	-1.17	-1.7	-0.58	0.63	1.27	2.15	0.17	-2.62	0.3	-0.33	-0.22	0.41	-2.08	-2.11	2.61	-
-0.34	-2.14	-1.54	0.62	-2.02	1.54	3.19	-3.9	1.73	-1.74	1.26	-2.06	1.03	1.15	-1.01	-0.93	1.25	-1.03	-2.78	-1.01	0.44	2.45	3.8	-1.75	1.98	0.19	0.45	1.38	2.35	-1.3	4.34	0.51	-1.39	0.64	1.87	-0.07	-1.46	-2.85	1.31	-1.39	-1.69	-2.56	-1.32	-0.82	0.85	2.5	-
-0.34	-2.14	-1.54	0.62	-2.02	1.54	3.19	-3.9	1.73	-1.74	1.26	-2.06	1.03	1.15	-1.01	-0.93	1.25	-1.03	-2.78	-1.01	0.44	2.45	3.8	-1.75	1.98	0.19	0.45	1.38	2.35	-1.3	4.34	0.51	-1.39	0.64	1.87	-0.07	-1.46	-2.85	1.31	-1.39	-1.69	-2.56	-1.32	-0.82	0.85	2.5	-
-0.67	-2.84	0.86	1.11	-0.19	-1.05	-0.64	-0.9	0.06	0.45	-0.01	-0.14	0.67	1.08	0.25	0.02	-0.64	-0.86	-1.58	-0.69	0.79	1.64	1.48	0.7	0.64	-0.13	0.04	0.26	-0.04	-0.4	-1.64	-0.66	0.46	2.42	0.92	0.37	-1.22	0.66	-0.16	0.57	0.19	-0.48	-1.31	-2.08	-0.13	2.48	-
-12.6	-0.56	-3.27	0.23	0.07	4.05	2.7	4.16	-2.85	3.06	-2.89	4.65	-2.35	-1.82	-1.48	-1.37	1.02	-0.63	4.86	0.7	-3.45	-1.72	0.54	-4.53	-6.84	-0.91	-0.81	-4.9	-3.67	0.39	-1.6	0.4	-2.98	1.27	-0.4	-5.94	1.13	-0.14	3.68	-1.11	-1.66	0.14	3	0.58	3.84	2.43	-
-12.6	-0.56	-3.27	0.23	0.07	4.05	2.7	4.16	-2.85	3.06	-2.89	4.65	-2.35	-1.82	-1.48	-1.37	1.02	-0.63	4.86	0.7	-3.45	-1.72	0.54	-4.53	-6.84	-0.91	-0.81	-4.9	-3.67	0.39	-1.6	0.4	-2.98	1.27	-0.4	-5.94	1.13	-0.14	3.68	-1.11	-1.66	0.14	3	0.58	3.84	2.43	-
-1.51	-4.55	-0.26	-1.58	-2.13	2.1	1.35	-2.06	1.92	2.05	-0.38	0.23	-3.71	4.24	0.87	-2.46	1.49	-1.7	-2.44	1.99	1.74	-0.98	-1.17	0.4	1.8	0.2	0.81	-0.77	-0.07	-0.4	3.09	1.99	-0.63	-0.9	-1.98	2.42	-1.88	-4.61	2.16	-0.85	2.56	0.79	-0.08	-3.13	-0.5	2.38	-
-19.7	-3.24	-4.51	5.55	14	12.3	8.7	7.71	5.91	7.6	-0.83	-0.13	-7.58	-2.29	-7.65	-7.48	-2.42	-6.24	-10.5	-7.01	-8.18	-10.3	-10.1	-6.1	-10.3	-8.68	-8.12	-7.01	0.2	-4.28	-0.33	-1.72	7.69	4.26	0.24	4.89	3.42	-0.56	0.85	-2.93	1.55	4.4	4.06	7.36	3.92	2.35	-
-0.87	0.81	6.1	-3.83	-0.15	-0.37	-2.04	1.16	1.35	-3.05	-1.34	0.02	0.92	1.15	-2.11	-2	1.06	1.81	-0.41	-2.32	0.24	-0.88	2.38	0.57	2.08	-5.87	-0.64	3.05	2.33	-1.28	1.63	-1.19	2.81	2.98	-2.54	-0.18	-2.9	1.61	-4.66	3.05	1.22	-1.76	-6.57	0.88	2.49	2.29	-
-1.44	-3.58	-0.11	-0.29	-0.3	-0.28	0.83	0.67	2.39	-0.35	-0.02	-0.09	-2.39	2.64	-0.34	-0.12	-0.04	-1.08	-0.56	-0.3	1.49	0.11	1.24	-1.74	1.55	-0.11	-0.58	-0.15	0.35	-3.41	-0.82	3.5	-2.44	-0.79	-1.08	-1.11	2.7	0.97	0.72	1.04	1.41	0.73	-0.79	-3.25	-0.12	2.26	-
0.02	-0.84	-2.15	-0.98	0.5	-0.02	-0.89	2.51	-0.63	-5.22	3.81	-3.92	1.83	-2.57	-2.62	1.88	0.41	0.41	1.9	-2.24	1.95	1.21	0.35	4.61	3.41	0.41	-0.75	2.36	1.4	-1.72	0.82	-1.92	7.01	0.63	-1.05	1.05	-4.38	-1.64	1.2	-0.31	-0.27	-1.53	-1.13	-2.53	-1.05	2.26	-
0.02	-0.84	-2.15	-0.98	0.5	-0.02	-0.89	2.51	-0.63	-5.22	3.81	-3.92	1.83	-2.57	-2.62	1.88	0.41	0.41	1.9	-2.24	1.95	1.21	0.35	4.61	3.41	0.41	-0.75	2.36	1.4	-1.72	0.82	-1.92	7.01	0.63	-1.05	1.05	-4.38	-1.64	1.2	-0.31	-0.27	-1.53	-1.13	-2.53	-1.05	2.26	-
-1.44	-3.58	-0.11	-0.29	-0.3	-0.28	0.83	0.67	2.39	-0.35	-0.02	-0.09	-2.39	2.64	-0.34	-0.12	-0.04	-1.08	-0.56	-0.3	1.49	0.11	1.24	-1.74	1.55	-0.11	-0.58	-0.15	0.35	-3.41	-0.82	3.5	-2.44	-0.79	-1.08	-1.11	2.7	0.97	0.72	1.04	1.41	0.73	-0.79	-3.25	-0.12	2.26	-
0.08	0.91	-0.69	-2.57	-0.3	0.79	-3.45	3.17	1.79	2.97	-1.09	-2.09	-2.31	-0.8	2.35	-4.35	-2.37	-0.22	2.86	2.66	-1.23	2.54	-0.42	-0.1	2	-0.17	2.79	-0.37	1.67	1.37	-1.19	4.87	2.15	-0.66	-0.85	0.76	-3	-2.58	-1.17	-2.88	-0.24	-1.83	0.54	-1.77	0.36	2.25	-
0.08	0.91	-0.69	-2.57	-0.3	0.79	-3.45	3.17	1.79	2.97	-1.09	-2.09	-2.31	-0.8	2.35	-4.35	-2.37	-0.22	2.86	2.66	-1.23	2.54	-0.42	-0.1	2	-0.17	2.79	-0.37	1.67	1.37	-1.19	4.87	2.15	-0.66	-0.85	0.76	-3	-2.58	-1.17	-2.88	-0.24	-1.83	0.54	-1.77	0.36	2.25	-
0.49	-2.82	-0.25	-4.43	-0.24	-3.75	-0.67	1.43	0.6	2.11	0.19	1.62	-1.04	3.21	-6.83	-3.27	3.05	0.7	-0.03	2.92	-0.63	2.15	-1.88	0.31	0.08	0.71	8.4	4.06	1.61	2.44	1.04	-0.73	-1.22	1.64	0.56	-0.8	-1.27	1.2	0.15	-0.83	-2.57	-3.65	-3.06	-1.22	-1.82	2.25	-
0.49	-2.82	-0.25	-4.43	-0.24	-3.75	-0.67	1.43	0.6	2.11	0.19	1.62	-1.04	3.21	-6.83	-3.27	3.05	0.7	-0.03	2.92	-0.63	2.15	-1.88	0.31	0.08	0.71	8.4	4.06	1.61	2.44	1.04	-0.73	-1.22	1.64	0.56	-0.8	-1.27	1.2	0.15	-0.83	-2.57	-3.65	-3.06	-1.22	-1.82	2.25	-
0.49	-2.82	-0.25	-4.43	-0.24	-3.75	-0.67	1.43	0.6	2.11	0.19	1.62	-1.04	3.21	-6.83	-3.27	3.05	0.7	-0.03	2.92	-0.63	2.15	-1.88	0.31	0.08	0.71	8.4	4.06	1.61	2.44	1.04	-0.73	-1.22	1.64	0.56	-0.8	-1.27	1.2	0.15	-0.83	-2.57	-3.65	-3.06	-1.22	-1.82	2.25	-
0.49	-2.82	-0.25	-4.43	-0.24	-3.75	-0.67	1.43	0.6	2.11	0.19	1.62	-1.04	3.21	-6.83	-3.27	3.05	0.7	-0.03	2.92	-0.63	2.15	-1.88	0.31	0.08	0.71	8.4	4.06	1.61	2.44	1.04	-0.73	-1.22	1.64	0.56	-0.8	-1.27	1.2	0.15	-0.83	-2.57	-3.65	-3.06	-1.22	-1.82	2.25	-
0.49	-2.82	-0.25	-4.43	-0.24	-3.75	-0.67	1.43	0.6	2.11	0.19	1.62	-1.04	3.21	-6.83	-3.27	3.05	0.7	-0.03	2.92	-0.63	2.15	-1.88	0.31	0.08	0.71	8.4	4.06	1.61	2.44	1.04	-0.73	-1.22	1.64	0.56	-0.8	-1.27	1.2	0.15	-0.83	-2.57	-3.65	-3.06	-1.22	-1.82	2.25	-
0.49	-2.82	-0.25	-4.43	-0.24	-3.75	-0.67	1.43	0.6	2.11	0.19	1.62	-1.04	3.21	-6.83	-3.27	3.05	0.7	-0.03	2.92	-0.63	2.15	-1.88	0.31	0.08	0.71	8.4	4.06	1.61	2.44	1.04	-0.73	-1.22	1.64	0.56	-0.8	-1.27	1.2	0.15	-0.83	-2.57	-3.65	-3.06	-1.22	-1.82	2.25	-
-1.4	1.17	-2	1.8	-1.85	-2.28	-2.05	1.39	2.68	1.1	-3.23	0.71	-2.61	-2.84	0.86	0.07	0.06	3.5	2.76	6.04	1.55	1.74	-0.69	1.17	-0.09	0.32	-1.7	2.13	-0.81	-0.4	-5.41	-0.2	-0.17	2.7	0.48	-0.56	-1.53	-1.09	-1.47	1.07	0.92	-2.58	2.31	1.1	-3.81	2.23	-
-1.4	1.17	-2	1.8	-1.85	-2.28	-2.05	1.39	2.68	1.1	-3.23	0.71	-2.61	-2.84	0.86	0.07	0.06	3.5	2.76	6.04	1.55	1.74	-0.69	1.17	-0.09	0.32	-1.7	2.13	-0.81	-0.4	-5.41	-0.2	-0.17	2.7	0.48	-0.56	-1.53	-1.09	-1.47	1.07	0.92	-2.58	2.31	1.1	-3.81	2.23	-
-2.03	1.1	3.76	-4.91	-2.24	0.43	1.38	2.39	1.36	0.28	-0.78	-0.54	-0.4	-1.23	-1.56	-0.64	-0.18	0.69	0.04	0.71	0.3	0.56	-0.25	-1.1	-0.32	-0.55	1.65	0.85	2.61	1.76	1.19	-0.5	-1.08	-1.47	-0.52	-1.21	0.95	-0.09	0.27	-1.06	-0.92	-0.4	-1.12	-0.08	0.51	2.2	-
-2.03	1.1	3.76	-4.91	-2.24	0.43	1.38	2.39	1.36	0.28	-0.78	-0.54	-0.4	-1.23	-1.56	-0.64	-0.18	0.69	0.04	0.71	0.3	0.56	-0.25	-1.1	-0.32	-0.55	1.65	0.85	2.61	1.76	1.19	-0.5	-1.08	-1.47	-0.52	-1.21	0.95	-0.09	0.27	-1.06	-0.92	-0.4	-1.12	-0.08	0.51	2.2	-
-11.2	3.38	-6.83	1.87	4.3	1.46	6.36	-6.19	2.61	-4.03	-3.4	0.39	-1.44	3.55	6.35	-5.26	-0.24	-4.25	-2.73	2.98	-1.51	1.84	-5.1	3.23	5.77	-0.55	0.22	1.78	-3.3	4.54	5.46	2.29	-4.71	0.81	0.15	-0.47	-1.37	-7.66	3.49	7.29	7.13	-3.54	0.1	-3.66	-7.8	2.16	-
-11.2	3.38	-6.83	1.87	4.3	1.46	6.36	-6.19	2.61	-4.03	-3.4	0.39	-1.44	3.55	6.35	-5.26	-0.24	-4.25	-2.73	2.98	-1.51	1.84	-5.1	3.23	5.77	-0.55	0.22	1.78	-3.3	4.54	5.46	2.29	-4.71	0.81	0.15	-0.47	-1.37	-7.66	3.49	7.29	7.13	-3.54	0.1	-3.66	-7.8	2.16	-
-0.04	-0.03	-0.33	-0.86	-0.27	2.15	2.78	1.68	-3.17	0.44	0.74	-1.33	-2.03	1.28	-2.88	-0.85	-0.26	2.08	1.11	-1.04	4.7	2.17	-2.1	-1.05	-1.55	-2.04	-1.42	2.34	-1.31	1.5	0.84	-1.14	-1.86	0.97	-1.35	0.37	1.14	-0.28	-0.88	-0.21	2.47	-0.17	2.14	-0.34	-3.5	2.15	-
-0.04	-0.03	-0.33	-0.86	-0.27	2.15	2.78	1.68	-3.17	0.44	0.74	-1.33	-2.03	1.28	-2.88	-0.85	-0.26	2.08	1.11	-1.04	4.7	2.17	-2.1	-1.05	-1.55	-2.04	-1.42	2.34	-1.31	1.5	0.84	-1.14	-1.86	0.97	-1.35	0.37	1.14	-0.28	-0.88	-0.21	2.47	-0.17	2.14	-0.34	-3.5	2.15	-
1.8	-0.21	1.29	0.77	4.87	3.84	-1.26	2.97	1.65	-3.12	-1.14	0.71	-0.02	2.11	-1.46	-2.84	2.08	2.46	-2.57	-0.14	-2.09	-1.54	-0.61	-3.88	-1.06	0.13	0.06	-3.08	-2.46	-6.51	-2.92	-2.53	-1.84	-2.86	-1.39	-0.96	5.05	1.45	3.22	0.56	1.97	1.9	2.27	2.22	1.28	2.14	-
1.8	-0.21	1.29	0.77	4.87	3.84	-1.26	2.97	1.65	-3.12	-1.14	0.71	-0.02	2.11	-1.46	-2.84	2.08	2.46	-2.57	-0.14	-2.09	-1.54	-0.61	-3.88	-1.06	0.13	0.06	-3.08	-2.46	-6.51	-2.92	-2.53	-1.84	-2.86	-1.39	-0.96	5.05	1.45	3.22	0.56	1.97	1.9	2.27	2.22	1.28	2.14	-
-4.4	-2.57	1.21	2.66	-1.45	-1.22	-1.14	3.67	0.04	3.86	0.58	-0.71	0.18	1.28	2.97	1.68	-0.64	1.36	1.39	1	-0.92	-1.56	1.28	-0.16	-5.27	-4.54	1.02	4.05	-3.1	4.55	-0.72	-0.43	-2.02	-2.71	-2.34	-2.25	0.05	2.2	-0.56	0.6	0.02	1.1	1.84	2.58	4.7	2.12	-
-4.4	-2.57	1.21	2.66	-1.45	-1.22	-1.14	3.67	0.04	3.86	0.58	-0.71	0.18	1.28	2.97	1.68	-0.64	1.36	1.39	1	-0.92	-1.56	1.28	-0.16	-5.27	-4.54	1.02	4.05	-3.1	4.55	-0.72	-0.43	-2.02	-2.71	-2.34	-2.25	0.05	2.2	-0.56	0.6	0.02	1.1	1.84	2.58	4.7	2.12	-
-0.76	-4.88	3.63	0.16	-0.73	0.83	-1.57	0.9	1.22	-1.59	-0.78	2.53	-1.28	-1.1	2.23	-0.09	0.99	0	-2.19	-1.95	1.67	1.25	1.51	-3.84	-0.39	-0.75	-2.47	0.95	-1.32	-2.01	1.83	-0.63	-1.26	2.96	-0.53	-1.36	1.66	1.06	2.37	0.12	2.56	0.85	-1.53	-2.77	0.14	2.1	-
-0.76	-4.88	3.63	0.16	-0.73	0.83	-1.57	0.9	1.22	-1.59	-0.78	2.53	-1.28	-1.1	2.23	-0.09	0.99	0	-2.19	-1.95	1.67	1.25	1.51	-3.84	-0.39	-0.75	-2.47	0.95	-1.32	-2.01	1.83	-0.63	-1.26	2.96	-0.53	-1.36	1.66	1.06	2.37	0.12	2.56	0.85	-1.53	-2.77	0.14	2.1	-
-9.67	-3.81	-2.12	4.23	10	2.86	-1.27	5.5	2.2	2.06	-0.63	-0.88	-8.12	-1.51	1.47	4.53	-7.65	-4.09	2.65	-1.01	-7.82	-7.9	-1.43	0.36	-3.29	0.02	3.18	-5.46	-2.37	-1.32	-1.73	-4.08	-3.19	-5.02	0.69	-2.26	-0.45	1.72	1.96	4.06	6.63	-0.93	3.74	2.6	1.09	2.08	-
-9.67	-3.81	-2.12	4.23	10	2.86	-1.27	5.5	2.2	2.06	-0.63	-0.88	-8.12	-1.51	1.47	4.53	-7.65	-4.09	2.65	-1.01	-7.82	-7.9	-1.43	0.36	-3.29	0.02	3.18	-5.46	-2.37	-1.32	-1.73	-4.08	-3.19	-5.02	0.69	-2.26	-0.45	1.72	1.96	4.06	6.63	-0.93	3.74	2.6	1.09	2.08	-
-0.3	-5.62	-0.15	1.36	-0.53	0.8	-3.82	0.3	0.57	1.4	-2.07	0.24	-0.17	-2.55	-1.25	1.48	0.74	-1.51	3.21	2.15	0.6	-0.42	-1.8	-1.83	-2.94	3.68	5.46	0.08	-0.12	-0.56	1.79	2.32	0.19	-0.61	0.78	-0.52	-1.39	2.15	-0.96	-1.85	0.91	1.34	-4.99	-0.64	-1.25	2.08	-
-0.3	-5.62	-0.15	1.36	-0.53	0.8	-3.82	0.3	0.57	1.4	-2.07	0.24	-0.17	-2.55	-1.25	1.48	0.74	-1.51	3.21	2.15	0.6	-0.42	-1.8	-1.83	-2.94	3.68	5.46	0.08	-0.12	-0.56	1.79	2.32	0.19	-0.61	0.78	-0.52	-1.39	2.15	-0.96	-1.85	0.91	1.34	-4.99	-0.64	-1.25	2.08	-
-0.3	-5.62	-0.15	1.36	-0.53	0.8	-3.82	0.3	0.57	1.4	-2.07	0.24	-0.17	-2.55	-1.25	1.48	0.74	-1.51	3.21	2.15	0.6	-0.42	-1.8	-1.83	-2.94	3.68	5.46	0.08	-0.12	-0.56	1.79	2.32	0.19	-0.61	0.78	-0.52	-1.39	2.15	-0.96	-1.85	0.91	1.34	-4.99	-0.64	-1.25	2.08	-
-0.3	-5.62	-0.15	1.36	-0.53	0.8	-3.82	0.3	0.57	1.4	-2.07	0.24	-0.17	-2.55	-1.25	1.48	0.74	-1.51	3.21	2.15	0.6	-0.42	-1.8	-1.83	-2.94	3.68	5.46	0.08	-0.12	-0.56	1.79	2.32	0.19	-0.61	0.78	-0.52	-1.39	2.15	-0.96	-1.85	0.91	1.34	-4.99	-0.64	-1.25	2.08	-
-0.3	-5.62	-0.15	1.36	-0.53	0.8	-3.82	0.3	0.57	1.4	-2.07	0.24	-0.17	-2.55	-1.25	1.48	0.74	-1.51	3.21	2.15	0.6	-0.42	-1.8	-1.83	-2.94	3.68	5.46	0.08	-0.12	-0.56	1.79	2.32	0.19	-0.61	0.78	-0.52	-1.39	2.15	-0.96	-1.85	0.91	1.34	-4.99	-0.64	-1.25	2.08	-
-0.3	-5.62	-0.15	1.36	-0.53	0.8	-3.82	0.3	0.57	1.4	-2.07	0.24	-0.17	-2.55	-1.25	1.48	0.74	-1.51	3.21	2.15	0.6	-0.42	-1.8	-1.83	-2.94	3.68	5.46	0.08	-0.12	-0.56	1.79	2.32	0.19	-0.61	0.78	-0.52	-1.39	2.15	-0.96	-1.85	0.91	1.34	-4.99	-0.64	-1.25	2.08	-
-7.68	-4.58	-1.05	0.42	0.23	0.73	-0.44	0.32	2.2	2.72	2.43	-0.03	2.15	2.41	2.27	-0.52	-2.5	0.05	-4.55	-2.41	-0.42	-0.83	-1.07	0.77	-2.11	-0.85	-2.75	0.41	-1.77	-4.19	-2.19	-0.13	0.38	0.4	0.4	-1.75	-1.04	2.89	0.93	0	3.91	1.54	3.55	-1.76	-1.34	2.03	-
-1.34	2.92	1.29	0.71	1.71	-1.26	-0.65	0.21	3.99	-1.83	0.83	0.05	-1.17	-0.07	-1.03	-1.72	2.65	0.7	-1.09	0.11	-0.69	-3.2	-1.57	-2.55	2.48	0.81	1.65	-0.4	0.13	-3.57	-3.52	2.26	0.96	1.35	2.43	-1.71	1.15	2.53	1.4	-0.16	-0.42	-1.63	-0.06	-0.77	1.07	2.02	-
-5.33	-0.43	0.59	0.31	-0.76	3.09	1.92	-2.79	1.88	-0.92	0.37	0.5	-1.75	2.03	2.06	-1.35	-0.14	0.05	-2.63	-0.71	2.64	1.1	-0.83	0.14	1.51	-3.26	-0.67	0.47	3	0.28	-0.95	-1.4	-0.07	0.77	-1.91	-1	-1.76	1.89	1.27	-0.53	1.66	-2.05	0.91	1.37	0.85	1.96	-
-5.33	-0.43	0.59	0.31	-0.76	3.09	1.92	-2.79	1.88	-0.92	0.37	0.5	-1.75	2.03	2.06	-1.35	-0.14	0.05	-2.63	-0.71	2.64	1.1	-0.83	0.14	1.51	-3.26	-0.67	0.47	3	0.28	-0.95	-1.4	-0.07	0.77	-1.91	-1	-1.76	1.89	1.27	-0.53	1.66	-2.05	0.91	1.37	0.85	1.96	-
-1.61	3.28	0.07	0.44	-1.56	-0.04	0.48	1.06	-2.66	0.69	1.87	-2.99	-2.05	-0.65	3.08	-0.93	-0.99	-2.81	0.55	4.34	2.27	-0.66	3.07	-2.08	-2.49	4.09	-0.02	0.84	1.25	2.62	-2.52	-2.54	5.07	-4.61	0.83	1.62	-0.65	0.44	2.88	0.69	2.6	-3.49	-4.99	-1.72	-0.39	1.95	-
-1.61	3.28	0.07	0.44	-1.56	-0.04	0.48	1.06	-2.66	0.69	1.87	-2.99	-2.05	-0.65	3.08	-0.93	-0.99	-2.81	0.55	4.34	2.27	-0.66	3.07	-2.08	-2.49	4.09	-0.02	0.84	1.25	2.62	-2.52	-2.54	5.07	-4.61	0.83	1.62	-0.65	0.44	2.88	0.69	2.6	-3.49	-4.99	-1.72	-0.39	1.95	-
-2.27	-0.21	4.32	-0.34	-0.02	-1.83	-1.05	-3.03	-0.57	2.9	0.23	-1.77	-3.08	-1.68	-3.22	-2.66	2.61	2.13	2.68	-1.32	3.75	0.54	-0.36	-0.47	-1.2	3.06	0.23	-1.64	2.55	-2.26	2.9	0.53	3.54	1.42	1.44	-2.55	-2.03	-2.3	-0.01	2.27	-0.44	0.76	-1.73	-0.97	-3.85	1.94	-
-0.82	-1.65	-2.27	0.51	-0.39	-1.58	-3.11	0.44	0.73	2.14	3.04	2.44	-1.23	-0.15	-1.95	-2.27	-1.5	1.25	-3.06	-2.06	3.14	1.05	-0.78	3.3	3.5	1.65	1.25	-0.07	2.83	2.49	0.87	-0.59	-0.71	-1.64	-0.17	-1.01	-1.72	-1.69	-2.04	-2.54	2.41	1.21	-1.04	1.48	-3.67	1.92	-
-3.18	-3.88	0.41	-0.14	-0.95	-3.68	0.65	0.43	1.28	1.57	-0.48	-0.07	-2.06	-2.13	-0.2	-1.06	-0.8	1.35	0.37	3.38	0.24	2.82	-2.31	1.23	4.07	2.39	0.45	-0.44	-1.57	-1.99	2.44	-2.17	2.36	0.8	-0.83	-0.86	0.94	-0.87	-1.43	-0.04	0.36	-1.21	-1.96	0.59	-1.67	1.91	-
-3.18	-3.88	0.41	-0.14	-0.95	-3.68	0.65	0.43	1.28	1.57	-0.48	-0.07	-2.06	-2.13	-0.2	-1.06	-0.8	1.35	0.37	3.38	0.24	2.82	-2.31	1.23	4.07	2.39	0.45	-0.44	-1.57	-1.99	2.44	-2.17	2.36	0.8	-0.83	-0.86	0.94	-0.87	-1.43	-0.04	0.36	-1.21	-1.96	0.59	-1.67	1.91	-
-1.8	-2.97	2.19	1.33	-1.2	1.17	0.94	-1.22	1.81	2.94	-2.48	2.71	2.42	3.75	-0.91	-2.45	-0.44	1.52	3.68	-1.04	3.64	1.27	-0.02	3.08	3.28	0.24	0.64	-0.26	-1.46	-4.42	-0.53	-5.42	-0.87	-0.61	-5.36	-3.86	-2.02	4.36	-1.61	0.69	4.95	3.57	2.34	4.66	3.12	1.88	-
4	1.42	2.48	-0.76	5.98	1.37	5.16	0.73	2.24	2.74	4.62	-3.29	1.58	1.64	1.13	-2.31	1.37	-3.11	-1.51	-3.46	-3.07	-1.45	-2.19	-4.14	-4.97	-3.06	-1.94	-4.76	-5.38	-3.43	-1.29	-5.67	-3.96	-5.56	-1.59	-4.59	1.86	4.57	0.76	1.78	7.23	2.83	5.37	5.45	4.43	1.88	-
4	1.42	2.48	-0.76	5.98	1.37	5.16	0.73	2.24	2.74	4.62	-3.29	1.58	1.64	1.13	-2.31	1.37	-3.11	-1.51	-3.46	-3.07	-1.45	-2.19	-4.14	-4.97	-3.06	-1.94	-4.76	-5.38	-3.43	-1.29	-5.67	-3.96	-5.56	-1.59	-4.59	1.86	4.57	0.76	1.78	7.23	2.83	5.37	5.45	4.43	1.88	-
4	1.42	2.48	-0.76	5.98	1.37	5.16	0.73	2.24	2.74	4.62	-3.29	1.58	1.64	1.13	-2.31	1.37	-3.11	-1.51	-3.46	-3.07	-1.45	-2.19	-4.14	-4.97	-3.06	-1.94	-4.76	-5.38	-3.43	-1.29	-5.67	-3.96	-5.56	-1.59	-4.59	1.86	4.57	0.76	1.78	7.23	2.83	5.37	5.45	4.43	1.88	-
4	1.42	2.48	-0.76	5.98	1.37	5.16	0.73	2.24	2.74	4.62	-3.29	1.58	1.64	1.13	-2.31	1.37	-3.11	-1.51	-3.46	-3.07	-1.45	-2.19	-4.14	-4.97	-3.06	-1.94	-4.76	-5.38	-3.43	-1.29	-5.67	-3.96	-5.56	-1.59	-4.59	1.86	4.57	0.76	1.78	7.23	2.83	5.37	5.45	4.43	1.88	-
-2.49	-5.3	2.4	0.93	-0.46	1.43	0.32	-2.69	0.57	-0.14	-1.05	1.57	0.57	-2.1	0.95	1.62	2.35	-1.16	-4.34	-0.39	1.82	-2.87	-1.67	-1.69	2.66	-0.2	1.59	-0.43	-0.48	-1.72	0.93	-0.5	-2.2	-1.12	-0.85	2.25	0.21	2.11	-1.17	2.46	1.83	0.08	-0.64	-0.57	-1.64	1.86	-
-2.49	-5.3	2.4	0.93	-0.46	1.43	0.32	-2.69	0.57	-0.14	-1.05	1.57	0.57	-2.1	0.95	1.62	2.35	-1.16	-4.34	-0.39	1.82	-2.87	-1.67	-1.69	2.66	-0.2	1.59	-0.43	-0.48	-1.72	0.93	-0.5	-2.2	-1.12	-0.85	2.25	0.21	2.11	-1.17	2.46	1.83	0.08	-0.64	-0.57	-1.64	1.86	-
-3.33	0.19	-0.67	-2	-2.01	-0.35	0.19	0.03	0.82	-2.31	3	-0.19	-2.54	0.71	-1.77	2.34	-1.03	-4.2	1.5	2.63	0.8	1.08	1.93	3.74	-0.43	0.88	2.65	2.25	2	0.12	1.53	3.9	-0.43	0.36	0.42	-0.43	1.66	-1.81	0.04	-4.67	1.88	-0.85	-0.17	-3.44	-3.74	1.83	-
-3.33	0.19	-0.67	-2	-2.01	-0.35	0.19	0.03	0.82	-2.31	3	-0.19	-2.54	0.71	-1.77	2.34	-1.03	-4.2	1.5	2.63	0.8	1.08	1.93	3.74	-0.43	0.88	2.65	2.25	2	0.12	1.53	3.9	-0.43	0.36	0.42	-0.43	1.66	-1.81	0.04	-4.67	1.88	-0.85	-0.17	-3.44	-3.74	1.83	-
-1.17	-1.92	-0.29	-0.21	-1.78	0.16	1.44	-0.78	0.82	-2.32	2.18	1.73	-2.4	-2.48	0.96	-1.82	1.19	4.01	-3.14	2.05	-1.19	-1.55	1.18	0.51	1.13	0.4	-0.05	2.87	-0.21	1.75	-0.9	-0.84	-0.69	-1.92	0.67	0.31	-0.84	1.62	0.58	-0.78	1.48	-0.18	0.42	-5.51	-0.05	1.79	-
-1.17	-1.92	-0.29	-0.21	-1.78	0.16	1.44	-0.78	0.82	-2.32	2.18	1.73	-2.4	-2.48	0.96	-1.82	1.19	4.01	-3.14	2.05	-1.19	-1.55	1.18	0.51	1.13	0.4	-0.05	2.87	-0.21	1.75	-0.9	-0.84	-0.69	-1.92	0.67	0.31	-0.84	1.62	0.58	-0.78	1.48	-0.18	0.42	-5.51	-0.05	1.79	-
-4.71	-1.84	-2.72	2.71	-2.82	2.43	0.33	-0.95	0.93	0.29	-1.48	-0.87	1.22	2.4	-2.54	3.73	-1.66	0.31	-2.46	-1.24	1.06	0.51	-0.27	0.02	-0.71	-0.09	0.41	0.73	0.61	0.8	1.15	0.47	0.05	-0.58	1.39	0.53	0.63	-1.13	-0.05	-0.2	-0.14	-1.71	-0.98	-1.02	0.58	1.76	-
4.55	4.85	0.36	2.5	3.34	3.39	1.19	2.6	2.18	3.38	0.84	0.73	-0.36	0.69	-2.05	-4.36	1.63	-1.11	-0.85	-3.03	-1.61	-2.74	-2.32	-5.34	-3.66	-8.1	-5.59	-4.84	-7.5	-8.68	-4.24	0.4	0.43	2.97	-2.64	-0.59	0.61	1.72	2.75	0.98	2.81	4.78	7.25	1.01	0.7	1.74	-
4.55	4.85	0.36	2.5	3.34	3.39	1.19	2.6	2.18	3.38	0.84	0.73	-0.36	0.69	-2.05	-4.36	1.63	-1.11	-0.85	-3.03	-1.61	-2.74	-2.32	-5.34	-3.66	-8.1	-5.59	-4.84	-7.5	-8.68	-4.24	0.4	0.43	2.97	-2.64	-0.59	0.61	1.72	2.75	0.98	2.81	4.78	7.25	1.01	0.7	1.74	-
-3.03	-2.39	-3.73	2.4	-0.23	1.93	-1.02	1.81	1.83	1.29	-0.09	-1.56	-0.96	0.01	-4.5	0.55	1.8	-1.98	0.61	1.8	2.14	3.2	-1.98	0.37	-1.59	1	3.32	1.39	-1.87	1.68	1.96	2.35	-2.55	1.8	0.96	-0.89	0.7	-0.02	-0.12	-0.13	-4.4	1.71	-3.62	0.5	1.56	1.73	-
-3.03	-2.39	-3.73	2.4	-0.23	1.93	-1.02	1.81	1.83	1.29	-0.09	-1.56	-0.96	0.01	-4.5	0.55	1.8	-1.98	0.61	1.8	2.14	3.2	-1.98	0.37	-1.59	1	3.32	1.39	-1.87	1.68	1.96	2.35	-2.55	1.8	0.96	-0.89	0.7	-0.02	-0.12	-0.13	-4.4	1.71	-3.62	0.5	1.56	1.73	-
-2.99	-1.12	-1.33	-0.73	0.58	-1.34	-1.47	0.04	2.36	-0.31	2.83	-2.45	-2.79	-1.87	2.59	-0.01	1.79	1.68	-0.34	-0.03	-1.53	0.02	-1.56	2.53	3.34	-2.44	-0.22	3.04	0.78	-5.22	0.22	-0.21	3.13	1.2	1.77	-3.31	-0.9	2.6	1.46	0.75	3.72	-2.47	-2.37	-1.64	-4.46	1.73	-
-2.99	-1.12	-1.33	-0.73	0.58	-1.34	-1.47	0.04	2.36	-0.31	2.83	-2.45	-2.79	-1.87	2.59	-0.01	1.79	1.68	-0.34	-0.03	-1.53	0.02	-1.56	2.53	3.34	-2.44	-0.22	3.04	0.78	-5.22	0.22	-0.21	3.13	1.2	1.77	-3.31	-0.9	2.6	1.46	0.75	3.72	-2.47	-2.37	-1.64	-4.46	1.73	-
-2.99	-1.12	-1.33	-0.73	0.58	-1.34	-1.47	0.04	2.36	-0.31	2.83	-2.45	-2.79	-1.87	2.59	-0.01	1.79	1.68	-0.34	-0.03	-1.53	0.02	-1.56	2.53	3.34	-2.44	-0.22	3.04	0.78	-5.22	0.22	-0.21	3.13	1.2	1.77	-3.31	-0.9	2.6	1.46	0.75	3.72	-2.47	-2.37	-1.64	-4.46	1.73	-
-2.99	-1.12	-1.33	-0.73	0.58	-1.34	-1.47	0.04	2.36	-0.31	2.83	-2.45	-2.79	-1.87	2.59	-0.01	1.79	1.68	-0.34	-0.03	-1.53	0.02	-1.56	2.53	3.34	-2.44	-0.22	3.04	0.78	-5.22	0.22	-0.21	3.13	1.2	1.77	-3.31	-0.9	2.6	1.46	0.75	3.72	-2.47	-2.37	-1.64	-4.46	1.73	-
-2.99	-1.12	-1.33	-0.73	0.58	-1.34	-1.47	0.04	2.36	-0.31	2.83	-2.45	-2.79	-1.87	2.59	-0.01	1.79	1.68	-0.34	-0.03	-1.53	0.02	-1.56	2.53	3.34	-2.44	-0.22	3.04	0.78	-5.22	0.22	-0.21	3.13	1.2	1.77	-3.31	-0.9	2.6	1.46	0.75	3.72	-2.47	-2.37	-1.64	-4.46	1.73	-
-2.99	-1.12	-1.33	-0.73	0.58	-1.34	-1.47	0.04	2.36	-0.31	2.83	-2.45	-2.79	-1.87	2.59	-0.01	1.79	1.68	-0.34	-0.03	-1.53	0.02	-1.56	2.53	3.34	-2.44	-0.22	3.04	0.78	-5.22	0.22	-0.21	3.13	1.2	1.77	-3.31	-0.9	2.6	1.46	0.75	3.72	-2.47	-2.37	-1.64	-4.46	1.73	-
-1.25	-5.88	2.36	-3.81	-0.59	0.59	0.85	-1.71	1.22	1.14	-0.52	2.52	-2.15	-0.84	-1.4	-1.18	-1.59	1.04	1.26	-2.67	1.62	-0.06	1.4	-0.84	5.41	-0.1	-0.38	0.21	1.13	0.87	0.07	-0.67	-0.6	-0.73	-0.33	-0.1	0.64	0.83	0.22	0.36	-0.95	-0.16	-1.66	-1.08	-0.58	1.68	-
-0.3	-1.47	-0.39	2.3	0.12	0.12	-0.27	-1.21	3.38	-4.32	-1.98	0.54	-1.82	0.49	0.59	-0.35	-0.72	-3.02	4.97	-0.25	2.08	-2.59	1.91	-0.68	0.47	2.47	0.57	1.12	4.17	-2.96	-1.77	-1.13	-1.73	0.85	-0.35	2.57	1.43	0.82	-0.32	-1.48	-4.63	-1.78	-0.28	2.64	-0.36	1.67	-
-0.3	-1.47	-0.39	2.3	0.12	0.12	-0.27	-1.21	3.38	-4.32	-1.98	0.54	-1.82	0.49	0.59	-0.35	-0.72	-3.02	4.97	-0.25	2.08	-2.59	1.91	-0.68	0.47	2.47	0.57	1.12	4.17	-2.96	-1.77	-1.13	-1.73	0.85	-0.35	2.57	1.43	0.82	-0.32	-1.48	-4.63	-1.78	-0.28	2.64	-0.36	1.67	-
-0.3	-1.47	-0.39	2.3	0.12	0.12	-0.27	-1.21	3.38	-4.32	-1.98	0.54	-1.82	0.49	0.59	-0.35	-0.72	-3.02	4.97	-0.25	2.08	-2.59	1.91	-0.68	0.47	2.47	0.57	1.12	4.17	-2.96	-1.77	-1.13	-1.73	0.85	-0.35	2.57	1.43	0.82	-0.32	-1.48	-4.63	-1.78	-0.28	2.64	-0.36	1.67	-
1.11	-0.03	2.17	-3.46	-2.8	0.35	-2.66	-1.62	0.77	-2.43	0.95	1.02	0.37	4.08	-0.11	-2.25	2.42	3.27	0.48	2.7	0.22	-0.25	5.49	-3.09	-1.64	3.56	1.65	0.23	0.28	0.75	-3.97	0.94	-2.85	-1.25	-3.55	0.69	3.25	1.52	-0.83	-1.67	1.81	-2.07	-0.91	2.49	-3.43	1.66	-
-6.31	-1.59	2.22	-1.97	0.16	-2.28	-0.76	2.37	-0.4	0.94	2.42	-0.84	-1.28	1.48	0.69	-3.28	3.67	2.18	0.87	-0.52	-0.08	0.44	-0.89	1.81	-3.02	0.46	-2.87	0.92	-4.19	0.12	-0.4	-1.66	-1.19	3.21	-0.41	-2.95	-0.32	1.75	-2.59	2.83	-0.62	-0.35	0.11	1.37	1.45	1.66	-
-6.31	-1.59	2.22	-1.97	0.16	-2.28	-0.76	2.37	-0.4	0.94	2.42	-0.84	-1.28	1.48	0.69	-3.28	3.67	2.18	0.87	-0.52	-0.08	0.44	-0.89	1.81	-3.02	0.46	-2.87	0.92	-4.19	0.12	-0.4	-1.66	-1.19	3.21	-0.41	-2.95	-0.32	1.75	-2.59	2.83	-0.62	-0.35	0.11	1.37	1.45	1.66	-
-1.05	-0.71	2.77	-1.2	-1.58	2.14	-0.44	-2.01	2.89	0.41	-1.01	1.38	-4.05	-1.26	3.8	1.15	-1.29	-1.17	1.41	-0.71	1.09	-0.49	1.96	0.54	-1.4	1.01	-3.47	-6.56	-1.7	0.87	-2.24	1.21	-2.12	2.21	-0.77	2.19	1.41	0.72	-2.29	2.03	1.64	1.07	2.58	-3.59	-1.38	1.6	-
-1.05	-0.71	2.77	-1.2	-1.58	2.14	-0.44	-2.01	2.89	0.41	-1.01	1.38	-4.05	-1.26	3.8	1.15	-1.29	-1.17	1.41	-0.71	1.09	-0.49	1.96	0.54	-1.4	1.01	-3.47	-6.56	-1.7	0.87	-2.24	1.21	-2.12	2.21	-0.77	2.19	1.41	0.72	-2.29	2.03	1.64	1.07	2.58	-3.59	-1.38	1.6	-
-1.05	-0.71	2.77	-1.2	-1.58	2.14	-0.44	-2.01	2.89	0.41	-1.01	1.38	-4.05	-1.26	3.8	1.15	-1.29	-1.17	1.41	-0.71	1.09	-0.49	1.96	0.54	-1.4	1.01	-3.47	-6.56	-1.7	0.87	-2.24	1.21	-2.12	2.21	-0.77	2.19	1.41	0.72	-2.29	2.03	1.64	1.07	2.58	-3.59	-1.38	1.6	-
-1.05	-0.71	2.77	-1.2	-1.58	2.14	-0.44	-2.01	2.89	0.41	-1.01	1.38	-4.05	-1.26	3.8	1.15	-1.29	-1.17	1.41	-0.71	1.09	-0.49	1.96	0.54	-1.4	1.01	-3.47	-6.56	-1.7	0.87	-2.24	1.21	-2.12	2.21	-0.77	2.19	1.41	0.72	-2.29	2.03	1.64	1.07	2.58	-3.59	-1.38	1.6	-
0.56	-2.04	-2.96	1.16	3.46	2.17	-0.23	-0.74	1.76	1.95	2.17	-2.3	-2.45	-2.01	-3.56	-0.08	-1.2	0.68	2.75	1.64	-0.57	-0.83	-4.02	0.14	3.47	2.23	-0.25	2.53	0.61	3.1	2.02	0.25	-0.65	0.91	-2.36	-1.27	-0.74	2.2	-1.44	0.92	-2.6	-0.78	2.94	-0.45	-0.83	1.59	-
0.56	-2.04	-2.96	1.16	3.46	2.17	-0.23	-0.74	1.76	1.95	2.17	-2.3	-2.45	-2.01	-3.56	-0.08	-1.2	0.68	2.75	1.64	-0.57	-0.83	-4.02	0.14	3.47	2.23	-0.25	2.53	0.61	3.1	2.02	0.25	-0.65	0.91	-2.36	-1.27	-0.74	2.2	-1.44	0.92	-2.6	-0.78	2.94	-0.45	-0.83	1.59	-
-3.91	-1.98	1.29	0.37	-0.69	-1.57	0.34	-0.75	-0.25	0.01	-0.31	-0.74	1.05	1.57	-2.25	0.71	-1.41	-0.15	-0.18	0.21	-0.61	2.61	3.32	-0.32	-0.64	-1.75	-1.16	0.3	-1.34	-3.97	-0.76	0.02	2.13	-2.04	-0.97	3.46	-1.46	1.16	-2.39	0.39	0.92	-2.09	-0.17	3.69	-2.95	1.56	-
-3.91	-1.98	1.29	0.37	-0.69	-1.57	0.34	-0.75	-0.25	0.01	-0.31	-0.74	1.05	1.57	-2.25	0.71	-1.41	-0.15	-0.18	0.21	-0.61	2.61	3.32	-0.32	-0.64	-1.75	-1.16	0.3	-1.34	-3.97	-0.76	0.02	2.13	-2.04	-0.97	3.46	-1.46	1.16	-2.39	0.39	0.92	-2.09	-0.17	3.69	-2.95	1.56	-
-0.32	-1.61	-0.42	1.02	-0.75	0.2	-0.24	-2.36	0.37	-0.82	3.46	-0.69	1.89	-1.58	-0.05	-1.77	-2.28	-2.6	1.01	-0.32	1.7	1.63	-1.92	-2.47	3.55	0.16	2.63	1.69	2.3	0.37	1.19	1.2	-1.97	-1.4	-1.26	0.84	-1.46	-1.89	0.78	-2.32	-0.11	-0.54	-1.91	1.37	0.03	1.56	-
2.5	-1.62	1.39	-3.41	-1.81	0.27	-1.53	-1.54	1.18	0.97	-1.59	-0.52	-0.58	-0.93	0.67	1.11	2.65	-0.2	2.24	5.61	1.17	0.84	2.33	-0.85	1.19	-2.11	0.38	-1.01	-2.08	0.67	-2.86	-0.88	0.7	-0.58	1.21	0.91	-1.41	-2.98	-1.11	-1.92	-0.66	0.57	0.22	2.77	-1.36	1.54	-
2.5	-1.62	1.39	-3.41	-1.81	0.27	-1.53	-1.54	1.18	0.97	-1.59	-0.52	-0.58	-0.93	0.67	1.11	2.65	-0.2	2.24	5.61	1.17	0.84	2.33	-0.85	1.19	-2.11	0.38	-1.01	-2.08	0.67	-2.86	-0.88	0.7	-0.58	1.21	0.91	-1.41	-2.98	-1.11	-1.92	-0.66	0.57	0.22	2.77	-1.36	1.54	-
1.98	-2.32	-0.17	-0.56	-1.02	1.14	2.06	1.71	-2.44	-2.57	1.26	-3.15	0.62	1.2	0.66	-0.31	-1.47	-0.45	-0.54	1.04	0.22	0.05	0.17	0.2	2.09	1.13	0.31	0.1	1.34	0.79	-0.15	-1.58	-0.76	-1.06	-0.1	1.21	2.66	1.29	0.31	-2.32	-2.21	-2.42	-0.56	-0.13	0.87	1.53	-
1.98	-2.32	-0.17	-0.56	-1.02	1.14	2.06	1.71	-2.44	-2.57	1.26	-3.15	0.62	1.2	0.66	-0.31	-1.47	-0.45	-0.54	1.04	0.22	0.05	0.17	0.2	2.09	1.13	0.31	0.1	1.34	0.79	-0.15	-1.58	-0.76	-1.06	-0.1	1.21	2.66	1.29	0.31	-2.32	-2.21	-2.42	-0.56	-0.13	0.87	1.53	-
-3.02	-1.4	-0.29	-1.57	2.17	-0.57	2.25	-2.29	2.58	-4.64	0.2	-1.13	-0.17	1.29	-3.82	0.62	-0.09	0.65	0.4	0.61	-1.31	-0.99	3.09	1.91	2.15	-0.98	1.12	-1.12	0.87	2.33	1.11	0.71	2.39	-2.56	1.62	1.47	0.43	-0.75	0.75	-2.51	-1.64	2.18	-3.52	0.57	-3.45	1.53	-
-3.02	-1.4	-0.29	-1.57	2.17	-0.57	2.25	-2.29	2.58	-4.64	0.2	-1.13	-0.17	1.29	-3.82	0.62	-0.09	0.65	0.4	0.61	-1.31	-0.99	3.09	1.91	2.15	-0.98	1.12	-1.12	0.87	2.33	1.11	0.71	2.39	-2.56	1.62	1.47	0.43	-0.75	0.75	-2.51	-1.64	2.18	-3.52	0.57	-3.45	1.53	-
-1.43	0.03	3.67	-3.68	0.53	0.46	-0.83	0.04	0.25	-5.03	0.14	-0.29	-2.05	1.04	-0.41	-1.68	3.35	0.33	-1.14	-2.6	3.94	2.59	0.11	1.95	1.14	-1.69	0.91	-0.25	1.77	-0.14	2.7	-2.42	-2.21	3.83	-0.5	-2.49	-0.07	-0.97	0.73	2.04	-2.51	-1.56	-1.38	1.39	-2.23	1.5	-
2	4.43	6.66	0.69	2.89	3.78	2.92	2.1	0.87	5.44	-4.41	3.29	-0.61	-0.84	-1.04	-1.78	-3.39	-2.81	-0.8	-3.29	1.74	-3.45	-4.42	-3.85	-3.35	-3.04	-0.22	-1.61	-4.95	-4.17	-7.77	-1.86	-2.42	-1.72	-4.27	-3.4	0.46	2.96	3.09	5.12	7.16	4.06	5.26	1.48	2.62	1.49	-
2	4.43	6.66	0.69	2.89	3.78	2.92	2.1	0.87	5.44	-4.41	3.29	-0.61	-0.84	-1.04	-1.78	-3.39	-2.81	-0.8	-3.29	1.74	-3.45	-4.42	-3.85	-3.35	-3.04	-0.22	-1.61	-4.95	-4.17	-7.77	-1.86	-2.42	-1.72	-4.27	-3.4	0.46	2.96	3.09	5.12	7.16	4.06	5.26	1.48	2.62	1.49	-
2	4.43	6.66	0.69	2.89	3.78	2.92	2.1	0.87	5.44	-4.41	3.29	-0.61	-0.84	-1.04	-1.78	-3.39	-2.81	-0.8	-3.29	1.74	-3.45	-4.42	-3.85	-3.35	-3.04	-0.22	-1.61	-4.95	-4.17	-7.77	-1.86	-2.42	-1.72	-4.27	-3.4	0.46	2.96	3.09	5.12	7.16	4.06	5.26	1.48	2.62	1.49	-
2	4.43	6.66	0.69	2.89	3.78	2.92	2.1	0.87	5.44	-4.41	3.29	-0.61	-0.84	-1.04	-1.78	-3.39	-2.81	-0.8	-3.29	1.74	-3.45	-4.42	-3.85	-3.35	-3.04	-0.22	-1.61	-4.95	-4.17	-7.77	-1.86	-2.42	-1.72	-4.27	-3.4	0.46	2.96	3.09	5.12	7.16	4.06	5.26	1.48	2.62	1.49	-
-0.45	-1.87	-1.56	0.23	1.21	1.63	0.53	2.4	2.54	-3.5	1.09	2.23	-1.5	-1.67	-0.99	-1.01	-3.16	2.7	1.1	0.16	1.09	0.11	-2.72	0.37	-3.94	-2.07	0.04	0.52	2.73	3.93	-0.41	0.96	0.55	0.2	-2.84	-1.12	-2.12	0.54	2.07	-1.28	2.89	-1.51	-2.73	0.91	2.1	1.46	-
-0.45	-1.87	-1.56	0.23	1.21	1.63	0.53	2.4	2.54	-3.5	1.09	2.23	-1.5	-1.67	-0.99	-1.01	-3.16	2.7	1.1	0.16	1.09	0.11	-2.72	0.37	-3.94	-2.07	0.04	0.52	2.73	3.93	-0.41	0.96	0.55	0.2	-2.84	-1.12	-2.12	0.54	2.07	-1.28	2.89	-1.51	-2.73	0.91	2.1	1.46	-
-0.45	-1.87	-1.56	0.23	1.21	1.63	0.53	2.4	2.54	-3.5	1.09	2.23	-1.5	-1.67	-0.99	-1.01	-3.16	2.7	1.1	0.16	1.09	0.11	-2.72	0.37	-3.94	-2.07	0.04	0.52	2.73	3.93	-0.41	0.96	0.55	0.2	-2.84	-1.12	-2.12	0.54	2.07	-1.28	2.89	-1.51	-2.73	0.91	2.1	1.46	-
-0.45	-1.87	-1.56	0.23	1.21	1.63	0.53	2.4	2.54	-3.5	1.09	2.23	-1.5	-1.67	-0.99	-1.01	-3.16	2.7	1.1	0.16	1.09	0.11	-2.72	0.37	-3.94	-2.07	0.04	0.52	2.73	3.93	-0.41	0.96	0.55	0.2	-2.84	-1.12	-2.12	0.54	2.07	-1.28	2.89	-1.51	-2.73	0.91	2.1	1.46	-
-0.45	-1.87	-1.56	0.23	1.21	1.63	0.53	2.4	2.54	-3.5	1.09	2.23	-1.5	-1.67	-0.99	-1.01	-3.16	2.7	1.1	0.16	1.09	0.11	-2.72	0.37	-3.94	-2.07	0.04	0.52	2.73	3.93	-0.41	0.96	0.55	0.2	-2.84	-1.12	-2.12	0.54	2.07	-1.28	2.89	-1.51	-2.73	0.91	2.1	1.46	-
-0.45	-1.87	-1.56	0.23	1.21	1.63	0.53	2.4	2.54	-3.5	1.09	2.23	-1.5	-1.67	-0.99	-1.01	-3.16	2.7	1.1	0.16	1.09	0.11	-2.72	0.37	-3.94	-2.07	0.04	0.52	2.73	3.93	-0.41	0.96	0.55	0.2	-2.84	-1.12	-2.12	0.54	2.07	-1.28	2.89	-1.51	-2.73	0.91	2.1	1.46	-
-2.67	1.87	-1.81	0.26	-2.62	-1.1	0.01	-0.68	-0.31	0.32	1.08	1.66	-0.18	-1.27	2.43	0.71	1.15	3.79	0.27	-0.41	-0.92	1.34	0.88	3.43	-2.62	0.71	-2.71	2.34	1.94	-4.13	-1.51	-0.56	0.64	1.68	-2.29	0.63	-0.75	1.7	-3.42	-2.45	-0.4	0.3	2.45	0.46	-0.9	1.43	-
1.24	-1.63	-1.11	1.56	-0.03	3.13	-1.08	-2.03	-1.07	0.89	-0.16	-4.49	-2.87	0.92	-3.19	2.19	-3.73	1.11	1.29	1.01	-0.58	2.3	0.05	2.45	1.88	3.94	-1.05	-1.72	6.59	-0.04	1	1.56	-0.22	-0.25	-0.73	-0.23	-0.88	-0.87	-0.58	-1.21	-2.09	-0.87	-0.21	-0.36	-0.57	1.42	-
-5.09	-3.49	-2.37	-2.48	-0.63	-0.85	9.67	-1	-0.39	-0.8	0.25	0.31	0.61	-0.25	-0.94	-1.46	-1.17	-0.38	0.52	-0.78	0.08	0.77	1.4	0.18	-0.23	-0.54	-0.58	-0.49	-0.3	0.37	1.58	2.92	2.18	0.59	-1.63	-2.21	-2.06	-1.09	-1.13	-1.99	-2.18	-0.72	0.58	1.74	1.8	1.42	-
1.24	-1.63	-1.11	1.56	-0.03	3.13	-1.08	-2.03	-1.07	0.89	-0.16	-4.49	-2.87	0.92	-3.19	2.19	-3.73	1.11	1.29	1.01	-0.58	2.3	0.05	2.45	1.88	3.94	-1.05	-1.72	6.59	-0.04	1.3	1.74	1.66	-4.05	1.65	0.2	-2.54	-0.32	0.24	-1.65	-2.23	-2.41	2.03	-0.27	-2.85	1.42	-
-5.09	-3.49	-2.37	-2.48	-0.63	-0.85	9.67	-1	0.19	-0.37	-2.22	3.33	-0.18	-1.32	0.75	-2.26	-2.86	1.61	0.13	-0.18	-2.28	2.71	1.89	-0.4	-0.96	0.67	-1.33	-1.08	0.93	-0.75	0.94	4.54	3.26	-1.26	-0.23	-3.4	-3	0.22	-0.49	-3.12	-2.37	-1.05	1.26	1.52	2.45	1.42	-
0.98	1.08	3.48	2.56	0.09	-0.1	-1.05	-2.52	-3.64	0.8	-1.2	-1.54	4.55	1.13	0.37	0.34	0.36	-3.59	0.35	-2.85	-0.22	0.77	0.6	1.65	2.41	3.06	-2.6	2.46	-2.7	-0.93	2.08	-0.57	0.61	-1.5	-3.87	-2.62	0.9	-3.65	1.73	-0.39	1.87	0.6	2.48	0.76	-0.16	1.38	-
0.98	1.08	3.48	2.56	0.09	-0.1	-1.05	-2.52	-3.64	0.8	-1.2	-1.54	4.55	1.13	0.37	0.34	0.36	-3.59	0.35	-2.85	-0.22	0.77	0.6	1.65	2.41	3.06	-2.6	2.46	-2.7	-0.93	2.08	-0.57	0.61	-1.5	-3.87	-2.62	0.9	-3.65	1.73	-0.39	1.87	0.6	2.48	0.76	-0.16	1.38	-
-14.1	-3.19	-3.23	0.22	3.44	5.67	0.69	-0.27	-3.51	0.39	4.66	-4.76	-2.41	-1.13	-1.76	1.9	1.16	-0.39	-1.19	-4.25	-1.66	0.21	-0.72	-2.41	0.16	0.33	2.88	0.37	-1.56	-0.97	2.78	1.49	0.38	2.95	3.08	1.87	-0.34	-3.02	-3.66	0.73	-4.33	-1.37	0.96	-0.9	2.12	1.38	-
-14.1	-3.19	-3.23	0.22	3.44	5.67	0.69	-0.27	-3.51	0.39	4.66	-4.76	-2.41	-1.13	-1.76	1.9	1.16	-0.39	-1.19	-4.25	-1.66	0.21	-0.72	-2.41	0.16	0.33	2.88	0.37	-1.56	-0.97	2.78	1.49	0.38	2.95	3.08	1.87	-0.34	-3.02	-3.66	0.73	-4.33	-1.37	0.96	-0.9	2.12	1.38	-
-0.64	1.35	-1.3	0.76	0.79	-1.4	0.33	3.63	-1.59	0.17	2.48	-2.6	-0.84	0.09	-2.19	-1.19	-1.54	0.62	1.65	2.06	1.44	1.9	-0.46	-0.65	0.88	-0.27	1.36	-1.88	0.73	-0.78	-2.22	0.99	3.24	-0.23	1.15	0.59	2.93	-0.02	1.95	-2.04	0.49	-1.61	-1.2	-0.84	-1.69	1.35	-
-0.64	1.35	-1.3	0.76	0.79	-1.4	0.33	3.63	-1.59	0.17	2.48	-2.6	-0.84	0.09	-2.19	-1.19	-1.54	0.62	1.65	2.06	1.44	1.9	-0.46	-0.65	0.88	-0.27	1.36	-1.88	0.73	-0.78	-2.22	0.99	3.24	-0.23	1.15	0.59	2.93	-0.02	1.95	-2.04	0.49	-1.61	-1.2	-0.84	-1.69	1.35	-
-0.64	1.35	-1.3	0.76	0.79	-1.4	0.33	3.63	-1.59	0.17	2.48	-2.6	-0.84	0.09	-2.19	-1.19	-1.54	0.62	1.65	2.06	1.44	1.9	-0.46	-0.65	0.88	-0.27	1.36	-1.88	0.73	-0.78	-2.22	0.99	3.24	-0.23	1.15	0.59	2.93	-0.02	1.95	-2.04	0.49	-1.61	-1.2	-0.84	-1.69	1.35	-
-0.64	1.35	-1.3	0.76	0.79	-1.4	0.33	3.63	-1.59	0.17	2.48	-2.6	-0.84	0.09	-2.19	-1.19	-1.54	0.62	1.65	2.06	1.44	1.9	-0.46	-0.65	0.88	-0.27	1.36	-1.88	0.73	-0.78	-2.22	0.99	3.24	-0.23	1.15	0.59	2.93	-0.02	1.95	-2.04	0.49	-1.61	-1.2	-0.84	-1.69	1.35	-
-6.52	4.94	9.62	0.33	8.73	7.73	1.2	7.54	4.26	3.94	-1.25	2.07	-2.67	-6.05	-4.58	-8.28	-5.27	-4.36	-7.34	-3.91	-3.94	-5.17	-5.85	1.32	-1.36	-1.54	-5.1	-5.87	-7.11	-5.82	-8.93	-4.9	-5.59	-1.22	-1.55	-0.95	0.08	-1.43	6.73	5.32	8.32	6.37	3.55	8.1	2.62	1.34	-
-1.47	-3.73	1.51	3.9	1.35	-2.87	-0.36	0.54	-0.08	4.23	-1.43	-3.44	0.64	3.91	-2.75	0.23	2.94	0.36	2.53	0.05	-0.23	0.85	0.67	-1.15	1.22	-2.9	-0.83	2.66	-1.63	3.51	-2.72	-4.67	1.35	-3.3	0.89	-0.26	-0.77	-1.11	3.78	2.1	2.15	1.25	0.43	-0.31	2.51	1.3	-
-1.47	-3.73	1.51	3.9	1.35	-2.87	-0.36	0.54	-0.08	4.23	-1.43	-3.44	0.64	3.91	-2.75	0.23	2.94	0.36	2.53	0.05	-0.23	0.85	0.67	-1.15	1.22	-2.9	-0.83	2.66	-1.63	3.51	-2.72	-4.67	1.35	-3.3	0.89	-0.26	-0.77	-1.11	3.78	2.1	2.15	1.25	0.43	-0.31	2.51	1.3	-
1.62	3.15	-1.23	1.68	-3.09	1.57	-2.62	-1.79	2.22	-0.29	-5.46	-1.22	0.78	0.99	3.26	0.85	5.4	0.21	2.3	1.42	2.84	2.94	-2.42	-3.29	-0.76	-0.33	0.47	-1.04	-0.61	-0.73	2.44	0.08	-1.28	-1.12	2.41	2.05	1.03	-2.38	-2.47	-0.45	3.97	0.36	-3.6	1.16	-2.64	1.3	-
1.62	3.15	-1.23	1.68	-3.09	1.57	-2.62	-1.79	2.22	-0.29	-5.46	-1.22	0.78	0.99	3.26	0.85	5.4	0.21	2.3	1.42	2.84	2.94	-2.42	-3.29	-0.76	-0.33	0.47	-1.04	-0.61	-0.73	2.44	0.08	-1.28	-1.12	2.41	2.05	1.03	-2.38	-2.47	-0.45	3.97	0.36	-3.6	1.16	-2.64	1.3	-
-2.21	1.52	1.5	-0.71	-3.03	0.42	2.23	-3.44	-0.66	2.08	1.51	0.69	-1.42	0.02	0.6	-0.17	3.04	0.9	1.36	2.39	1.04	-3.93	-0.21	0.74	-0.2	-0.93	-0.13	-0.64	-0.29	1.59	-3.55	-1.21	-1.65	2.48	-0.76	0.69	1.53	-4.52	-1.23	3	-2	3.58	-0.63	1.13	-0.39	1.27	-
-2.21	1.52	1.5	-0.71	-3.03	0.42	2.23	-3.44	-0.66	2.08	1.51	0.69	-1.42	0.02	0.6	-0.17	3.04	0.9	1.36	2.39	1.04	-3.93	-0.21	0.74	-0.2	-0.93	-0.13	-0.64	-0.29	1.59	-3.55	-1.21	-1.65	2.48	-0.76	0.69	1.53	-4.52	-1.23	3	-2	3.58	-0.63	1.13	-0.39	1.27	-
5.66	-2.23	3.05	2.34	4.24	-0.21	2.14	2.72	4.83	4.76	1.41	-4.66	-2.16	2.6	-4.22	-0.31	0.38	-1.67	-0.65	-4.43	-4.35	-1.66	-5.15	-3.57	-4.26	1.23	-1.83	-5.18	-2.18	-2.87	-4.21	-5.29	-0.7	-2.35	-1.1	-4.12	-1.4	1.4	-0.38	1.66	3.94	4.8	2.58	4.7	7.05	1.26	-
5.66	-2.23	3.05	2.34	4.24	-0.21	2.14	2.72	4.83	4.76	1.41	-4.66	-2.16	2.6	-4.22	-0.31	0.38	-1.67	-0.65	-4.43	-4.35	-1.66	-5.15	-3.57	-4.26	1.23	-1.83	-5.18	-2.18	-2.87	-4.21	-5.29	-0.7	-2.35	-1.1	-4.12	-1.4	1.4	-0.38	1.66	3.94	4.8	2.58	4.7	7.05	1.26	-
-1.2	2.79	1.79	-0.81	1.81	0.92	0.95	-0.69	0.88	-0.16	1.21	-4.76	1.4	-4.1	1.27	-0.78	1.37	2	-1.13	-1.18	-0.41	-2.88	-0.52	0.94	1.11	1.42	-0.31	2.88	-0.55	-2.72	-1.27	-3.12	2.42	-0.53	-0.72	-0.17	-0.57	1.88	-0.65	4.69	-1.5	-1.29	1.14	0.38	-1.46	1.25	-
-1.2	2.79	1.79	-0.81	1.81	0.92	0.95	-0.69	0.88	-0.16	1.21	-4.76	1.4	-4.1	1.27	-0.78	1.37	2	-1.13	-1.18	-0.41	-2.88	-0.52	0.94	1.11	1.42	-0.31	2.88	-0.55	-2.72	-1.27	-3.12	2.42	-0.53	-0.72	-0.17	-0.57	1.88	-0.65	4.69	-1.5	-1.29	1.14	0.38	-1.46	1.25	-
-0.62	-1.67	1.31	-0.91	0.84	-1.65	3.77	-2.82	2.57	-1.29	2.6	-2.41	0.42	0.44	-0.46	-0.75	0.27	0.79	0.78	-0.15	-1.13	-0.78	-1.35	-0.63	-0.64	-0.56	-0.3	-0.35	-0.08	0.65	0.8	1.17	-0.08	-0.93	-1.01	0.13	0.45	0.01	-0.24	0.64	1.03	-0.7	-0.41	-0.6	1.44	1.23	-
-0.62	-1.67	1.31	-0.91	0.84	-1.65	3.77	-2.82	2.57	-1.29	2.6	-2.41	0.42	0.44	-0.46	-0.75	0.27	0.79	0.78	-0.15	-1.13	-0.78	-1.35	-0.63	-0.64	-0.56	-0.3	-0.35	-0.08	0.65	0.8	1.17	-0.08	-0.93	-1.01	0.13	0.45	0.01	-0.24	0.64	1.03	-0.7	-0.41	-0.6	1.44	1.23	-
-1.2	-2.17	4.16	-4.08	-2.55	-2.51	2.59	0.86	-0.37	-0.4	-0.07	1.05	-0.44	1.79	0.25	0	-0.02	-0.55	-2.27	-1.56	-0.28	-1.23	-1.4	1.68	3.56	3.84	-1.39	-0.12	0.76	0.6	-1.44	2.12	-2.53	1.87	-0.88	-2.81	-1.36	-0.72	-0.75	-0.8	3.27	0.11	-3.13	1.54	-0.88	1.18	-
-0.12	-0.08	-1.08	-0.88	-0.03	2.8	-1.55	-0.3	0.44	-1.25	1.04	-3.77	1.98	2.34	0.82	-1.68	-5.19	-0.9	2.15	1.36	-0.35	2.29	3.95	-0.69	0.19	-0.61	0.09	2.62	-1.18	-0.89	-0.65	4.71	-0.1	2.04	-1.53	-2.37	0.29	-4.41	-1.46	0.67	0.23	1.63	0.05	0.76	-2.6	1.16	-
-1.09	-2.35	0.16	-0.32	0.73	-3.87	3.03	-1.41	4.42	-1.55	2.39	-0.38	0.35	-1.03	-1.65	2.02	-0.39	-3.24	1.03	-0.01	-1.06	-1.93	-0.06	-1.6	-2.16	1.9	2.89	1.87	3.86	0.35	1.88	-2.59	-2.69	-3.92	1.08	-1.66	1.86	1.72	-2.25	2.9	-0.47	3.43	-0.43	0.88	-4.65	1.16	-
-1.31	-3.02	1.01	-1.2	0.56	-0.94	-2.09	-0.22	0.57	0.79	1.31	0.66	0.23	-2.04	-2.18	0.84	2.02	2.33	0.55	-2.24	2.42	0.57	3.27	-2.34	-1.79	-3.13	0.06	-1.03	0.6	-2.38	1.37	-1.29	1.4	1.44	0.3	1.56	-0.57	0.9	1.98	-0.2	-1.85	2	-3.38	0.7	-1.78	1.16	-
-0.12	-0.08	-1.08	-0.88	-0.03	2.8	-1.55	-0.3	0.44	-1.25	1.04	-3.77	1.98	2.34	0.82	-1.68	-5.19	-0.9	2.15	1.36	-0.35	2.29	3.95	-0.69	0.19	-0.61	0.09	2.62	-1.18	-0.89	-0.65	4.71	-0.1	2.04	-1.53	-2.37	0.29	-4.41	-1.46	0.67	0.23	1.63	0.05	0.76	-2.6	1.16	-
4.67	-6.11	3.17	0.58	6.99	-4.54	-0.02	0.89	-8.41	-0.73	7.57	7.55	-11.6	-2.47	13.1	-14.9	1.22	-3.61	0.17	10.3	-11.4	-0.66	0.68	0.01	2.49	-4.5	0.64	-5.36	3.28	-0.32	-0.95	1.35	1.75	2.31	-0.72	1.61	-2.4	-8.24	3.54	4.07	-1.74	-1.25	6.55	1.45	-5.1	1.15	-
-1.32	0.95	0.91	1.76	0.27	-3.56	2.8	2.6	0.4	-0.13	-1.68	-0.48	1.06	1.06	2.61	-0.11	-3.1	-4.5	0.37	-1.78	-2.66	3.33	-2.54	1.08	2.85	1.19	0.76	-1.57	-1.13	-1.95	0.27	-0.4	-0.31	-0.46	-1.97	-0.55	0.7	-0.83	1.28	0.21	-2.59	2.38	2.89	2.01	-1.82	1.15	-
-1.32	0.95	0.91	1.76	0.27	-3.56	2.8	2.6	0.4	-0.13	-1.68	-0.48	1.06	1.06	2.61	-0.11	-3.1	-4.5	0.37	-1.78	-2.66	3.33	-2.54	1.08	2.85	1.19	0.76	-1.57	-1.13	-1.95	0.27	-0.4	-0.31	-0.46	-1.97	-0.55	0.7	-0.83	1.28	0.21	-2.59	2.38	2.89	2.01	-1.82	1.15	-
0.42	-2.02	1.04	1.13	1.71	-1.42	4.59	-2.98	-2.72	-4.18	4.38	-0.63	-0.04	-1.56	1.75	-1.19	-2.54	0.92	-2.28	-0.87	0.44	-2.42	1.95	-0.81	-0.35	-3.63	7.23	2.11	1.34	1.32	1.86	2	1.32	1.2	0.12	-0.62	-0.75	-0.64	0.25	-0.18	-0.48	-1.36	-1.13	-1.22	-0.09	1.15	-
0.42	-2.02	1.04	1.13	1.71	-1.42	4.59	-2.98	-2.72	-4.18	4.38	-0.63	-0.04	-1.56	1.75	-1.19	-2.54	0.92	-2.28	-0.87	0.44	-2.42	1.95	-0.81	-0.35	-3.63	7.23	2.11	1.34	1.32	1.86	2	1.32	1.2	0.12	-0.62	-0.75	-0.64	0.25	-0.18	-0.48	-1.36	-1.13	-1.22	-0.09	1.15	-
-1.87	-0.79	2.57	-3.28	-0.87	0.6	1.23	0.01	1.27	0.67	1.09	0.48	3.13	-1.22	0.84	-0.76	5.93	3.19	1.02	1.73	-2.42	1.51	-1.66	0.94	0.07	1.93	-1.06	-4.01	-2.6	0.88	-2.19	0.84	0.25	-0.98	0.13	-2	0.59	-2.81	-1.19	0.22	3.76	-0.31	5.24	2.12	1.64	1.11	-
-1.87	-0.79	2.57	-3.28	-0.87	0.6	1.23	0.01	1.27	0.67	1.09	0.48	3.13	-1.22	0.84	-0.76	5.93	3.19	1.02	1.73	-2.42	1.51	-1.66	0.94	0.07	1.93	-1.06	-4.01	-2.6	0.88	-2.19	0.84	0.25	-0.98	0.13	-2	0.59	-2.81	-1.19	0.22	3.76	-0.31	5.24	2.12	1.64	1.11	-
-6.26	-1.13	-1.72	-2.28	-0.48	-3.34	1.27	1.36	0.33	1.48	5.2	-1.38	1.16	1.81	-0.86	0.27	-3.46	-1.33	-1.64	-1.63	3.79	1.89	0.86	1.03	-2.36	-0.05	1.34	0.26	-2.7	2.66	6.44	-3.64	-2.42	-2.63	-3.49	-0.48	-0.38	-2.18	0.2	0.57	0.75	-3.18	4.26	0.47	0.3	1.08	-
-6.26	-1.13	-1.72	-2.28	-0.48	-3.34	1.27	1.36	0.33	1.48	5.2	-1.38	1.16	1.81	-0.86	0.27	-3.46	-1.33	-1.64	-1.63	3.79	1.89	0.86	1.03	-2.36	-0.05	1.34	0.26	-2.7	2.66	6.44	-3.64	-2.42	-2.63	-3.49	-0.48	-0.38	-2.18	0.2	0.57	0.75	-3.18	4.26	0.47	-0.65	1.08	-
-4.66	-4.37	-0.4	-0.66	2.26	2.33	-2.27	-0.98	0.95	1.54	0.04	-3.5	-1.57	-0.59	-2.9	-0.93	-0.83	2.64	0.91	0.41	-1.21	-2.19	1.54	-2.26	2.69	2.95	2.08	-0.53	-0.53	3.5	-0.39	-0.75	1.4	3.8	-0.13	-1.81	0.22	-0.99	-1.93	3.38	-4.07	-0.07	-1.82	0.12	-1.34	1.03	-
-4.66	-4.37	-0.4	-0.66	2.26	2.33	-2.27	-0.98	0.95	1.54	0.04	-3.5	-1.57	-0.59	-2.9	-0.93	-0.83	2.64	0.91	0.41	-1.21	-2.19	1.54	-2.26	2.69	2.95	2.08	-0.53	-0.53	3.5	-0.39	-0.75	1.4	3.8	-0.13	-1.81	0.22	-0.99	-1.93	3.38	-4.07	-0.07	-1.82	0.12	-1.34	1.03	-
-0.31	-3.15	4.29	1.49	-3.31	-2.72	-0.29	2.86	-0.27	3.24	-2.82	2.26	-0.06	-1.36	-0.85	0.46	-1.03	0.94	-0.47	-2.74	-0.74	-1.33	-0.73	-0.94	0.55	0.01	-0.18	-3.64	3.9	-0.29	1.88	0.49	-1.69	0.84	-1.22	-0.24	-2.42	2.27	1.99	-1.2	-0.68	1.12	0.25	1.39	-1.44	1	-
0.58	0.52	1.2	-0.04	1.09	1.3	0.04	0.05	-3.63	-2.62	-1.28	0.96	2.15	-1.21	-1.88	0.92	0.64	0.78	1.4	3.07	-0.18	1.7	2.45	-1.68	-0.48	3.18	-2.26	1.27	-3.97	0.85	-2.27	-0.86	-1.74	-0.11	0.27	-0.24	-0.95	-2.11	2.5	-0.18	-0.76	0.66	3.17	-0.42	-0.23	0.99	-
0.58	0.52	1.2	-0.04	1.09	1.3	0.04	0.05	-3.63	-2.62	-1.28	0.96	2.15	-1.21	-1.88	0.92	0.64	0.78	1.4	3.07	-0.18	1.7	2.45	-1.68	-0.48	3.18	-2.26	1.27	-3.97	0.85	-2.27	-0.86	-1.74	-0.11	0.27	-0.24	-0.95	-2.11	2.5	-0.18	-0.76	0.66	3.17	-0.42	-0.23	0.99	-
-3.19	-3.42	-0.04	-0.1	2.65	-1.1	1.2	3.15	-5.05	-2.26	1.88	0.37	-5.61	0.36	-0.61	-1.65	2.24	-2.75	-1.39	-0.86	-1.17	1.31	-1.44	-1.88	6.26	1.8	4.47	2.19	0.44	1.99	-1.38	0.42	0.09	4.1	-0.52	1.23	-6.07	-0.35	-0.82	-1.53	0.01	-1.07	-1.8	-0.77	0.24	0.99	-
-3.19	-3.42	-0.04	-0.1	2.65	-1.1	1.2	3.15	-5.05	-2.26	1.88	0.37	-5.61	0.36	-0.61	-1.65	2.24	-2.75	-1.39	-0.86	-1.17	1.31	-1.44	-1.88	6.26	1.8	4.47	2.19	0.44	1.99	-1.38	0.42	0.09	4.1	-0.52	1.23	-6.07	-0.35	-0.82	-1.53	0.01	-1.07	-1.8	-0.77	0.24	0.99	-
-3.19	-3.42	-0.04	-0.1	2.65	-1.1	1.2	3.15	-5.05	-2.26	1.88	0.37	-5.61	0.36	-0.61	-1.65	2.24	-2.75	-1.39	-0.86	-1.17	1.31	-1.44	-1.88	6.26	1.8	4.47	2.19	0.44	1.99	-1.38	0.42	0.09	4.1	-0.52	1.23	-6.07	-0.35	-0.82	-1.53	0.01	-1.07	-1.8	-0.77	0.24	0.99	-
-3.19	-3.42	-0.04	-0.1	2.65	-1.1	1.2	3.15	-5.05	-2.26	1.88	0.37	-5.61	0.36	-0.61	-1.65	2.24	-2.75	-1.39	-0.86	-1.17	1.31	-1.44	-1.88	6.26	1.8	4.47	2.19	0.44	1.99	-1.38	0.42	0.09	4.1	-0.52	1.23	-6.07	-0.35	-0.82	-1.53	0.01	-1.07	-1.8	-0.77	0.24	0.99	-
-3.19	-3.42	-0.04	-0.1	2.65	-1.1	1.2	3.15	-5.05	-2.26	1.88	0.37	-5.61	0.36	-0.61	-1.65	2.24	-2.75	-1.39	-0.86	-1.17	1.31	-1.44	-1.88	6.26	1.8	4.47	2.19	0.44	1.99	-1.38	0.42	0.09	4.1	-0.52	1.23	-6.07	-0.35	-0.82	-1.53	0.01	-1.07	-1.8	-0.77	0.24	0.99	-
-3.19	-3.42	-0.04	-0.1	2.65	-1.1	1.2	3.15	-5.05	-2.26	1.88	0.37	-5.61	0.36	-0.61	-1.65	2.24	-2.75	-1.39	-0.86	-1.17	1.31	-1.44	-1.88	6.26	1.8	4.47	2.19	0.44	1.99	-1.38	0.42	0.09	4.1	-0.52	1.23	-6.07	-0.35	-0.82	-1.53	0.01	-1.07	-1.8	-0.77	0.24	0.99	-
-36	14.8	11.9	12.1	10.5	-11.7	-11.6	-4.91	-7.21	12.5	11.3	-1.33	-6.02	0.12	-4.48	-1.13	-1.63	2.38	-3.84	-3.83	-4.59	-0.03	1.39	-0.95	-0.57	-3.3	-2.74	-1.83	-1.25	0.23	-8.59	-9.45	-7.02	-9.89	-9.16	-6.14	16	10.7	4.02	4.67	3.92	5.74	-0.61	1.87	1.37	0.97	-
-36	14.8	11.9	12.1	10.5	-11.7	-11.6	-4.91	-7.21	12.5	11.3	-1.33	-6.02	0.12	-4.48	-1.13	-1.63	2.38	-3.84	-3.83	-4.59	-0.03	1.39	-0.95	-0.57	-3.3	-2.74	-1.83	-1.25	0.23	-8.59	-9.45	-7.02	-9.89	-9.16	-6.14	16	10.7	4.02	4.67	3.92	5.74	-0.61	1.87	1.37	0.97	-
-4.27	3.2	-0.7	0.4	0.17	1.84	-0.75	-1.07	-0.51	-2.26	-0.18	-2.77	0.47	2.95	1.71	2.41	-0.47	-1.4	-2.8	-0.28	-0.34	2.93	-4.35	-0.53	2.82	1.44	2.37	-1.06	2.31	-0.46	0.91	1.07	1.19	-0.57	-0.99	-1.83	-0.1	0.37	3.13	-1.41	-3.51	-0.61	0.95	-1.19	-0.47	0.96	-
-4.27	3.2	-0.7	0.4	0.17	1.84	-0.75	-1.07	-0.51	-2.26	-0.18	-2.77	0.47	2.95	1.71	2.41	-0.47	-1.4	-2.8	-0.28	-0.34	2.93	-4.35	-0.53	2.82	1.44	2.37	-1.06	2.31	-0.46	0.91	1.07	1.19	-0.57	-0.99	-1.83	-0.1	0.37	3.13	-1.41	-3.51	-0.61	0.95	-1.19	-0.47	0.96	-
-4.27	3.2	-0.7	0.4	0.17	1.84	-0.75	-1.07	-0.51	-2.26	-0.18	-2.77	0.47	2.95	1.71	2.41	-0.47	-1.4	-2.8	-0.28	-0.34	2.93	-4.35	-0.53	2.82	1.44	2.37	-1.06	2.31	-0.46	0.91	1.07	1.19	-0.57	-0.99	-1.83	-0.1	0.37	3.13	-1.41	-3.51	-0.61	0.95	-1.19	-0.47	0.96	-
-4.27	3.2	-0.7	0.4	0.17	1.84	-0.75	-1.07	-0.51	-2.26	-0.18	-2.77	0.47	2.95	1.71	2.41	-0.47	-1.4	-2.8	-0.28	-0.34	2.93	-4.35	-0.53	2.82	1.44	2.37	-1.06	2.31	-0.46	0.91	1.07	1.19	-0.57	-0.99	-1.83	-0.1	0.37	3.13	-1.41	-3.51	-0.61	0.95	-1.19	-0.47	0.96	-
0.83	-0.36	1.1	0	2.79	2.14	-0.25	2.68	4.46	-1.82	-2.26	-0.19	-1.27	-3.43	0.36	0.94	0.22	0.1	-1.34	1.38	-0.5	0.46	-2.02	0.28	-1.75	-0.52	-3.46	-1.51	0.98	2.57	-0.34	3.6	1.97	2.9	-3.97	0.4	-0.15	1.98	3.04	0.12	5.51	0.4	0.47	-1.8	-3.53	0.95	-
0.83	-0.36	1.1	0	2.79	2.14	-0.25	2.68	4.46	-1.82	-2.26	-0.19	-1.27	-3.43	0.36	0.94	0.22	0.1	-1.34	1.38	-0.5	0.46	-2.02	0.28	-1.75	-0.52	-3.46	-1.51	0.98	2.57	-0.34	3.6	1.97	2.9	-3.97	0.4	-0.15	1.98	3.04	0.12	5.51	0.4	0.47	-1.8	-3.53	0.95	-
-3.14	-0.95	0.43	-2.33	1.41	-4.11	1.79	2.01	-1.18	-0.94	2.63	-1.14	-1.6	1.88	-0.35	-1.54	2.31	-0.92	-2.66	0.89	-0.68	1.84	-1.48	1.71	0.12	-0.77	-0.94	-1.41	-0.54	-3.21	-0.8	-0.3	2.73	-2.83	0.18	-0.95	1.82	0.54	0.82	-0.27	1.75	-1.66	0.04	0.35	-3.09	0.92	-
-3.14	-0.95	0.43	-2.33	1.41	-4.11	1.79	2.01	-1.18	-0.94	2.63	-1.14	-1.6	1.88	-0.35	-1.54	2.31	-0.92	-2.66	0.89	-0.68	1.84	-1.48	1.71	0.12	-0.77	-0.94	-1.41	-0.54	-3.21	-0.8	-0.3	2.73	-2.83	0.18	-0.95	1.82	0.54	0.82	-0.27	1.75	-1.66	0.04	0.35	-3.09	0.92	-
-0.55	-1.12	0.83	-2.23	-2.12	2.04	0.54	-1.21	0.74	-0.14	-1.76	-0.03	-1.45	-2.31	-1.02	2.76	-1.69	-0.73	-1.36	-0.27	6.05	-0.5	-0.18	0.16	-0.19	1.32	3.29	-0.64	-1.23	0.76	5.32	3.75	-0.81	1.08	2.36	-0.86	-1.13	-0.43	-0.87	-1.03	-2.09	-1.45	-0.75	-3.75	-0.11	0.92	-
-0.55	-1.12	0.83	-2.23	-2.12	2.04	0.54	-1.21	0.74	-0.14	-1.76	-0.03	-1.45	-2.31	-1.02	2.76	-1.69	-0.73	-1.36	-0.27	6.05	-0.5	-0.18	0.16	-0.19	1.32	3.29	-0.64	-1.23	0.76	5.32	3.75	-0.81	1.08	2.36	-0.86	-1.13	-0.43	-0.87	-1.03	-2.09	-1.45	-0.75	-3.75	-0.11	0.92	-
-4.3	-1.63	-2.9	-2.33	1.74	0.11	0.44	0.59	-3.18	0.64	0.39	-1.42	1.6	-0.82	0.71	-1.97	0.93	0.63	-1.86	2.66	-0.49	2.74	-3.9	0.57	1.26	0	0.49	5.27	1.79	2.67	-0.15	3.54	-2.47	-0.96	2.23	2.39	0.44	0.97	1.56	-0.11	-1.94	-2.08	-2.4	-1.31	-5.21	0.89	-
-4.3	-1.63	-2.9	-2.33	1.74	0.11	0.44	0.59	-3.18	0.64	0.39	-1.42	1.6	-0.82	0.71	-1.97	0.93	0.63	-1.86	2.66	-0.49	2.74	-3.9	0.57	1.26	0	0.49	5.27	1.79	2.67	-0.15	3.54	-2.47	-0.96	2.23	2.39	0.44	0.97	1.56	-0.11	-1.94	-2.08	-2.4	-1.31	-5.21	0.89	-
-1.69	-2.2	-0.63	0.98	-1.54	-2.99	3.79	0.63	-1.3	-2.1	5.04	1.85	1.13	-3.15	1.6	-1.01	-1.91	-3.42	0.21	0.86	1.74	-0.91	0.57	1.46	1.86	0.61	-0.45	-2.36	-2.39	1.29	-2.28	-0.45	-1.32	1.44	0.41	2.91	1.83	1.38	1.06	-0.87	-1.34	-2.19	-1	-0.31	0.54	0.87	-
-1.69	-2.2	-0.63	0.98	-1.54	-2.99	3.79	0.63	-1.3	-2.1	5.04	1.85	1.13	-3.15	1.6	-1.01	-1.91	-3.42	0.21	0.86	1.74	-0.91	0.57	1.46	1.86	0.61	-0.45	-2.36	-2.39	1.29	-2.28	-0.45	-1.32	1.44	0.41	2.91	1.83	2.43	-0.13	0.88	-3.36	-1.55	-1.66	0.2	0.54	0.87	-
-3.77	-0.24	1.72	-1.12	-4.02	2.12	-2.63	3.91	0.07	2.76	-2.57	-0.65	-2.47	-1.38	1.67	-1.94	2.04	-0.38	1.19	-1.05	3.49	1.4	1	-3.31	1.79	3.02	-3.03	-0.48	0.98	-0.14	0.62	-3.62	0.83	2.86	-1.8	0.41	0.59	-1.45	1.18	-0.99	-0.28	-2.56	0.89	-0.62	0.88	0.86	-
-3.77	-0.24	1.72	-1.12	-4.02	2.12	-2.63	3.91	0.07	2.76	-2.57	-0.65	-2.47	-1.38	1.67	-1.94	2.04	-0.38	1.19	-1.05	3.49	1.4	1	-3.31	1.79	3.02	-3.03	-0.48	0.98	-0.14	0.62	-3.62	0.83	2.86	-1.8	0.41	0.59	-1.45	1.18	-0.99	-0.28	-2.56	0.89	-0.62	0.88	0.86	-
-2.15	-0.11	-0.07	-2.44	1.06	-5.21	0.96	3.51	2.84	2.39	2.88	-3.74	-0.89	-2.37	1.03	-1.31	-1.24	-1.95	1.79	2.29	2.55	0.26	-3.39	0.48	-0.1	1.24	2.48	3.07	-3.51	0.96	-2.34	2.72	-1.97	-2.89	-0.42	0.51	-0.08	3.85	4.16	-1	-1.64	-2.06	0.48	-1.24	-1.06	0.86	-
-2.15	-0.11	-0.07	-2.44	1.06	-5.21	0.96	3.51	2.84	2.39	2.88	-3.74	-0.89	-2.37	1.03	-1.31	-1.24	-1.95	1.79	2.29	2.55	0.26	-3.39	0.48	-0.1	1.24	2.48	3.07	-3.51	0.96	-2.34	2.72	-1.97	-2.89	-0.42	0.51	-0.08	3.85	4.16	-1	-1.64	-2.06	0.48	-1.24	-1.06	0.86	-
3.28	-1.02	2.67	1.67	-2.04	0.99	-0.91	-2.3	3.15	0.02	1.78	-0.47	1.98	-0.7	-1.12	-0.16	-0.97	1.18	-2.23	0.03	-1.21	0.83	1.26	-3.07	0.68	0.33	-1.23	-0.84	-3.92	1.5	1.86	-1.81	1.9	0.05	-3.65	-0.75	-2.97	-1.66	-0.34	2.8	-0.43	3.16	2.22	1.09	0.63	0.84	-
-0.3	-3.15	-2.42	-0.04	1.98	0.96	0.09	0.05	0.49	-3.08	0.08	-0.71	-0.8	2.81	-0.77	-1.9	0.57	-1.11	0.09	-1.37	3.18	3.91	3.09	0.48	4.49	-0.7	0.09	0.7	-1.14	-1.2	2.99	0.94	1.25	0.88	-0.26	0.18	-0.31	-1.48	3.28	3.73	-2.74	-0.67	0.49	-2.5	-3.15	0.83	-
-1.75	-0.21	0.88	-1.05	0.94	0.68	-2.25	-3.3	2.31	2.96	1.78	1.66	-0.84	-1.51	-3.61	-0.09	-1.83	-1.27	2.17	-1.27	-0.17	1.65	-0.5	1.56	3.2	-0.7	-0.78	1.18	0.09	-1.37	-0.17	2.08	-2.46	2.17	1.36	2.35	-2.95	0.53	-1.68	1.66	-0.87	-0.78	0.89	-1.77	-0.44	0.81	-
-3.83	-1.9	-1.57	0.42	0.66	-0.22	-0.39	0.87	0.07	0.09	-1.7	-1.03	-1.83	-1.71	-0.4	0.82	1.66	0.8	-1.06	-0.47	-0.79	1.62	0.72	1.63	0.99	1.49	1.63	1.46	2.05	0.39	0.08	-0.22	-0.24	-0.38	-0.27	0.14	0.45	0.56	1.54	1.02	-0.41	-1.23	-1.55	-1.62	-0.93	0.81	-
-3.83	-1.9	-1.57	0.42	0.66	-0.22	-0.39	0.87	0.07	0.09	-1.7	-1.03	-1.83	-1.71	-0.4	0.82	1.66	0.8	-1.06	-0.47	-0.79	1.62	0.72	1.63	0.99	1.49	1.63	1.46	2.05	0.39	0.08	-0.22	-0.24	-0.38	-0.27	0.14	0.45	0.56	1.54	1.02	-0.41	-1.23	-1.55	-1.62	-0.93	0.81	-
1.09	1.68	0.14	-1.2	1.65	-0.51	1.31	-2.89	1.48	1.54	-1.07	-0.04	1.81	-3.03	-3.61	-0.44	1.19	-2.11	0.95	-0.6	-0.69	1.16	2.62	0.73	3.2	4.81	1.67	-1.89	0.16	-0.01	0.22	-1.9	-0.09	-1.05	-3.53	-0.22	0.5	-0.73	-2.3	-0.24	-0.08	0.8	0.57	1.38	-0.49	0.81	-
1.09	1.68	0.14	-1.2	1.65	-0.51	1.31	-2.89	1.48	1.54	-1.07	-0.04	1.81	-3.03	-3.61	-0.44	1.19	-2.11	0.95	-0.6	-0.69	1.16	2.62	0.73	3.2	4.81	1.67	-1.89	0.16	-0.01	0.22	-1.9	-0.09	-1.05	-3.53	-0.22	0.5	-0.73	-2.3	-0.24	-0.08	0.8	0.57	1.38	-0.49	0.81	-
-1.75	-0.21	0.88	-1.05	0.94	0.68	-2.25	-3.3	2.31	2.96	1.78	1.66	-0.84	-1.51	-3.61	-0.09	-1.83	-1.27	2.17	-1.27	-0.17	1.65	-0.5	1.56	3.2	-0.7	-0.78	1.18	0.09	-1.37	-0.17	2.08	-2.46	2.17	1.36	2.35	-2.95	0.53	-1.68	1.66	-0.87	-0.78	0.89	-1.77	-0.44	0.81	-
4.3	2.76	3.34	4.37	-0.42	1.21	-2.2	-1.72	0.68	0.37	-2.46	-2.87	-2.78	-1.6	0.26	1.01	1.34	-3.01	-0.8	-1.98	2.51	2.09	1.61	-1.02	1.36	1.19	1.64	-1.98	-0.93	-0.43	-0.86	-0.72	2.25	-1.58	-0.73	-1.41	2.42	3.62	1.52	0.81	-0.05	0.28	-0.81	-1.18	-0.97	0.8	-
4.3	2.76	3.34	4.37	-0.42	1.21	-2.2	-1.72	0.68	0.37	-2.46	-2.87	-2.78	-1.6	0.26	1.01	1.34	-3.01	-0.8	-1.98	2.51	2.09	1.61	-1.02	1.36	1.19	1.64	-1.98	-0.93	-0.43	-0.86	-0.72	2.25	-1.58	-0.73	-1.41	2.42	3.62	1.76	-0.83	1.48	-0.8	0.16	-1.8	-1.9	0.8	-
4.38	-4.08	-1.21	-1.87	-1.03	0.31	-0.63	-2.94	2.22	2.58	3.6	-0.19	0.91	-3.26	1.26	-0.75	-0.83	-0.81	0.8	-0.21	-0.57	-0.67	2.02	-2.51	4.28	-0.19	0.63	2.07	0.99	2.59	1.81	-1.15	0.56	2.41	-5.11	2.43	-3.79	-1.91	1.48	3.76	-0.83	-0.13	-0.94	-0.8	-2.79	0.77	-
1.89	3	2.22	-0.34	1.14	0.54	-0.09	1.84	-1.02	0.08	-2.01	-1.28	-3.07	-0.72	-1.98	1.51	-0.85	1.36	1.4	0.08	-0.9	0.34	-1.16	0.92	-0.95	-2.28	-0.78	-1.01	1.21	-0.08	2.25	0.92	0.38	0.85	0.82	0.81	-1.23	3.05	-0.88	-1.1	1.6	0.77	-1.27	-3.07	-0.59	0.73	-
1.89	3	2.22	-0.34	1.14	0.54	-0.09	1.84	-1.02	0.08	-2.01	-1.28	-3.07	-0.72	-1.98	1.51	-0.85	1.36	1.4	0.08	-0.9	0.34	-1.16	0.92	-0.95	-2.28	-0.78	-1.01	1.21	-0.08	2.25	0.92	0.38	0.85	0.82	0.81	-1.23	3.05	-0.88	-1.1	1.6	0.77	-1.27	-3.07	-0.59	0.73	-
0.81	-4.29	0.12	0.64	-1.77	0.31	1.34	-2.32	1.96	-0.77	-1.79	1.14	1.63	1.94	1.07	-3.51	2.2	0.89	0.06	1.82	1.78	0.34	2.62	0.28	-3.84	-2.29	-2.46	0.88	-1.01	-2.58	-0.14	-2.85	-3.28	2.45	-0.55	-3.51	-1.82	0.43	0.41	2.24	2.12	-0.56	1.94	2.44	-0.23	0.72	-
0.81	-4.29	0.12	0.64	-1.77	0.31	1.34	-2.32	1.96	-0.77	-1.79	1.14	1.63	1.94	1.07	-3.51	2.2	0.89	0.06	1.82	1.78	0.34	2.62	0.28	-3.84	-2.29	-2.46	0.88	-1.01	-2.58	-0.14	-2.85	-3.28	2.45	-0.55	-3.51	-1.82	0.43	0.41	2.24	2.12	-0.56	1.94	2.44	-0.23	0.72	-
0.81	-4.29	0.12	0.64	-1.77	0.31	1.34	-2.32	1.96	-0.77	-1.79	1.14	1.63	1.94	1.07	-3.51	2.2	0.89	0.06	1.82	1.78	0.34	2.62	0.28	-3.84	-2.29	-2.46	0.88	-1.01	-2.58	-0.14	-2.85	-3.28	2.45	-0.55	-3.51	-1.82	0.43	0.41	2.24	2.12	-0.56	1.94	2.44	-0.23	0.72	-
0.81	-4.29	0.12	0.64	-1.77	0.31	1.34	-2.32	1.96	-0.77	-1.79	1.14	1.63	1.94	1.07	-3.51	2.2	0.89	0.06	1.82	1.78	0.34	2.62	0.28	-3.84	-2.29	-2.46	0.88	-1.01	-2.58	-0.14	-2.85	-3.28	2.45	-0.55	-3.51	-1.82	0.43	0.41	2.24	2.12	-0.56	1.94	2.44	-0.23	0.72	-
0.81	-4.29	0.12	0.64	-1.77	0.31	1.34	-2.32	1.96	-0.77	-1.79	1.14	1.63	1.94	1.07	-3.51	2.2	0.89	0.06	1.82	1.78	0.34	2.62	0.28	-3.84	-2.29	-2.46	0.88	-1.01	-2.58	-0.14	-2.85	-3.28	2.45	-0.55	-3.51	-1.82	0.43	0.41	2.24	2.12	-0.56	1.94	2.44	-0.23	0.72	-
0.81	-4.29	0.12	0.64	-1.77	0.31	1.34	-2.32	1.96	-0.77	-1.79	1.14	1.63	1.94	1.07	-3.51	2.2	0.89	0.06	1.82	1.78	0.34	2.62	0.28	-3.84	-2.29	-2.46	0.88	-1.01	-2.58	-0.14	-2.85	-3.28	2.45	-0.55	-3.51	-1.82	0.43	0.41	2.24	2.12	-0.56	1.94	2.44	-0.23	0.72	-
-0.45	-1.39	1.39	-0.3	-0.63	-0.73	1.7	-0.19	-0.67	-1.23	1.67	-1.23	-1.08	-3.06	-0.35	3.11	0.55	-4.66	2.54	-3.13	0.6	0.85	0.41	2.06	1.38	-1.4	2.67	4.97	-1.69	-3.81	2.97	0.27	-1.39	-3.09	1.92	3.38	0.14	2.73	-1.08	-0.3	1.13	-0.9	-1.45	-3.25	-0.86	0.69	-
-3.47	-0.85	0.22	3.14	-2.3	-0.56	0.73	3.2	-2.3	3.14	-1.02	-0.45	0.34	2.76	0.97	0.07	-3.14	-2.16	1.42	-2.33	1.74	-1.84	-1.72	1.38	-3	-0.65	-1.17	-0.16	1.65	-1.98	-1.51	0.76	-0.03	-0.89	-0.21	0.5	2.03	2.05	2.75	-0.41	-0.67	1.12	2.91	-0.96	-2.64	0.69	-
-3.47	-0.85	0.22	3.14	-2.3	-0.56	0.73	3.2	-2.3	3.14	-1.02	-0.45	0.34	2.76	0.97	0.07	-3.14	-2.16	1.42	-2.33	1.74	-1.84	-1.72	1.38	-3	-0.65	-1.17	-0.16	1.65	-1.98	-1.51	0.76	-0.03	-0.89	-0.21	0.5	2.03	2.05	2.75	-0.41	-0.67	1.12	2.91	-0.96	-2.64	0.69	-
-0.45	-1.39	1.39	-0.3	-0.63	-0.73	1.7	-0.19	-0.67	-1.23	1.67	-1.23	-1.08	-3.06	-0.35	3.11	0.55	-4.66	2.54	-3.13	0.6	0.85	0.41	2.06	1.38	-1.4	2.67	4.97	-1.69	-3.81	2.97	0.27	-1.39	-3.09	1.92	3.38	0.14	2.73	-1.08	-0.3	1.13	-0.9	-1.45	-3.25	-0.86	0.69	-
-0.04	-3.65	1.04	-2.37	2.43	0.19	1.6	-0.39	1.66	0.67	0.46	-0.04	-1.44	-2.85	-1.35	0.07	-2.51	2.04	0.88	2.51	1.64	0.68	3.65	1.92	0.33	-2.13	1.42	0.25	2.39	-0.35	-3.15	-2.2	-2.11	-1.38	1.9	3.89	1.28	-1.14	-0.99	-1.57	-1.38	-0.28	2.16	1.02	1.83	0.68	-
-2.63	-0.76	-1.08	-2.36	1.38	-1.64	1.82	-1.32	0.02	1.98	2.52	-4.64	-1.79	2.05	1.87	-1.56	-2.88	-0.76	6.23	0.67	0.38	0.76	0.44	1.34	1.81	-1.69	2.78	0.31	1.51	-1.83	1.87	-3.48	-0.18	-3.85	0.95	2.45	-3.57	-1.49	-0.87	-0.81	-1.57	0.68	0.89	0.17	2.01	0.67	-
-2.63	-0.76	-1.08	-2.36	1.38	-1.64	1.82	-1.32	0.02	1.98	2.52	-4.64	-1.79	2.05	1.87	-1.56	-2.88	-0.76	6.23	0.67	0.38	0.76	0.44	1.34	1.81	-1.69	2.78	0.31	1.51	-1.83	1.87	-3.48	-0.18	-3.85	0.95	2.45	-3.57	-1.49	-0.87	-0.81	-1.57	0.68	0.89	0.17	2.01	0.67	-
-3.07	0.68	1.01	-2.3	0.72	1.22	-0.62	-2.16	-1.35	-3.1	-0.6	-0.09	2.49	0.47	-1.52	-1.08	1.32	-0.76	-0.82	-3.03	-3.19	0.78	0.85	1	3.75	3.18	-1.28	0.07	-1.2	-1.97	1.04	-1.92	-4.21	-0.85	0.29	3.42	-3.17	2.29	-3.68	0.46	1.89	-1.67	-0.99	-0.65	-1.42	0.65	-
-3.07	0.68	1.01	-2.3	0.72	1.22	-0.62	-2.16	-1.35	-3.1	-0.6	-0.09	2.49	0.47	-1.52	-1.08	1.32	-0.76	-0.82	-3.03	-3.19	0.78	0.85	1	3.75	3.18	-1.28	0.07	-1.2	-1.97	1.04	-1.92	-4.21	-0.85	0.29	3.42	-3.17	2.29	-3.68	0.46	1.89	-1.67	-0.99	-0.65	-1.42	0.65	-
0.14	-3.26	0.12	-1.46	1.55	2.55	0.12	-0.8	-1.34	1.24	-4.07	-0.82	0.54	-0.69	2.47	1.6	0.75	-0.66	0.27	-0.98	-1.65	-0.12	1.81	0.26	-0.45	1.08	-4.79	4.59	-1.43	-3.66	1.2	0.28	2.21	1.47	0.23	0.87	-2.88	2.65	-2.95	1.27	-0.82	0.86	1.31	-0.3	-2.05	0.64	-
-3.08	0.05	2.48	3.23	-2.4	-1.92	-2.77	-3.27	-0.71	1.51	0.19	-0.29	2	-4.24	1.37	2.05	4.89	3.47	-2.34	1.76	-3.29	-1.5	-3.22	1.59	2.76	-0.69	-0.11	4.87	-2.68	0.51	-1.06	-4.35	-1.34	-3.82	0.33	7.04	0.61	-0.5	-1.46	-1.28	-0.26	0.56	0.02	0.07	0.22	0.64	-
-3.08	0.05	2.48	3.23	-2.4	-1.92	-2.77	-3.27	-0.71	1.51	0.19	-0.29	2	-4.24	1.37	2.05	4.89	3.47	-2.34	1.76	-3.29	-1.5	-3.22	1.59	2.76	-0.69	-0.11	4.87	-2.68	0.51	-1.06	-4.35	-1.34	-3.82	0.33	7.04	0.61	1.01	-3.11	-2.28	1.53	-0.05	0.2	-0.09	0.11	0.64	-
2.38	-2.35	0.63	1.34	2.37	1.26	-1.14	-3.26	-0.95	-0.3	-2.95	-0.57	-0.8	-0.5	-1.65	1.78	0.2	1.04	1.37	0.94	-0.6	4.61	0.91	-2.31	0.33	-0.37	-1.49	1.25	0.14	-1.53	1.64	-1.03	1.55	1.84	0.9	0.76	-0.77	0.36	-2.3	0.38	-3.67	1.57	0.87	0.47	-1.57	0.62	-
2.38	-2.35	0.63	1.34	2.37	1.26	-1.14	-3.26	-0.95	-0.3	-2.95	-0.57	-0.8	-0.5	-1.65	1.78	0.2	1.04	1.37	0.94	-0.6	4.61	0.91	-2.31	0.33	-0.37	-1.49	1.25	0.14	-1.53	1.64	-1.03	1.55	1.84	0.9	0.76	-0.77	0.36	-2.3	0.38	-3.67	1.57	0.87	0.47	-1.57	0.62	-
-0.62	2.38	1.5	1.72	0.66	-1.57	-1.74	0.57	0.09	-3.18	0.14	2.07	-3.91	1.43	0.8	-0.76	-2.19	-0.35	-0.19	1.25	2.3	1.26	-1.92	0.19	1.3	0.42	0.48	-0.45	4.03	1.25	-0.5	-1.07	-0.77	-0.64	0.15	-0.81	-1.14	2.93	-1.66	1.15	-0.45	1.27	-1.22	-1.01	-0.98	0.61	-
-0.62	2.38	1.5	1.72	0.66	-1.57	-1.74	0.57	0.09	-3.18	0.14	2.07	-3.91	1.43	0.8	-0.76	-2.19	-0.35	-0.19	1.25	2.3	1.26	-1.92	0.19	1.3	0.42	0.48	-0.45	4.03	1.25	-0.5	-1.07	-0.77	-0.64	0.15	-0.81	-1.14	2.93	-1.66	1.15	-0.45	1.27	-1.22	-1.01	-0.98	0.61	-
1.19	2.4	3.29	-0.99	0.7	-0.86	-0.77	-0.2	3.52	-0.59	-2.38	-2.8	2.87	-1.93	-4.89	0.63	1.48	2.59	1.27	-0.61	-0.42	-1.81	-2.1	-0.34	3.65	-1.38	1.42	0.94	0.14	0.9	-0.58	-1.73	0.13	-1.33	1.17	4.39	-1.75	-0.11	1.5	1.18	-1.45	-1.94	-2.77	0.15	1.71	0.6	-
1.19	2.4	3.29	-0.99	0.7	-0.86	-0.77	-0.2	3.52	-0.59	-2.38	-2.8	2.87	-1.93	-4.89	0.63	1.48	2.59	1.27	-0.61	-0.42	-1.81	-2.1	-0.34	3.65	-1.38	1.42	0.94	0.14	0.9	-0.58	-1.73	0.13	-1.33	1.17	4.39	-1.75	-0.11	1.5	1.18	-1.45	-1.94	-2.77	0.15	1.71	0.6	-
-7.51	-1.99	1.29	-1.51	0.53	1.55	-1.77	0.9	0.02	1.07	-0.8	0.11	-4.38	-1.97	-0.22	1.74	-3.59	-0.6	0.05	-1.94	1	-1.67	4.04	3.16	-0.19	3.45	-1.62	0.44	0.82	0.77	-0.93	0.47	1.25	-0.72	2.86	-2.6	1.18	-1.57	0.5	0.93	-1.29	1.67	-2.39	-1.84	-1.57	0.6	-
-7.51	-1.99	1.29	-1.51	0.53	1.55	-1.77	0.9	0.02	1.07	-0.8	0.11	-4.38	-1.97	-0.22	1.74	-3.59	-0.6	0.05	-1.94	1	-1.67	4.04	3.16	-0.19	3.45	-1.62	0.44	0.82	0.77	-0.93	0.47	1.25	-0.72	2.86	-2.6	1.18	-1.57	0.5	0.93	-1.29	1.67	-2.39	-1.84	-1.57	0.6	-
-0.66	2.2	-0.54	0.73	-1.6	0.51	1.47	0.11	-0.02	-0.04	-0.37	-0.24	-1.07	-0.66	-0.7	0.23	0.2	-0.45	0.99	1.67	1.62	0.71	0.64	0.84	1.31	0.3	-0.63	-1.25	-0.31	1.05	1	0.7	-0.93	-1.49	-0.96	-0.45	0.14	-1.3	-0.89	-0.17	1.86	2.22	0.66	-0.88	-0.7	0.59	-
-3.05	0.43	-0.79	-1.47	2.15	2.08	0.73	0.96	-3.37	-0.02	1.92	-4.54	1.17	-1.55	2.13	-0.55	-1.52	-0.97	-1.97	0.51	-2.48	0.43	2.16	1.37	0.51	0.22	-1	0.53	1.84	-1.19	-1.45	3.37	0.55	2.36	-1.53	0.57	2.3	-0.04	-0.15	1.84	0.8	-2.07	0	-1.06	-4.75	0.59	-
-3.05	0.43	-0.79	-1.47	2.15	2.08	0.73	0.96	-3.37	-0.02	1.92	-4.54	1.17	-1.55	2.13	-0.55	-1.52	-0.97	-1.97	0.51	-2.48	0.43	2.16	1.37	0.51	0.22	-1	0.53	1.84	-1.19	-1.45	3.37	0.55	2.36	-1.53	0.57	2.3	-0.04	-0.15	1.84	0.8	-2.07	0	-1.06	-4.75	0.59	-
-4.74	-6.22	-1.88	-1.79	-0.31	-0.24	1.66	4.25	3.39	-2.92	0.96	-0.23	0.93	2.32	-2.38	2.31	0.5	0.93	1.64	2.06	-2.32	-1.64	-0.44	-3.21	1.97	-4.15	-1.25	-2.11	0.69	0.28	-1.29	1.44	-2.87	0.12	-0.92	0.12	1.59	-0.16	-3.59	-2.26	1	3.09	0.4	2.48	2.35	0.59	-
-4.74	-6.22	-1.88	-1.79	-0.31	-0.24	1.66	4.25	3.39	-2.92	0.96	-0.23	0.93	2.32	-2.38	2.31	0.5	0.93	1.64	2.06	-2.32	-1.64	-0.44	-3.21	1.97	-4.15	-1.25	-2.11	0.69	0.28	-1.29	1.44	-2.87	0.12	-0.92	0.12	1.59	-0.16	-3.59	-2.26	1	3.09	0.4	2.48	2.35	0.59	-
0.43	0.33	1.76	0.24	0.32	1.57	-0.73	0.95	5.7	0.33	-1.12	-2.24	0.16	-0.51	3.36	-1.18	-2.94	1.41	-0.88	2.66	-2.57	-4.89	-4.02	0.48	0.16	-2.54	1.14	2.22	1.25	0.21	2.2	-1.42	-1.57	-2.72	3.1	-1.66	-3.4	1.03	0.55	-0.14	3.21	0.02	4.66	-1.75	1.46	0.58	-
0.43	0.33	1.76	0.24	0.32	1.57	-0.73	0.95	5.7	0.33	-1.12	-2.24	0.16	-0.51	3.36	-1.18	-2.94	1.41	-0.88	2.66	-2.57	-4.89	-4.02	0.48	0.16	-2.54	1.14	2.22	1.25	0.21	2.2	-1.42	-1.57	-2.72	3.1	-1.66	-3.4	1.03	0.55	-0.14	3.21	0.02	4.66	-1.75	1.46	0.58	-
-3.59	-4.45	-3.71	1.95	-3.64	0.45	3.8	-1.57	2.35	1.25	0.68	0.43	-1.47	-1.87	-0.23	1.09	0.52	-2.31	0.63	-0.99	-1.46	0.06	0.86	3.48	0.08	2.8	-2.04	1.05	0.33	1.65	1.75	-2.75	-1.9	-1.41	-0.62	1.22	-2.02	-2.08	1.75	1.16	-1.75	0.93	0.74	-2.34	1.16	0.58	-
-3.59	-4.45	-3.71	1.95	-3.64	0.45	3.8	-1.57	2.35	1.25	0.68	0.43	-1.47	-1.87	-0.23	1.09	0.52	-2.31	0.63	-0.99	-1.46	0.06	0.86	3.48	0.08	2.8	-2.04	1.05	0.33	1.65	1.75	-2.75	-1.9	-1.41	-0.62	1.22	-2.02	-2.08	1.75	1.16	-1.75	0.93	0.74	-2.34	1.16	0.58	-
-3.59	-4.45	-3.71	1.95	-3.64	0.45	3.8	-1.57	2.35	1.25	0.68	0.43	-1.47	-1.87	-0.23	1.09	0.52	-2.31	0.63	-0.99	-1.46	0.06	0.86	3.48	0.08	2.8	-2.04	1.05	0.33	1.65	1.75	-2.75	-1.9	-1.41	-0.62	1.22	-2.02	-2.08	1.75	1.16	-1.75	0.93	0.74	-2.34	1.16	0.58	-
-3.59	-4.45	-3.71	1.95	-3.64	0.45	3.8	-1.57	2.35	1.25	0.68	0.43	-1.47	-1.87	-0.23	1.09	0.52	-2.31	0.63	-0.99	-1.46	0.06	0.86	3.48	0.08	2.8	-2.04	1.05	0.33	1.65	1.75	-2.75	-1.9	-1.41	-0.62	1.22	-2.02	-2.08	1.75	1.16	-1.75	0.93	0.74	-2.34	1.16	0.58	-
-3.59	-4.45	-3.71	1.95	-3.64	0.45	3.8	-1.57	2.35	1.25	0.68	0.43	-1.47	-1.87	-0.23	1.09	0.52	-2.31	0.63	-0.99	-1.46	0.06	0.86	3.48	0.08	2.8	-2.04	1.05	0.33	1.65	1.75	-2.75	-1.9	-1.41	-0.62	1.22	-2.02	-2.08	1.75	1.16	-1.75	0.93	0.74	-2.34	1.16	0.58	-
-3.59	-4.45	-3.71	1.95	-3.64	0.45	3.8	-1.57	2.35	1.25	0.68	0.43	-1.47	-1.87	-0.23	1.09	0.52	-2.31	0.63	-0.99	-1.46	0.06	0.86	3.48	0.08	2.8	-2.04	1.05	0.33	1.65	1.75	-2.75	-1.9	-1.41	-0.62	1.22	-2.02	-2.08	1.75	1.16	-1.75	0.93	0.74	-2.34	1.16	0.58	-
-0.02	-3.59	3.17	0.33	-0.25	0.8	1.25	0.82	-1.51	1.57	0.7	0.8	1.03	0.19	-2.6	-1.68	-3.14	1.69	-0.99	-2.71	1.55	-5.21	-0.77	2.88	1.38	-3.95	-0.58	2.28	1.52	0	-0.53	-1.46	-0.19	0.95	0.97	-0.85	-1.45	-1.92	-0.72	-0.68	0.59	1.59	1	1.62	0.92	0.58	-
2.36	-2.47	-1.21	3.87	2	2.34	-2.98	1.27	1.17	-0.07	5.39	0.04	-0.39	-2.23	-1.25	-2.83	4.74	-1.46	-1.54	-3.56	-0.13	0.38	0.64	0.99	-2.24	-3.32	-4.44	-5.68	-4.42	0.97	1.4	1.05	-1.49	1.43	-0.79	-2.56	-0.39	2.96	0.89	5.01	-1.74	1.54	2.7	0.09	0.89	0.55	-
2.36	-2.47	-1.21	3.87	2	2.34	-2.98	1.27	1.17	-0.07	5.39	0.04	-0.39	-2.23	-1.25	-2.83	4.74	-1.46	-1.54	-3.56	-0.13	0.38	0.64	0.99	-2.24	-3.32	-4.44	-5.68	-4.42	0.97	1.4	1.05	-1.49	1.43	-0.79	-2.56	-0.39	2.96	0.89	5.01	-1.74	1.54	2.7	0.09	0.89	0.55	-
-0.85	-2.75	-2.16	-1.49	0.17	-0.47	0.45	0.62	1.26	2.94	-0.19	-0.41	1.18	1.85	-3.28	0.6	0.32	-2.74	1.88	-1.8	-2.45	1.96	0.96	1.34	0.65	-0.87	-0.77	0.9	0.49	-0.06	0.29	0.08	2.55	-0.65	0.14	1.37	1.56	-2.58	-0.17	-0.97	-3.06	-1.04	0.89	3.16	-2.13	0.55	-
-2.64	-0.52	2.03	-1.14	1.44	3.5	-1.29	1.21	1.99	-0.65	0.5	0.26	-0.97	-3.3	0.84	-1.42	-1.43	-1.17	-2.86	0.93	0.51	1.52	0.26	0.49	0.6	-0.8	-0.8	0.91	-4.12	-1.08	-2.34	-0.02	-2.6	0.18	0.79	1.9	-0.7	1.21	2.25	0.87	1.53	-0.11	-0.25	1.35	-0.57	0.54	-
-1.12	0.4	0.58	3.46	-1.43	-0.74	-2.34	-0.71	-1.21	-1.95	-0.4	1.1	0.96	-1.01	0.78	-1.93	2.24	-0.19	2.66	2.72	-2.02	-1.85	0.12	-0.58	2.93	1.16	0.69	1.06	2.63	-0.88	0.78	1.57	-1.05	2.93	-1.14	-1.88	-0.28	1.4	-0.6	-0.19	1.52	0.13	-2.47	0.07	-2.13	0.54	-
-1.12	0.4	0.58	3.46	-1.43	-0.74	-2.34	-0.71	-1.21	-1.95	-0.4	1.1	0.96	-1.01	0.78	-1.93	2.24	-0.19	2.66	2.72	-2.02	-1.85	0.12	-0.58	2.93	1.16	0.69	1.06	2.63	-0.88	0.78	1.57	-1.05	2.93	-1.14	-1.88	-0.28	1.4	-0.6	-0.19	1.52	0.13	-2.47	0.07	-2.13	0.54	-
-0.7	0.43	-0.1	0.17	0.22	0.13	0.07	1.35	-1.53	-0.81	1.71	0.01	0.09	-1.74	-0.62	1.09	-0.89	-1.01	-0.28	1.74	1.03	-0.81	4.34	2.92	2.16	-0.71	0.08	0.14	-2.8	-0.61	1.71	0.1	-1.88	-0.15	1.19	0.13	1.25	3.54	-2.04	-2.63	-0.1	0.2	0.33	0.26	-0.11	0.53	-
-0.7	0.43	-0.1	0.17	0.22	0.13	0.07	1.35	-1.53	-0.81	1.71	0.01	0.09	-1.74	-0.62	1.09	-0.89	-1.01	-0.28	1.74	1.03	-0.81	4.34	2.92	2.16	-0.71	0.08	0.14	-2.8	-0.61	1.71	0.1	-1.88	-0.15	1.19	0.13	1.25	3.54	-2.04	-2.63	-0.1	0.2	0.33	0.26	-0.11	0.53	-
-1.18	2.23	0.18	1.66	0.37	-2.51	2.36	-4.67	-2.06	-0.19	0.58	-0.15	-3.22	2.41	-0.45	-0.32	2.26	-2.93	2.74	-1.96	0.28	3.26	0.79	-1.24	0.71	0.53	3.02	-3.07	3.44	2.82	3.33	-1.25	-3.99	0.39	-0.33	-0.4	2.17	0.51	-1.47	0.35	2.02	-2.36	0.66	-1.34	-3.95	0.52	-
-1.18	2.23	0.18	1.66	0.37	-2.51	2.36	-4.67	-2.06	-0.19	0.58	-0.15	-3.22	2.41	-0.45	-0.32	2.26	-2.93	2.74	-1.96	0.28	3.26	0.79	-1.24	0.71	0.53	3.02	-3.07	3.44	2.82	3.33	-1.25	-3.99	0.39	-0.33	-0.4	2.17	0.51	-1.47	0.35	2.02	-2.36	0.66	-1.34	-3.95	0.52	-
-1.18	2.23	0.18	1.66	0.37	-2.51	2.36	-4.67	-2.06	-0.19	0.58	-0.15	-3.22	2.41	-0.45	-0.32	2.26	-2.93	2.74	-1.96	0.28	3.26	0.79	-1.24	0.71	0.53	3.02	-3.07	3.44	2.82	3.33	-1.25	-3.99	0.39	-0.33	-0.4	2.17	0.51	-1.47	0.35	2.02	-2.36	0.66	-1.34	-3.95	0.52	-
-1.18	2.23	0.18	1.66	0.37	-2.51	2.36	-4.67	-2.06	-0.19	0.58	-0.15	-3.22	2.41	-0.45	-0.32	2.26	-2.93	2.74	-1.96	0.28	3.26	0.79	-1.24	0.71	0.53	3.02	-3.07	3.44	2.82	3.33	-1.25	-3.99	0.39	-0.33	-0.4	2.17	0.51	-1.47	0.35	2.02	-2.36	0.66	-1.34	-3.95	0.52	-
-0.83	-2.28	-0.83	1.47	-1.47	1.99	1.01	-1.87	-3.65	1.78	-0.23	-1.35	1.5	0.26	0.02	-1.04	-1.81	-2.17	2.68	0.41	-1.05	0.48	1.57	-3.08	-0.03	4.13	1.89	-2.53	1.59	2.17	0.51	-0.18	1.17	0.58	2.36	1.57	1.96	-0.35	-1.06	-1.44	-1.36	-1.76	-1.04	-1.11	-0.25	0.51	-
-0.83	-2.28	-0.83	1.47	-1.47	1.99	1.01	-1.87	-3.65	1.78	-0.23	-1.35	1.5	0.26	0.02	-1.04	-1.81	-2.17	2.68	0.41	-1.05	0.48	1.57	-3.08	-0.03	4.13	1.89	-2.53	1.59	2.17	0.51	-0.18	1.17	0.58	2.36	1.57	1.96	-0.35	-1.06	-1.44	-1.36	-1.76	-1.04	-1.11	-0.25	0.51	-
-2.53	-2.16	-0.67	0.47	-0.92	1.92	-1.99	-0.97	0.64	0.35	-1.11	0.49	-0.2	-0.88	-1.93	2.4	-0.41	1.8	-1.19	1.02	1.45	0.7	0.47	1.53	2.65	-1.16	-0.91	0	-1.45	-6.61	-0.1	1.47	-2.37	2.71	-2.22	-1.95	4.37	2.19	1.81	0.42	-3.15	0.75	0.75	-0.57	-2.11	0.51	-
0.68	-1.39	3.51	-0.45	-0.16	-3.05	0.46	-0.5	-1.73	-1.45	0.94	-0.3	-0.66	2.5	-0.39	-1.99	-2.4	2.47	-0.58	3.01	1.33	0.33	-0.67	-1.06	2.92	-0.03	2.88	-0.73	0.94	-0.16	-2.34	-3.08	0.79	4.1	-2.1	3.86	-0.12	-1.67	0.3	-3.05	-1.18	2.1	-0.14	-1.79	0.73	0.51	-
-1.73	1.19	1.39	-1.46	-2.48	-0.3	2.53	1.79	-0.53	-1.76	2.93	-0.84	0.47	-3.18	0.03	-0.36	1.89	-3.51	-0.12	1.28	-3.57	0.77	-0.24	3.21	-0.55	1.63	1.61	1.08	5.06	1.56	-2.1	-2.09	1.18	-1	0.03	3.29	-2.14	0.13	2.06	-0.9	-2.57	-4.33	0.4	-1.13	2.56	0.48	-
-1.73	1.19	1.39	-1.46	-2.48	-0.3	2.53	1.79	-0.53	-1.76	2.93	-0.84	0.47	-3.18	0.03	-0.36	1.89	-3.51	-0.12	1.28	-0.51	-1.01	1.25	0.81	1.43	0.9	1.44	2.59	2.57	1.51	-0.88	-1.01	-0.64	0.07	0.77	0.39	0.43	0.02	0.43	-0.47	-2.6	-2.17	-1.69	0.61	0.64	0.48	-
0.62	-0.81	-2.07	1.05	1.41	-0.64	-2.23	2.71	-0.2	-0.66	-2.04	-1.78	-1.98	1.83	2.31	-2.5	-1.31	2.9	-0.52	-0.65	-3.3	2.8	3.64	1.82	2.35	-0.3	0.45	-0.91	3.08	-0.16	0.32	-1.85	-1.56	-2.46	0.68	1.25	1.44	-2.35	2.41	-0.43	0.15	-0.36	-2.46	0.4	-1.45	0.47	-
0.62	-0.81	-2.07	1.05	1.41	-0.64	-2.23	2.71	-0.2	-0.66	-2.04	-1.78	-1.98	1.83	2.31	-2.5	-1.31	2.9	-0.52	-0.65	-3.3	2.8	3.64	1.82	2.35	-0.3	0.45	-0.91	3.08	-0.16	0.32	-1.85	-1.56	-2.46	0.68	1.25	1.44	-2.35	2.41	-0.43	0.15	-0.36	-2.46	0.4	-1.45	0.47	-
0.62	-0.81	-2.07	1.05	1.41	-0.64	-2.23	2.71	-0.2	-0.66	-2.04	-1.78	-1.98	1.83	2.31	-2.5	-1.31	2.9	-0.52	-0.65	-3.3	2.8	3.64	1.82	2.35	-0.3	0.45	-0.91	3.08	-0.16	0.32	-1.85	-1.56	-2.46	0.68	1.25	1.44	-2.35	2.41	-0.43	0.15	-0.36	-2.46	0.4	-1.45	0.47	-
0.62	-0.81	-2.07	1.05	1.41	-0.64	-2.23	2.71	-0.2	-0.66	-2.04	-1.78	-1.98	1.83	2.31	-2.5	-1.31	2.9	-0.52	-0.65	-3.3	2.8	3.64	1.82	2.35	-0.3	0.45	-0.91	3.08	-0.16	0.32	-1.85	-1.56	-2.46	0.68	1.25	1.44	-2.35	2.41	-0.43	0.15	-0.36	-2.46	0.4	-1.45	0.47	-
-1.67	0.99	-0.69	1.71	1.53	-0.3	-1.25	-1.36	-3.33	-0.89	-1.06	1.42	-1.41	2.06	1.02	1.28	-1.86	1.13	-0.66	1.26	1.13	0.37	0.72	0.4	-0.52	0.09	-2.76	3.19	1.04	2.42	0.36	-2.25	-1.85	0.86	-2.45	-3.17	4.83	-4.25	-0.49	2.57	1.75	-0.29	-1.24	-1.1	0.24	0.47	-
2.37	-4.7	0.54	2.7	-4.2	3.04	2.3	-0.99	-1	1.66	2.53	0.14	1.58	-0.6	-3.52	1	1.09	0	-4.22	2.12	-3.96	-1.6	-0.5	0.31	-0.41	-0.88	-0.52	-3.3	1.12	-2.69	-2.55	-3.51	-3.21	0.81	0.5	0.04	4.26	1.57	2.92	0.05	1.83	-1.16	-0.64	0.87	0.53	0.46	-
2.37	-4.7	0.54	2.7	-4.2	3.04	2.3	-0.99	-1	1.66	2.53	0.14	1.58	-0.6	-3.52	1	1.09	0	-4.22	2.12	-3.96	-1.6	-0.5	0.31	-0.41	-0.88	-0.52	-3.3	1.12	-2.69	-2.55	-3.51	-3.21	0.81	0.5	0.04	4.26	1.57	2.92	0.05	1.83	-1.16	-0.64	0.87	0.53	0.46	-
-0.03	-0.59	-0.22	-0.6	-3.11	-3.01	2.25	2.98	1.33	-1.96	0.01	0.36	-1.41	-1.55	1.64	0.64	-0.36	-1.16	4.82	-0.57	1.24	1.17	3.83	1.22	-0.19	1.22	-0.79	-0.3	2.19	-0.83	2.38	-2.79	-1.56	0.29	-2.67	2.77	-3.78	-1.3	-0.23	-0.92	1.05	1.77	-1.62	1.69	-0.15	0.46	-
0.81	-4.03	-0.29	-1.21	2.44	-2.18	0.98	2	2.56	0.06	-0.27	-0.05	-1.29	-1.34	0.23	-3.4	-0.45	0.17	0.8	0.49	0.68	-0.25	-2.12	1.76	-1.12	1.66	-0.27	-2	-1.63	0.04	-0.87	0.21	0.81	4.27	0.06	-0.89	0.74	-1.59	1.47	4.15	0.97	-3.73	0.17	-0.46	-1.86	0.45	-
0.81	-4.03	-0.29	-1.21	2.44	-2.18	0.98	2	2.56	0.06	-0.27	-0.05	-1.29	-1.34	0.23	-3.4	-0.45	0.17	0.8	0.49	0.68	-0.25	-2.12	1.76	-1.12	1.66	-0.27	-2	-1.63	0.04	-0.87	0.21	0.81	4.27	0.06	-0.89	0.74	-1.59	1.47	4.15	0.97	-3.73	0.17	-0.46	-1.86	0.45	-
-1.75	2.49	2.9	1.39	2.68	3.34	3.92	-3.27	0.37	3.18	-2.84	-3.25	0.98	-0.44	-1.69	1.17	-0.04	-2.01	-2.74	-2.66	-2.31	1.38	-2.8	-2.69	0.35	0.53	-1.8	0.22	0.34	-5.96	-0.21	-3.41	-1.88	-3.57	0.86	-2.76	1.32	2.54	2.22	3.78	1.96	4.09	0.44	-0.37	0.97	0.44	-
1.47	-1.82	-1.2	2.62	-2.38	-1.04	-0.85	1.99	-1.34	0.41	0.57	-0.36	-1.54	-1.04	0.59	1.38	0.86	0.41	1.21	0.82	1.32	1.27	0.58	0.39	-0.84	-0.73	-0.97	-0.31	0.65	0.54	1.09	1.24	0.75	-0.41	-0.76	-1.54	-0.98	-1.59	-0.48	-0.33	-0.39	0.18	0.18	0.93	0.51	0.44	-
-2.93	-0.72	-5.04	4.2	-0.84	-0.82	3.25	1.24	3.41	1.75	2.09	-3.35	-1.51	-1.61	-1.57	1.73	-1.08	-2.63	0.48	-0.24	1.9	0.6	-5.05	3.6	1.47	-5	2.16	0.13	0.27	-1.54	4.41	-4.07	-2.18	-1.9	2.91	-1.25	-3.23	3.87	3.37	3.2	3.49	-2.71	-3.01	2.36	-2.81	0.44	-
-2.93	-0.72	-5.04	4.2	-0.84	-0.82	3.25	1.24	3.41	1.75	2.09	-3.35	-1.51	-1.61	-1.57	1.73	-1.08	-2.63	0.48	-0.24	1.9	0.6	-5.05	3.6	1.47	-5	2.16	0.13	0.27	-1.54	4.41	-4.07	-2.18	-1.9	2.91	-1.25	-3.23	3.87	3.37	3.2	3.49	-2.71	-3.01	2.36	-2.81	0.44	-
-2.93	-0.72	-5.04	4.2	-0.84	-0.82	3.25	1.24	3.41	1.75	2.09	-3.35	-1.51	-1.61	-1.57	1.73	-1.08	-2.63	0.48	-0.24	1.9	0.6	-5.05	3.6	1.47	-5	2.16	0.13	0.27	-1.54	4.41	-4.07	-2.18	-1.9	2.91	-1.25	-3.23	3.87	3.37	3.2	3.49	-2.71	-3.01	2.36	-2.81	0.44	-
-2.93	-0.72	-5.04	4.2	-0.84	-0.82	3.25	1.24	3.41	1.75	2.09	-3.35	-1.51	-1.61	-1.57	1.73	-1.08	-2.63	0.48	-0.24	1.9	0.6	-5.05	3.6	1.47	-5	2.16	0.13	0.27	-1.54	4.41	-4.07	-2.18	-1.9	2.91	-1.25	-3.23	3.87	3.37	3.2	3.49	-2.71	-3.01	2.36	-2.81	0.44	-
-2.93	-0.72	-5.04	4.2	-0.84	-0.82	3.25	1.24	3.41	1.75	2.09	-3.35	-1.51	-1.61	-1.57	1.73	-1.08	-2.63	0.48	-0.24	1.9	0.6	-5.05	3.6	1.47	-5	2.16	0.13	0.27	-1.54	4.41	-4.07	-2.18	-1.9	2.91	-1.25	-3.23	3.87	3.37	3.2	3.49	-2.71	-3.01	2.36	-2.81	0.44	-
-2.93	-0.72	-5.04	4.2	-0.84	-0.82	3.25	1.24	3.41	1.75	2.09	-3.35	-1.51	-1.61	-1.57	1.73	-1.08	-2.63	0.48	-0.24	1.9	0.6	-5.05	3.6	1.47	-5	2.16	0.13	0.27	-1.54	4.41	-4.07	-2.18	-1.9	2.91	-1.25	-3.23	3.87	3.37	3.2	3.49	-2.71	-3.01	2.36	-2.81	0.44	-
-3.66	3.26	0.68	-0.13	-1.61	-1.28	1.42	1.64	1.35	-0.92	1.2	-2.52	-2.05	1.15	-0.41	-1.74	-1.42	-0.43	1.22	0.65	2.62	1.04	1.62	-2.14	0.69	-0.09	0.18	2.37	1.21	-0.18	-5.43	1.04	0.73	0.56	-0.01	-1.23	-0.89	0.68	0.68	-1.16	-2.08	-0.92	1.17	1.99	-0.55	0.41	-
-4.51	-0.19	-1.27	-1.44	-2.26	-0.61	0.17	3.03	3.94	1.39	-0.73	-0.87	1.21	-0.6	0.52	-6.36	-0.64	0.99	0.46	-0.98	-0.79	2.95	1.95	2.15	2.95	-0.3	-1.11	0.18	2.48	-2.21	-1.14	-0.11	-1.7	-0.31	1.43	-2.73	1.32	-1.97	-0.06	1.05	-2.19	1.48	-0.57	1.28	-0.29	0.41	-
-3.66	3.26	0.68	-0.13	-1.61	-1.28	1.42	1.64	1.35	-0.92	1.2	-2.52	-2.05	1.15	-0.41	-1.74	-1.42	-0.43	1.22	0.65	2.62	1.04	1.62	-2.14	0.69	-0.09	0.18	2.37	1.21	-0.18	-5.43	1.04	0.73	0.56	-0.01	-1.23	-0.89	0.68	0.68	-1.16	-2.08	-0.92	1.17	1.99	-0.55	0.41	-
-1.84	-1.7	-0.56	1.07	-0.98	3.46	2.7	-2.28	0.84	-1.59	0.51	-1.21	0.9	-1.3	-0.47	-0.98	1.39	1.61	0.2	0.65	3.4	2.4	1.59	-2.55	-0.74	2.07	-4.84	-3.21	-1.19	0.09	0.06	-1.92	-1.04	0.13	-0.17	-0.35	3.12	-0.81	1.05	3.22	-1.08	0.26	2.43	-0.51	0.18	0.38	-
-1.84	-1.7	-0.56	1.07	-0.98	3.46	2.7	-2.28	0.84	-1.59	0.51	-1.21	0.9	-1.3	-0.47	-0.98	1.39	1.61	0.2	0.65	3.4	2.4	1.59	-2.55	-0.74	2.07	-4.84	-3.21	-1.19	0.09	0.06	-1.92	-1.04	0.13	-0.17	-0.35	3.12	-0.81	1.05	3.22	-1.08	0.26	2.43	-0.51	0.18	0.38	-
1.25	3.64	0.93	-2.36	1.2	1	0.58	2.8	0.62	2.43	-2.39	-4.63	-2.08	-1.64	-5.48	0.93	-1.24	2.27	-0.48	3.04	0.53	1.2	1.15	-3.01	-0.26	-0.72	0.58	2.19	2.26	4.08	2.98	-3.11	2.25	0.51	-2.32	0.29	-1.29	-0.83	0.44	1.56	0.62	0.86	-1.23	-1.03	-3.46	0.31	-
-2.82	-2.74	-0.25	1.31	0.09	1.19	1.45	0.74	-2.07	-1.64	-1.52	-0.44	3.22	-0.61	0.24	1.28	1.65	-1.7	3.1	1.9	1.63	-1.46	-1.44	0.28	2.27	-0.67	0.73	-0.24	-2.1	0.23	-2.7	0.33	0.63	4.56	-0.38	3.71	2.54	1.51	0.43	-0.2	-0.66	-1.98	-0.02	1.62	-1.99	0.29	-
-2.82	-2.74	-0.25	1.31	0.09	1.19	1.45	0.74	-2.07	-1.64	-1.52	-0.44	3.22	-0.61	0.24	1.28	1.65	-1.7	3.1	1.9	1.63	-1.46	-1.44	0.28	2.27	-0.67	0.73	-0.24	-2.1	0.23	-2.7	0.33	0.63	4.56	-0.38	3.71	2.54	1.51	0.43	-0.2	-0.66	-1.98	-0.02	1.62	-1.99	0.29	-
-2.82	-2.74	-0.25	1.31	0.09	1.19	1.45	0.74	-2.07	-1.64	-1.52	-0.44	3.22	-0.61	0.24	1.28	1.65	-1.7	3.1	1.9	1.63	-1.46	-1.44	0.28	2.27	-0.67	0.73	-0.24	-2.1	0.23	-2.7	0.33	0.63	4.56	-0.38	3.71	2.54	1.51	0.43	-0.2	-0.66	-1.98	-0.02	1.62	-1.99	0.29	-
-2.82	-2.74	-0.25	1.31	0.09	1.19	1.45	0.74	-2.07	-1.64	-1.52	-0.44	3.22	-0.61	0.24	1.28	1.65	-1.7	3.1	1.9	1.63	-1.46	-1.44	0.28	2.27	-0.67	0.73	-0.24	-2.1	0.23	-2.7	0.33	0.63	4.56	-0.38	3.71	2.54	1.51	0.43	-0.2	-0.66	-1.98	-0.02	1.62	-1.99	0.29	-
-2.82	-2.74	-0.25	1.31	0.09	1.19	1.45	0.74	-2.07	-1.64	-1.52	-0.44	3.22	-0.61	0.24	1.28	1.65	-1.7	3.1	1.9	1.63	-1.46	-1.44	0.28	2.27	-0.67	0.73	-0.24	-2.1	0.23	-2.7	0.33	0.63	4.56	-0.38	3.71	2.54	1.51	0.43	-0.2	-0.66	-1.98	-0.02	1.62	-1.99	0.29	-
-2.82	-2.74	-0.25	1.31	0.09	1.19	1.45	0.74	-2.07	-1.64	-1.52	-0.44	3.22	-0.61	0.24	1.28	1.65	-1.7	3.1	1.9	1.63	-1.46	-1.44	0.28	2.27	-0.67	0.73	-0.24	-2.1	0.23	-2.7	0.33	0.63	4.56	-0.38	3.71	2.54	1.51	0.43	-0.2	-0.66	-1.98	-0.02	1.62	-1.99	0.29	-
0.36	-0.53	3.01	-0.81	-0.36	-1.83	-1.19	1.38	-0.1	0.16	-2.71	-1.12	-2.3	1.89	-2	2.61	3.01	2.32	1.42	1.96	-0.06	-2.08	2.42	-0.65	0.54	-2.14	-1.05	-0.75	-1.2	-0.58	-0.53	1.03	0.52	-0.35	0.5	-2.71	1.72	-2.01	0.91	1.02	-0.45	-1.37	-0.42	2.66	0.15	0.29	-
0.36	-0.53	3.01	-0.81	-0.36	-1.83	-1.19	1.38	-0.1	0.16	-2.71	-1.12	-2.3	1.89	-2	2.61	3.01	2.32	1.42	1.96	-0.06	-2.08	2.42	-0.65	0.54	-2.14	-1.05	-0.75	-1.2	-0.58	-0.53	1.03	0.52	-0.35	0.5	-2.71	1.72	-2.01	0.91	1.02	-0.45	-1.37	-0.42	2.66	0.15	0.29	-
-0.1	2.96	-2.1	0.53	-0.72	0.16	1.82	1.98	1.69	0.31	0.1	0.06	0.67	-0.47	-0.27	0.01	0.44	-0.26	-0.76	-0.65	0.38	0.12	-0.51	-1.06	-0.2	0.85	-0.32	-0.73	-1.08	-0.05	-0.18	-0.88	0.19	-0.14	0.68	-1.71	-0.38	-0.94	1.31	1.61	2.14	1.69	0.35	-0.3	-0.48	0.28	-
-3.81	-2.86	-0.13	-1.86	3.22	1.58	-0.03	-2.11	2.49	0.07	-2.17	-1.14	0.25	-0.49	-0.89	-1.72	-1.34	-0.38	2.27	3.49	-0.94	1.9	-2.22	0.76	-2.35	1.35	-0.93	-3.09	-0.58	1.8	-1.79	2.51	1.42	-2.09	0.09	0.14	1.15	1.53	2.08	1.77	-0.22	-1.17	0.09	-3.73	0	0.28	-
-3.81	-2.86	-0.13	-1.86	3.22	1.58	-0.03	-2.11	2.49	0.07	-2.17	-1.14	0.25	-0.49	-0.89	-1.72	-1.34	-0.38	2.27	3.49	-0.94	1.9	-2.22	0.76	-2.35	1.35	-0.93	-3.09	-0.58	1.8	-1.79	2.51	1.42	-2.09	0.09	0.14	1.15	1.53	2.08	1.77	-0.22	-1.17	0.09	-3.73	0	0.28	-
-30.5	0.46	-1.52	2.62	2.42	2.53	8.13	0.26	-0.89	3.74	1.41	1.02	0.94	-5.53	-0.73	-1.58	-2.92	-4.73	-7.03	-0.81	-0.54	2.47	-2.52	-0.87	-6.97	-4.49	-9.06	-0.32	-0.38	-4.5	-3.25	-5.42	4.15	-1.84	2.38	-2.21	1.82	3.84	0.35	2.55	6.03	1.49	-0.62	0.18	1.63	0.27	-
-1.29	1.7	-3.07	3.93	-2.58	2	1.18	0.1	1.07	-0.56	-2.34	-1.84	-0.07	-3.41	1.9	2.21	0.88	-0.21	1.61	2.87	3.22	0.85	1.01	-0.79	0.05	0.39	0.06	0	-3.08	-3.26	2.88	1.15	1.46	-0.58	2.74	0.51	-3.1	0.52	-1.38	0.7	-0.08	0.42	0.01	2.87	-2.22	0.26	-
5.2	6.78	3.01	4.59	1.73	1.78	-1.3	-1.23	3.3	0.41	2.08	0.6	-0.46	-0.22	-1.58	0.26	0.88	-1.09	-2.74	0.86	-1.75	0.47	-3.27	-0.28	-2.27	-1.47	-5.93	-3.26	-5.28	-1.39	-3.38	-2.73	-0.48	-3.09	-4.4	-0.91	-2.06	-1.15	0.4	0.61	4.46	7.62	3.35	6.62	2.39	0.26	-
5.2	6.78	3.01	4.59	1.73	1.78	-1.3	-1.23	3.3	0.41	2.08	0.6	-0.46	-0.22	-1.58	0.26	0.88	-1.09	-2.74	0.86	-1.75	0.47	-3.27	-0.28	-2.27	-1.47	-5.93	-3.26	-5.28	-1.39	-3.38	-2.73	-0.48	-3.09	-4.4	-0.91	-2.06	-1.15	0.4	0.61	4.46	7.62	3.35	6.62	2.39	0.26	-
-1.87	-4.82	0.39	-1.81	3.27	-0.88	-0.23	0.74	-3.2	0.57	-1.69	1.58	-2.01	2.06	1.36	1.26	-1.06	0.19	-1.75	-3.81	0.27	1.73	4.69	0.74	-1.29	1.58	-1.57	1.33	-1.37	0.83	0.32	-0.37	-1.04	1.2	-1.42	-1.18	-3.52	-1.59	0.97	1.99	1.75	0.11	-0.09	-0.44	-0.41	0.26	-
0.42	-0.91	-1.2	-1.95	0.08	2.86	-1.59	4.58	-2.79	-0.06	0.05	0.67	2.53	-0.49	-0.26	-0.69	1.71	2.86	1.82	-1.96	5.11	1.58	2.95	2.13	-0.28	1.27	2.27	-0.92	-1.1	-0.2	-1	-1.98	-4.04	-1.6	2.06	4.36	2.62	2.6	0.26	2.91	0.19	0.87	0.32	-1.41	-2.02	0.25	-
0.42	-0.91	-1.2	-1.95	0.08	2.86	-1.59	4.58	-2.79	-0.06	0.05	0.67	2.53	-0.49	-0.26	-0.69	1.71	2.86	1.82	-1.96	5.11	1.58	2.95	2.13	-0.28	1.27	2.27	-0.92	-1.1	-0.2	-1	-1.98	-4.04	-1.6	2.06	4.36	2.62	2.6	0.26	2.91	0.19	0.87	0.32	-1.41	-2.02	0.25	-
-2.84	0.69	0.56	-0.14	0.2	-3.04	1.7	-1.58	1.25	-1.94	-2.28	1.81	-2.69	-1.68	-1.86	1.12	-3.31	1.28	1.33	-0.62	0.46	0.88	2.21	3.74	1.58	-0.73	4.2	0.6	2.79	2.11	1.12	1.33	-0.67	-0.12	-2.67	0.27	-0.21	-3.12	-0.99	1.57	-2.6	0.44	-1.81	-2.92	0.83	0.25	-
0.86	-1.76	0.93	1.05	2.56	0.17	-1.9	-2.43	-0.44	-1.48	0.6	-2.09	-2.59	-1.34	0.65	-1.19	1.15	0.95	-0.89	0.98	0.35	1.01	-0.73	3.54	0.22	2	-2.58	1.72	0.75	0.78	3.16	3.11	1.71	-1.18	3.48	-0.74	0.25	0.81	0.33	-1.4	-2.5	-2.62	-2.34	-0.96	-0.4	0.24	-
0.86	-1.76	0.93	1.05	2.56	0.17	-1.9	-2.43	-0.44	-1.48	0.6	-2.09	-2.59	-1.34	0.65	-1.19	1.15	0.95	-0.89	0.98	0.35	1.01	-0.73	3.54	0.22	2	-2.58	1.72	0.75	0.78	3.16	3.11	1.71	-1.18	3.48	-0.74	0.34	1.15	0.94	-1.11	-4.04	-2.36	-1.45	-3.19	1.76	0.24	-
-7.34	-4.32	4.88	0.22	-2.17	1.12	-1.77	-1.05	0.17	2.6	-0.64	1.51	-2.72	-6.56	1.28	-4.66	0	-2.16	-1.09	-0.7	-1.85	-5.96	0.58	0.3	2.5	3.6	1	3.02	-0.13	1.39	3.09	-1.58	-0.5	-0.61	5.93	3.68	2.51	-3.21	-3.36	0.23	-3.79	-0.51	-1.55	-1.46	-1.45	0.23	-
-1.24	1.28	4.66	-4.1	1.87	2.15	1.74	-0.36	3.74	0.39	1.12	1.16	-0.7	-1.18	-2.85	1.1	-0.3	-0.31	1.85	0.88	-2.62	-0.84	-2.54	0.52	1.18	1.62	-2.12	3.04	0.36	-0.04	-3.42	-1.66	0.26	0.46	-1.04	0.34	-2.16	1.09	-1.48	-1.67	0.92	3.61	3.58	3.4	1.77	0.22	-
-1.24	1.28	4.66	-4.1	1.87	2.15	1.74	-0.36	3.74	0.39	1.12	1.16	-0.7	-1.18	-2.85	1.1	-0.3	-0.31	1.85	0.88	-2.62	-0.84	-2.54	0.52	1.18	1.62	-2.12	3.04	0.36	-0.04	-3.42	-1.66	0.26	0.46	-1.04	0.34	-2.16	1.09	-1.48	-1.67	0.92	3.61	3.58	3.4	1.77	0.22	-
2.52	3.72	4.82	-0.43	-2.59	-0.44	1.31	0	2.48	1.06	1.54	-0.3	-1.34	1.35	-0.95	-1.79	-1.76	-0.02	-4.03	2.5	1.04	-0.88	0.54	-4.32	0.88	-2.49	-2.01	-2.78	-1.49	-1.58	-3.16	-2.78	-2.32	-1.11	-3.93	0.88	0.31	0.86	0.57	-3.03	1	3.33	2.45	3.2	2.58	0.22	-
4.08	-0.22	-1.17	2.99	-1.45	2.5	4.27	1.66	0.51	3.61	-0.13	-0.33	3.98	0.7	-0.92	1.39	-0.26	-0.86	-0.95	-2.52	-3.25	-3.12	-1.32	-5.45	-2.28	-2.02	-2.56	-1.97	-4.15	-5.72	-4.1	1	0.15	1.77	-2.71	0.32	1.03	0.9	2.41	4.7	1.33	-0.39	1.45	5.42	1.31	0.22	-
4.08	-0.22	-1.17	2.99	-1.45	2.5	4.27	1.66	0.51	3.61	-0.13	-0.33	3.98	0.7	-0.92	1.39	-0.26	-0.86	-0.95	-2.52	-3.25	-3.12	-1.32	-5.45	-2.28	-2.02	-2.56	-1.97	-4.15	-5.72	-4.1	1	0.15	1.77	-2.71	0.32	1.03	0.9	2.41	4.7	1.33	-0.39	1.45	5.42	1.31	0.22	-
2.52	3.72	4.82	-0.43	-2.59	-0.44	1.31	0	2.48	1.06	1.54	-0.3	-1.34	1.35	-0.95	-1.79	-1.76	-0.02	-4.03	2.5	1.04	-0.88	0.54	-4.32	0.88	-2.49	-2.01	-2.78	-1.49	-1.58	-3.16	-2.78	-2.32	-1.11	-3.93	0.88	0.31	0.86	0.57	-3.03	1	3.33	2.45	3.2	2.58	0.22	-
-0.77	-1.01	-3.15	3.26	-3.93	6.4	5.85	-2.41	-0.98	-0.98	3.68	-7.69	3.38	4.11	-4.64	-2.09	3.77	4.16	-4.51	1.22	1.28	-6.65	-3.92	-6.17	-1.7	4.01	1.53	-1.04	-1.76	2.48	-2.98	1.24	-1.15	-5.03	-1.85	-2.36	-4.66	0.27	4.31	6.18	-5.26	4.41	1.5	4.57	-2.42	0.21	-
0.18	0.53	1.29	0.46	2.37	2.06	-1.52	0.28	2.45	-3.35	-1.61	-1.77	0.64	1.35	1.14	-0.18	3.17	-2.47	0.8	0.47	-2.07	-0.03	-2.79	-2.3	0.18	-0.14	1.17	1.31	-1.76	-3.42	1.84	1.23	-0.01	0.58	0.72	-4.18	-0.18	1.69	1.81	0.89	3.38	0.08	2.02	-0.54	-1.85	0.18	-
0.18	0.53	1.29	0.46	2.37	2.06	-1.52	0.28	2.45	-3.35	-1.61	-1.77	0.64	1.35	1.14	-0.18	3.17	-2.47	0.8	0.47	-2.07	-0.03	-2.79	-2.3	0.18	-0.14	1.17	1.31	-1.76	-3.42	1.84	1.23	-0.01	0.58	0.72	-4.18	-0.18	1.69	1.81	0.89	3.38	0.08	2.02	-0.54	-1.85	0.18	-
-1.89	1.24	-1.67	3.4	0.92	-0.88	-0.86	0.23	-1.74	-1.5	-1.15	-1.6	3.52	0.82	1.69	1.85	-3.96	-0.55	0.68	-0.89	-0.58	0.72	1.9	0.78	-0.99	-1.92	2.37	2.47	0.1	-0.54	2.07	-0.94	1.33	0.41	1.61	5.23	-0.15	0.35	2.02	-1.6	-1.43	-2.79	1.49	-1.6	-2.54	0.17	-
-2.66	-4.55	0.57	2.87	0.91	3.7	-2.65	-0.19	0.52	-1.99	-11.6	-3.69	4.93	3.53	-2.98	0.62	-3.18	-0.85	-0.27	2.34	-3.09	5.03	6.01	-0.19	4.9	5.48	-8.91	-5.65	-1.72	3.91	1.64	-6.17	4.91	5.8	-5.69	-10.9	2.1	-1.05	-1.9	2.46	-3.55	0.7	7.11	-6.69	5.21	0.17	-
-2.66	-4.55	0.57	2.87	0.91	3.7	-2.65	-0.19	0.52	-1.99	-11.6	-3.69	4.93	3.53	-2.98	0.62	-3.18	-0.85	-0.27	2.34	-3.09	5.03	6.01	-0.19	4.9	5.48	-8.91	-5.65	-1.72	3.91	1.64	-6.17	4.91	5.8	-5.69	-10.9	2.1	-1.05	-1.9	2.46	-3.55	0.7	7.11	-6.69	5.21	0.17	-
1.55	0.94	0.93	2.06	1.55	2.4	3.83	3.09	-0.88	2.07	-1.91	-1.03	0.37	-1.54	5.45	-0.16	-1.29	0.48	-2.87	-3.67	-3.81	-2.21	-2.6	0.74	-0.44	-4.51	-0.74	-6.53	-4.12	-3.35	-4.92	-1.28	-0.69	-1.62	-1.29	5.6	5.13	0.51	1.61	5.18	0.83	5.2	-0.4	-0.08	0.8	0.16	-
1.55	0.94	0.93	2.06	1.55	2.4	3.83	3.09	-0.88	2.07	-1.91	-1.03	0.37	-1.54	5.45	-0.16	-1.29	0.48	-2.87	-3.67	-3.81	-2.21	-2.6	0.74	-0.44	-4.51	-0.74	-6.53	-4.12	-3.35	-4.92	-1.28	-0.69	-1.62	-1.29	5.6	5.13	0.51	1.61	5.18	0.83	5.2	-0.4	-0.08	0.8	0.16	-
1.55	0.94	0.93	2.06	1.55	2.4	3.83	3.09	-0.88	2.07	-1.91	-1.03	0.37	-1.54	5.45	-0.16	-1.29	0.48	-2.87	-3.67	-3.81	-2.21	-2.6	0.74	-0.44	-4.51	-0.74	-6.53	-4.12	-3.35	-4.92	-1.28	-0.69	-1.62	-1.29	5.6	5.13	0.51	1.61	5.18	0.83	5.2	-0.4	-0.08	0.8	0.16	-
1.55	0.94	0.93	2.06	1.55	2.4	3.83	3.09	-0.88	2.07	-1.91	-1.03	0.37	-1.54	5.45	-0.16	-1.29	0.48	-2.87	-3.67	-3.81	-2.21	-2.6	0.74	-0.44	-4.51	-0.74	-6.53	-4.12	-3.35	-4.92	-1.28	-0.69	-1.62	-1.29	5.6	5.13	0.51	1.61	5.18	0.83	5.2	-0.4	-0.08	0.8	0.16	-
-0.53	1.05	-1.05	1.47	1.72	1.26	-1.26	-3.04	0.26	0.51	-2.2	1.03	0.2	-1.08	-0.96	-0.44	3.83	-2.44	-1.67	2.55	-1.92	1.35	3.78	1.85	-0.07	-0.78	-0.74	3.72	-4.31	0.77	0.85	1.29	-1.27	2.88	1.47	1.05	-1.39	-1.51	-0.67	-1.15	2.01	-3.22	3.48	0.94	-3.34	0.15	-
1.22	0.7	0.99	-1.17	2.29	3.36	1.12	2.58	2.27	1.44	3.53	-1.47	-1.58	0.41	-1.1	0.27	0.29	0.25	-1.13	-3.28	-5.02	-2.48	-2.4	0.86	-4.22	-1.33	-3.75	-5.88	0.79	0.24	-1.25	-0.96	-1.15	-2.51	0.44	1.4	2.18	1.06	3.12	1.29	1.92	0.27	3.67	3.24	-1.67	0.14	-
1.22	0.7	0.99	-1.17	2.29	3.36	1.12	2.58	2.27	1.44	3.53	-1.47	-1.58	0.41	-1.1	0.27	0.29	0.25	-1.13	-3.28	-5.02	-2.48	-2.4	0.86	-4.22	-1.33	-3.75	-5.88	0.79	0.24	-1.25	-0.96	-1.15	-2.51	0.44	1.4	2.18	1.06	3.12	1.29	1.92	0.27	3.67	3.24	-1.67	0.14	-
-4.01	-2.91	-0.4	-2.3	-1.08	1.37	3.8	-3.72	3.5	0.58	0.74	-1.97	-1.05	-1.37	1.11	1.65	3.01	-2.16	-1.08	-1.25	0.2	-3.61	1.58	2.47	0.05	3.14	-3.01	1.96	1.43	1.49	-0.07	0.66	-1.52	-0.97	-3.25	-1.37	-2.08	0.13	0.69	1.23	-1.05	-0.82	1.96	-0.72	2.09	0.13	-
2.35	5.52	2.35	1.9	4.39	2.55	0.55	-1.12	3.77	1.76	-1.32	1.28	-2.94	2.82	-3.68	0.69	-1.07	-3.6	-2.28	-2.14	-0.48	-2.57	-2.55	-1.01	-3.77	0.13	0.59	-1.93	1.79	-2.67	-0.61	-2.81	-3.43	-3.59	-2.59	-3.91	-1.06	1.03	0.82	3.52	2.99	4.51	3.24	1.55	4.01	0.12	-
-2.33	0.21	0.85	3.54	-3.5	-0.86	2.39	1.31	0.3	-2.08	-1.07	-2.68	-1.33	-0.11	0.95	4.74	-1.13	-2.44	-3.3	1.14	1.22	-0.85	-1.2	0.37	1.18	-0.37	-1.52	3.61	1.38	0.93	0.75	-1.42	3.46	0.08	1.25	-0.39	2.09	0.4	-1.68	-1.9	-0.2	-1.34	0.06	-1.36	0.54	0.12	-
-1.22	-1.32	-0.82	-2.51	-0.9	5.21	-0.85	-1.56	1.98	1.17	3.27	-1.26	-3.57	-3.6	-1.06	-1.02	-0.24	-0.32	-0.2	-0.39	-0.07	1.3	0.37	0.14	1.96	3.85	-2.84	1.4	4.07	0.53	-0.07	5.18	1.67	1.61	2.1	-1.95	-2.47	2.05	-1.64	0.01	-2.77	-2.46	-2.87	1.61	-0.69	0.12	-
-3.43	0.8	1.38	4.07	-2.13	1.61	1.36	-0.02	-0.28	-1.33	2.54	-2.11	-3.51	-1.24	-9.29	2.29	2.78	2.6	4.36	0.73	2.36	1.38	0.88	-2.23	-0.65	3	-1.33	-1.57	-3.21	-5.27	-0.32	-1.4	-2.12	-1.66	5.63	5.57	2.72	3.3	3.66	1.17	1.67	-0.47	1	-2.44	-5.24	0.11	-
-3.43	0.8	1.38	4.07	-2.13	1.61	1.36	-0.02	-0.28	-1.33	2.54	-2.11	-3.51	-1.24	-9.29	2.29	2.78	2.6	4.36	0.73	2.36	1.38	0.88	-2.23	-0.65	3	-1.33	-1.57	-3.21	-5.27	-0.32	-1.4	-2.12	-1.66	5.63	5.57	2.72	3.3	3.66	1.17	1.67	-0.47	1	-2.44	-5.24	0.11	-
-0.8	-2.69	-2.31	2.06	-1.99	1.21	1.35	0.55	-0.16	1.1	-1.27	-0.54	3.26	3.01	-2.67	0.23	0.6	-2.81	-0.36	-1.8	-1.66	2.3	-0.21	1.07	-1.48	0.28	-1.46	-3.17	3.72	-0.07	3.18	1.22	-0.97	-1.79	-0.61	-0.18	0.32	0.05	0.25	-1.27	2.54	1.91	-1.02	-0.35	-0.85	0.11	-
-0.8	-2.69	-2.31	2.06	-1.99	1.21	1.35	0.55	-0.16	1.1	-1.27	-0.54	3.26	3.01	-2.67	0.23	0.6	-2.81	-0.36	-1.8	-1.66	2.3	-0.21	1.07	-1.48	0.28	-1.46	-3.17	3.72	-0.07	3.18	1.22	-0.97	-1.79	-0.61	-0.18	0.32	0.05	0.25	-1.27	2.54	1.91	-1.02	-0.35	-0.85	0.11	-
-1.42	-4.05	1.79	-0.62	-3.25	-1.94	1.9	-2.05	1.17	3.55	-1.57	1.2	2.18	-2.37	2.15	-1.85	-3.06	1.78	-0.94	0.69	-0.42	0.61	1.5	0.49	0.4	0.55	0.92	-3.41	3.2	-1.05	-0.16	-1.63	0.34	-1.59	0.11	-2.16	1.54	1.33	0.29	-1.17	-2.23	-2.32	2.02	2.22	0.18	0.1	-
-1.42	-4.05	1.79	-0.62	-3.25	-1.94	1.9	-2.05	1.17	3.55	-1.57	1.2	2.18	-2.37	2.15	-1.85	-3.06	1.78	-0.94	0.69	-0.42	0.61	1.5	0.49	0.4	0.55	0.92	-3.41	3.2	-1.05	-0.16	-1.63	0.34	-1.59	0.11	-2.16	1.54	1.33	0.29	-1.17	-2.23	-2.32	2.02	2.22	0.18	0.1	-
-1.42	-4.05	1.79	-0.62	-3.25	-1.94	1.9	-2.05	1.17	3.55	-1.57	1.2	2.18	-2.37	2.15	-1.85	-3.06	1.78	-0.94	0.69	-0.42	0.61	1.5	0.49	0.4	0.55	0.92	-3.41	3.2	-1.05	-0.16	-1.63	0.34	-1.59	0.11	-2.16	1.54	1.33	0.29	-1.17	-2.23	-2.32	2.02	2.22	0.18	0.1	-
-1.42	-4.05	1.79	-0.62	-3.25	-1.94	1.9	-2.05	1.17	3.55	-1.57	1.2	2.18	-2.37	2.15	-1.85	-3.06	1.78	-0.94	0.69	-0.42	0.61	1.5	0.49	0.4	0.55	0.92	-3.41	3.2	-1.05	-0.16	-1.63	0.34	-1.59	0.11	-2.16	1.54	1.33	0.29	-1.17	-2.23	-2.32	2.02	2.22	0.18	0.1	-
-1.42	-4.05	1.79	-0.62	-3.25	-1.94	1.9	-2.05	1.17	3.55	-1.57	1.2	2.18	-2.37	2.15	-1.85	-3.06	1.78	-0.94	0.69	-0.42	0.61	1.5	0.49	0.4	0.55	0.92	-3.41	3.2	-1.05	-0.16	-1.63	0.34	-1.59	0.11	-2.16	1.54	1.33	0.29	-1.17	-2.23	-2.32	2.02	2.22	0.18	0.1	-
-1.42	-4.05	1.79	-0.62	-3.25	-1.94	1.9	-2.05	1.17	3.55	-1.57	1.2	2.18	-2.37	2.15	-1.85	-3.06	1.78	-0.94	0.69	-0.42	0.61	1.5	0.49	0.4	0.55	0.92	-3.41	3.2	-1.05	-0.16	-1.63	0.34	-1.59	0.11	-2.16	1.54	1.33	0.29	-1.17	-2.23	-2.32	2.02	2.22	0.18	0.1	-
-1.04	-1.27	-0.91	-0.15	-1.96	0.92	1.27	-1.14	-0.87	2.84	-3.76	0.17	1.01	-0.53	-4.42	1.96	-0.34	0.42	-2.11	2.38	0.89	0.31	0.88	4.07	-3.28	1.03	0.93	1.32	0.18	1.36	-1.28	1.48	2.96	0.49	0.64	-2.33	2.86	1.99	-0.19	-0.12	-3.75	-3.3	0.56	1.59	-4.09	0.1	-
-7.83	-3.75	4.61	4	3.1	-0.48	1.17	0.51	-1.07	3.84	5.53	2.66	-1.28	-0.8	-0.99	-1.01	1.27	-4.08	-0.76	-4.95	-5.15	-5.72	-3.53	-5.41	-7.61	-3.68	-0.69	-5.06	-1.74	0.25	1.17	3.32	2.28	4.25	2.53	2.4	3.19	0.22	-1.2	2.68	-0.46	5.36	-3.13	1.35	2.4	0.08	-
-7.83	-3.75	4.61	4	3.1	-0.48	1.17	0.51	-1.07	3.84	5.53	2.66	-1.28	-0.8	-0.99	-1.01	1.27	-4.08	-0.76	-4.95	-5.15	-5.72	-3.53	-5.41	-7.61	-3.68	-0.69	-5.06	-1.74	0.25	1.17	3.32	2.28	4.25	2.53	2.4	3.19	0.22	-1.2	2.68	-0.46	5.36	-3.13	1.35	2.4	0.08	-
-7.83	-3.75	4.61	4	3.1	-0.48	1.17	0.51	-1.07	3.84	5.53	2.66	-1.28	-0.8	-0.99	-1.01	1.27	-4.08	-0.76	-4.95	-5.15	-5.72	-3.53	-5.41	-7.61	-3.68	-0.69	-5.06	-1.74	0.25	1.17	3.32	2.28	4.25	2.53	2.4	3.19	0.22	-1.2	2.68	-0.46	5.36	-3.13	1.35	2.4	0.08	-
-7.83	-3.75	4.61	4	3.1	-0.48	1.17	0.51	-1.07	3.84	5.53	2.66	-1.28	-0.8	-0.99	-1.01	1.27	-4.08	-0.76	-4.95	-5.15	-5.72	-3.53	-5.41	-7.61	-3.68	-0.69	-5.06	-1.74	0.25	1.17	3.32	2.28	4.25	2.53	2.4	3.19	0.22	-1.2	2.68	-0.46	5.36	-3.13	1.35	2.4	0.08	-
-7.83	-3.75	4.61	4	3.1	-0.48	1.17	0.51	-1.07	3.84	5.53	2.66	-1.28	-0.8	-0.99	-1.01	1.27	-4.08	-0.76	-4.95	-5.15	-5.72	-3.53	-5.41	-7.61	-3.68	-0.69	-5.06	-1.74	0.25	1.17	3.32	2.28	4.25	2.53	2.4	3.19	0.22	-1.2	2.68	-0.46	5.36	-3.13	1.35	2.4	0.08	-
-7.83	-3.75	4.61	4	3.1	-0.48	1.17	0.51	-1.07	3.84	5.53	2.66	-1.28	-0.8	-0.99	-1.01	1.27	-4.08	-0.76	-4.95	-5.15	-5.72	-3.53	-5.41	-7.61	-3.68	-0.69	-5.06	-1.74	0.25	1.17	3.32	2.28	4.25	2.53	2.4	3.19	0.22	-1.2	2.68	-0.46	5.36	-3.13	1.35	2.4	0.08	-
-5.55	-1.39	-0.47	-3.21	-0.01	1.82	3.44	3.04	0.39	-0.78	4.57	4.07	-7.77	-1.68	-1.91	1.05	-0.7	0.28	0.43	-3.31	-2.34	-4.16	1.92	-4.75	-1.3	4.84	0.4	-1.64	-5.91	1.84	-0.24	-3.63	0.78	-1.55	2.75	-0.29	-0.43	-0.8	1.57	1.96	0.3	1.91	-1.4	0.26	-0.26	0.08	-
-5.55	-1.39	-0.47	-3.21	-0.01	1.82	3.44	3.04	0.39	-0.78	4.57	4.07	-7.77	-1.68	-1.91	1.05	-0.7	0.28	0.43	-3.31	-2.34	-4.16	1.92	-4.75	-1.3	4.84	0.4	-1.64	-5.91	1.84	-0.24	-3.63	0.78	-1.55	2.75	-0.29	-0.43	-0.8	1.57	1.96	0.3	1.91	-1.4	0.26	-0.26	0.08	-
-7.54	-1.92	-0.36	2.43	1.45	0.88	-0.16	0.59	-1.09	-0.26	-0.56	2.3	-1.98	2.23	0.65	-4.54	-0.11	0.08	-2.58	-1.59	-0.78	-2.4	2.44	-1.13	0.02	1.54	1.99	-0.12	-0.53	0.16	0.82	4.11	-0.87	-0.78	-2.45	-3.4	-2.46	1.76	-1.05	1.85	2.24	3.17	-1.33	0.96	-1.05	0.08	-
2.31	-4.28	-1.25	0.93	-0.91	-1.85	-1.46	4.01	-1.53	-0.12	-1.86	-1.74	-0.14	0.51	1.39	2.3	4.31	0.44	-0.06	0.18	1.64	4.08	1.75	-0.7	-2.29	0.71	-1.64	-1.93	-2.54	-2.01	-1.32	3.3	-1.45	-0.74	-2.17	0.19	2.5	-0.55	-1.34	0.36	-1.43	1.32	-0.85	2.92	0.18	0.07	-
2.31	-4.28	-1.25	0.93	-0.91	-1.85	-1.46	4.01	-1.53	-0.12	-1.86	-1.74	-0.14	0.51	1.39	2.3	4.31	0.44	-0.06	0.18	1.64	4.08	1.75	-0.7	-2.29	0.71	-1.64	-1.93	-2.54	-2.01	-1.32	3.3	-1.45	-0.74	-2.17	0.19	2.5	-0.55	-1.34	0.36	-1.43	1.32	-0.85	2.92	0.18	0.07	-
-1.33	-0.9	0.25	-1.66	2.52	0.51	0.6	0.37	0.48	-4.45	-3.45	-1.16	-3.28	4.51	-1.38	-1.75	2.2	0.32	-0.06	1.47	1.34	1.03	2.63	-0.75	-0.57	2.74	-2.54	-2.17	-1.26	-1.49	0.8	2.88	1.69	1.91	3.71	-0.75	0.7	-1.48	-0.26	0.97	2.68	-3.11	-7.22	-0.3	1.39	0.06	-
-1.33	-0.9	0.25	-1.66	2.52	0.51	0.6	0.37	0.48	-4.45	-3.45	-1.16	-3.28	4.51	-1.38	-1.75	2.2	0.32	-0.06	1.47	1.34	1.03	2.63	-0.75	-0.57	2.74	-2.54	-2.17	-1.26	-1.49	0.8	2.88	1.69	1.91	3.71	-0.75	0.7	-1.48	-0.26	0.97	2.68	-3.11	-7.22	-0.3	1.39	0.06	-
-0.35	-3.29	3.35	-0.24	-0.34	0.1	0.63	1.2	-0.16	-3.07	4.26	2.62	-1.77	0.75	1.79	0.25	-0.82	0.84	-4.59	-3.22	0.42	-2.34	1.27	-2.75	-3.87	-1.77	4.12	2.46	0.05	2.32	-2.21	-2.73	-1.68	-0.21	-0.22	-0.44	0.44	0.12	1.46	-1.09	-0.39	2.81	-0.34	3.05	1.04	0.06	-
-0.35	-3.29	3.35	-0.24	-0.34	0.1	0.63	1.2	-0.16	-3.07	4.26	2.62	-1.77	0.75	1.79	0.25	-0.82	0.84	-4.59	-3.22	0.42	-2.34	1.27	-2.75	-3.87	-1.77	4.12	2.46	0.05	2.32	-2.21	-2.73	-1.68	-0.21	-0.22	-0.44	0.44	0.12	1.46	-1.09	-0.39	2.81	-0.34	3.05	1.04	0.06	-
0.83	-1.31	-0.83	1.71	0.48	-1.04	1.48	-2.05	-1.26	-2.43	-0.26	1.95	-1.96	-0.99	-0.22	0.62	1.71	-2.05	1.57	2.99	1.11	2.05	1.1	-3.16	2.91	5.95	-4.49	2.27	-2.06	3.44	1.19	-0.54	2.03	0.5	0.95	0.1	-1.97	-1.4	0.41	-1.53	0.86	-0.17	-0.14	1.81	-3.46	0.06	-
0.83	-1.31	-0.83	1.71	0.48	-1.04	1.48	-2.05	-1.26	-2.43	-0.26	1.95	-1.96	-0.99	-0.22	0.62	1.71	-2.05	1.57	2.99	1.11	2.05	1.1	-3.16	2.91	5.95	-4.49	2.27	-2.06	3.44	1.19	-0.54	2.03	0.5	0.95	0.1	-1.97	-1.4	0.41	-1.53	0.86	-0.17	-0.14	1.81	-3.46	0.06	-
-0.33	0.51	-0.3	-3.33	-1.1	0.9	1.31	0.46	1.43	2.13	-1.52	-1.37	-2.59	-1.13	0.15	1.03	-0.65	4.5	-0.1	-4.13	1.03	-0.47	-1.27	0.64	-1.66	4.66	1.22	3.17	-2.26	-1.94	0.79	0.18	2.62	-1.11	-0.12	4.22	-1.1	0.05	-1.63	-0.34	-2.13	-1.81	-3.28	0.29	1.91	0.05	-
-2.39	-0.85	-2.39	1.8	-1.81	-1.06	-1.98	-0.2	-1.64	1.61	-1.67	-1.45	-1.17	0.6	-1.82	3.15	-1.4	0.98	3.64	4.04	2.12	0.07	-0.25	1.22	1.59	1.03	0.26	0.88	1.75	0	-1.52	-1.73	-0.54	1.57	1.42	1.81	1.33	1.52	1.52	-0.38	-1.4	-2.28	-2.03	-2.32	-1.88	0.04	-
0.4	-2.43	2.18	0.31	-1.76	-0.88	3.57	-0.9	-5.22	3.21	-2.15	-0.98	-1.73	1.59	1.23	-0.97	0.05	5.29	-0.87	2.11	-1.48	0.76	1.84	-1.52	-0.78	-2.04	-1.2	0.52	-1.11	-3.97	-0.42	0.48	-1.1	-0.35	-2.27	-0.32	1.89	2.51	1.53	-0.81	-1.11	0.14	2.11	0.57	-0.91	0.03	-
0.4	-2.43	2.18	0.31	-1.76	-0.88	3.57	-0.9	-5.22	3.21	-2.15	-0.98	-1.73	1.59	1.23	-0.97	0.05	5.29	-0.87	2.11	-1.48	0.76	1.84	-1.52	-0.78	-2.04	-1.2	0.52	-1.11	-3.97	-0.42	0.48	-1.1	-0.35	-2.27	-0.32	1.89	2.51	1.53	-0.81	-1.11	0.14	2.11	0.57	-0.91	0.03	-
0.47	-3.57	-2.53	-3.44	0.54	0.37	2.47	0.65	1.97	-1.24	-0.86	-1.95	-3.1	-0.97	1.55	-0.86	-0.55	2.93	2.18	0.89	1.34	-0.79	1.18	1.61	1.72	-1.56	-0.97	1.8	-0.9	4.03	0.07	-2.79	1.18	1.11	1.34	-0.03	-1.61	0.7	2.5	-2.97	-2.39	4.12	0.83	-3.15	-3.9	0.02	-
0.47	-3.57	-2.53	-3.44	0.54	0.37	2.47	0.65	1.97	-1.24	-0.86	-1.95	-3.1	-0.97	1.55	-0.86	-0.55	2.93	2.18	0.89	1.34	-0.79	1.18	1.61	1.72	-1.56	-0.97	1.8	-0.9	4.03	0.07	-2.79	1.18	1.11	1.34	-0.03	-1.61	0.7	2.5	-2.97	-2.39	4.12	0.83	-3.15	-3.9	0.02	-
0.02	-2.86	-0.26	-1.44	2.33	-2.56	-0.27	0.58	-0.39	1.55	0.3	0.57	1.16	-1.71	-0.16	-1.57	-2.74	3.4	-2.77	3.05	0.26	4.4	0.05	-0.61	-0.45	-0.39	-1.04	-0.93	0.85	-0.72	1.51	-0.6	-1.19	-0.22	0.96	-2.26	4.67	2.96	-0.71	-0.08	-1.4	0.89	-3.23	-0.14	0.04	0	-
0.02	-2.86	-0.26	-1.44	2.33	-2.56	-0.27	0.58	-0.39	1.55	0.3	0.57	1.16	-1.71	-0.16	-1.57	-2.74	3.4	-2.77	3.05	0.26	4.4	0.05	-0.61	-0.45	-0.39	-1.04	-0.93	0.85	-0.72	1.51	-0.6	-1.19	-0.22	0.96	-2.26	4.67	2.96	-0.71	-0.08	-1.4	0.89	-3.23	-0.14	0.04	0	-
-2.61	-3.67	-0.32	-2.75	-0.23	-3.42	1.34	0.63	-0.39	2.91	1.23	-4.14	1.32	1.26	1.41	1.11	0.46	0.04	3.77	2.63	-0.33	0.05	1.79	1.73	-4.41	1.86	-2.63	-2.01	-1.19	0.02	-1.38	0.98	-0.62	0.54	-1.37	-2.84	-1.8	1.53	-2.92	-0.84	1.85	3.93	-0.1	2.55	-1.4	0	-
-2.61	-3.67	-0.32	-2.75	-0.23	-3.42	1.34	0.63	-0.39	2.91	1.23	-4.14	1.32	1.26	1.41	1.11	0.46	0.04	3.77	2.63	-0.33	0.05	1.79	1.73	-4.41	1.86	-2.63	-2.01	-1.19	0.02	-1.38	0.98	-0.62	0.54	-1.37	-2.84	-1.8	1.53	-2.92	-0.84	1.85	3.93	-0.1	2.55	-1.4	0	-
-0.44	-0.22	0.43	-0.77	4.03	-2.98	0.4	3.37	-3.22	-0.3	1	-0.51	-0.43	-1.7	-1.23	-0.91	-2.08	1.96	-0.25	3.14	-0.28	0.79	-6.03	0.98	0.27	-2.54	1.38	-3.03	-3.71	-6.29	-0.73	-1.34	-0.19	-1.42	0.14	-1.05	-2.84	0.02	-1.3	-2.01	0.94	0.01	3.66	2.98	1.9	-0.01	-
-0.44	-0.22	0.43	-0.77	4.03	-2.98	0.4	3.37	-3.22	-0.3	1	-0.51	-0.43	-1.7	-1.23	-0.91	-2.08	1.96	-0.25	3.14	-0.28	0.79	-6.03	0.98	0.27	-2.54	1.38	-3.03	-3.71	-6.29	-0.73	-1.34	-0.19	-1.42	0.14	-1.05	-2.84	0.02	-1.3	-2.01	0.94	0.01	3.66	2.98	1.9	-0.01	-
-1.39	1.27	2.73	1.16	1.5	-1.18	-0.07	-1.96	1.53	2.41	0.07	0.51	-1.85	-0.71	4.45	-0.1	-1.08	0.83	-1.12	2.32	-1.23	4.51	1.36	-2.93	1.76	-1.76	-2.95	-5.58	-0.62	-0.49	-1.37	-2.26	2.77	0.34	1.58	1.48	3.4	-0.59	1.46	0.39	0.24	3.97	-3.2	2.67	0.79	-0.03	-
-1.39	1.27	2.73	1.16	1.5	-1.18	-0.07	-1.96	1.53	2.41	0.07	0.51	-1.85	-0.71	4.45	-0.1	-1.08	0.83	-1.12	2.32	-1.23	4.51	1.36	-2.93	1.76	-1.76	-2.95	-5.58	-0.62	-0.49	-1.37	-2.26	2.77	0.34	1.58	1.48	3.4	-0.59	1.46	0.39	0.24	3.97	-3.2	2.67	0.79	-0.03	-
0.83	-2.2	1.04	-3.52	1.12	-3.8	0.51	0.85	-0.74	2.12	-0.28	0.5	-1.82	-1.71	1.73	0.61	-0.79	1.23	2.78	1.15	-1.13	1.79	1.88	3.66	-1.63	-2.25	-0.6	-1.19	-0.34	5.54	-0.8	-2.46	-1.42	-1.05	3.35	-2.77	-1.19	-2.19	-0.21	0.45	0.91	-0.88	0.6	2.31	-1.69	-0.03	-
5.43	-3.84	1.34	-0.21	-1.24	-1.1	-3.59	1.77	-2.46	1.1	0.12	-0.7	1.92	0.24	-2.38	-0.09	0.73	-1.73	-2.25	2.81	0.87	-1.91	-0.78	-0.67	-0.41	-4.39	-2.97	3.61	-0.13	1.42	-1.96	-0.04	-1.9	-2.47	-3.11	-3.9	0.18	0.84	-2.09	0.46	-1.3	4.44	2.16	-0.87	-1.68	-0.05	-
5.43	-3.84	1.34	-0.21	-1.24	-1.1	-3.59	1.77	-2.46	1.1	0.12	-0.7	1.92	0.24	-2.38	-0.09	0.73	-1.73	-2.25	2.81	0.87	-1.91	-0.78	-0.67	-0.41	-4.39	-2.97	3.61	-0.13	1.42	-1.96	-0.04	-1.9	-2.47	-3.11	-3.9	0.18	0.84	-2.09	0.46	-1.3	4.44	2.16	-0.87	-1.68	-0.05	-
-0.27	-0.48	1.84	-0.77	-1.15	2	0.45	1.32	2.39	-1.02	-1.62	0.2	-0.13	-1.91	0.45	2.45	1.73	-3.63	1.06	2.15	1.1	0.06	-1.99	-0.98	-1.3	0.39	0.63	1.39	-3.33	-0.91	-2.48	-2.11	-2.17	-1.33	-1.06	-4.12	-0.75	0.62	2.79	-1.47	-1.21	0.48	1.72	3.58	5.34	-0.06	-
-0.27	-0.48	1.84	-0.77	-1.15	2	0.45	1.32	2.39	-1.02	-1.62	0.2	-0.13	-1.91	0.45	2.45	1.73	-3.63	1.06	2.15	1.1	0.06	-1.99	-0.98	-1.3	0.39	0.63	1.39	-3.33	-0.91	-2.48	-2.11	-2.17	-1.33	-1.06	-4.12	-0.75	0.62	2.79	-1.47	-1.21	0.48	1.72	3.58	5.34	-0.06	-
6.68	3.05	2.2	0.96	1.54	3.15	4.22	0.67	-0.71	3.93	-3.25	1.31	-1.63	2.28	-2.81	1.24	-1.05	-2.08	-0.29	-0.03	-1.27	-1.58	-2.83	-1.32	-3.03	-0.62	-1.8	-5.21	-1.06	-5.39	-2.12	-2.54	-3.64	-1.43	-0.68	3.04	-0.98	3.43	4.5	2.03	2.24	4.09	3.43	1.42	-0.44	-0.06	-
6.68	3.05	2.2	0.96	1.54	3.15	4.22	0.67	-0.71	3.93	-3.25	1.31	-1.63	2.28	-2.81	1.24	-1.05	-2.08	-0.29	-0.03	-1.27	-1.58	-2.83	-1.32	-3.03	-0.62	-1.8	-5.21	-1.06	-5.39	-2.12	-2.54	-3.64	-1.43	-0.68	3.04	-0.98	3.43	4.5	2.03	2.24	4.09	3.43	1.42	-0.44	-0.06	-
-11.5	-4.11	-1.26	-3.61	1.56	-0.08	-1.28	5.35	3.03	3.06	-2.27	2.3	2.48	-0.32	2.51	0.88	1.8	-2.66	2.57	2.43	-1.89	-4.48	-3.21	-0.44	-0.79	-0.78	-4.31	-3.13	-3.6	-2.47	-0.53	-5.22	-2	1.51	0.9	0.06	1.66	1.24	1.1	-1.25	1.92	1.82	1.7	1.45	3.45	-0.07	-
-11.5	-4.11	-1.26	-3.61	1.56	-0.08	-1.28	5.35	3.03	3.06	-2.27	2.3	2.48	-0.32	2.51	0.88	1.8	-2.66	2.57	2.43	-1.89	-4.48	-3.21	-0.44	-0.79	-0.78	-4.31	-3.13	-3.6	-2.47	-0.53	-5.22	-2	1.51	0.9	0.06	1.66	1.24	1.1	-1.25	1.92	1.82	1.7	1.45	3.45	-0.07	-
-2.43	-2.1	-0.23	0.23	0.51	-1.97	1.3	-1.79	3.23	1.02	-2.98	-0.91	2.59	-0.3	0.09	0.33	-2.32	-3.1	-0.1	-1.2	-0.51	0.72	-1.54	1.51	0.41	2.09	-0.61	4.51	-1.83	2.58	1.02	0.65	-0.78	0.36	-0.89	-1.79	-0.76	3.42	0.8	0.53	0.58	-0.17	-0.78	-2.61	-1.62	-0.07	-
-2.43	-2.1	-0.23	0.23	0.51	-1.97	1.3	-1.79	3.23	1.02	-2.98	-0.91	2.59	-0.3	0.09	0.33	-2.32	-3.1	-0.1	-1.2	-0.51	0.72	-1.54	1.51	0.41	2.09	-0.61	4.51	-1.83	2.58	1.02	0.65	-0.78	0.36	-0.89	-1.79	-0.76	3.42	0.8	0.53	0.58	-0.17	-0.78	-2.61	-1.62	-0.07	-
-4.63	-1.26	-1.13	-1.37	-2.66	-0.04	4.07	-0.58	0.29	-0.72	-1.14	-1.01	-2.67	1.79	-1.01	4.57	-0.47	-1.47	-2.04	-1.26	1.03	-1.01	-1.18	2.62	2.47	5.04	0.15	2.14	0.22	3.2	0.32	-0.76	0.2	0.01	-2.36	-0.31	-3.98	2.42	0.8	2.87	1.01	-2.62	-2.09	-2.2	-1.02	-0.07	-
-4.63	-1.26	-1.13	-1.37	-2.66	-0.04	4.07	-0.58	0.29	-0.72	-1.14	-1.01	-2.67	1.79	-1.01	4.57	-0.47	-1.47	-2.04	-1.26	1.03	-1.01	-1.18	2.62	2.47	5.04	0.15	2.14	0.22	3.2	0.32	-0.76	0.2	0.01	-2.36	-0.31	-3.98	2.42	0.8	2.87	1.01	-2.62	-2.09	-2.2	-1.02	-0.07	-
2.95	-2.19	2.58	2.31	-0.07	-1	-0.89	2.08	-1.2	-1.14	3.43	-2.21	-1.1	0.14	-0.41	-1.6	1.73	-1.56	3.07	-0.68	-1.79	-2.9	0.29	-1.83	0.12	0.5	0.34	-1.52	3.03	0.32	-0.53	0.3	-1.66	0.23	-1	-1.31	-0.44	-1.85	0.97	1.58	0.67	3.61	1.28	-1.98	1.01	-0.08	-
2.95	-2.19	2.58	2.31	-0.07	-1	-0.89	2.08	-1.2	-1.14	3.43	-2.21	-1.1	0.14	-0.41	-1.6	1.73	-1.56	3.07	-0.68	-1.79	-2.9	0.29	-1.83	0.12	0.5	0.34	-1.52	3.03	0.32	-0.53	0.3	-1.66	0.23	-1	-1.31	-0.44	-1.85	0.97	1.58	0.67	3.61	1.28	-1.98	1.01	-0.08	-
1.68	-3.18	-2.39	-4.28	-1.29	1.05	-0.63	1.38	-0.64	1.01	5.37	0.44	-1.15	-0.97	-2.24	-0.44	-0.04	-3.01	0.85	-0.25	1.82	4.29	3.45	1.7	0.82	-1.32	-0.77	-1.46	2.97	1.91	1.03	2.61	1.68	-1.69	2.03	1.09	0.71	0.7	-5.17	-1.97	-3.7	-0.51	-2.28	-0.05	1.78	-0.08	-
-4.2	3.95	0.12	0.65	1.91	-1.68	-3.07	-4.81	0.26	-2.98	-0.66	-1.1	2.14	-0.76	2.07	1.08	3.31	0.51	1.31	-0.5	0.85	2.42	-2.14	0.97	1.99	1.13	-0.92	2.36	-0.15	-3.12	-1.73	2.87	3.39	1.87	2.07	-1.16	-3.14	0.12	2.04	-0.66	1.6	-0.65	-0.32	-3.9	-2.79	-0.09	-
-2.82	-2.74	-0.93	1.72	-2.33	0.22	-2.72	2.77	-0.07	0.84	1.6	-0.41	0.52	-3.09	0.2	-1.9	-1.14	0.42	0.78	-1.4	4.28	2.37	-0.79	0.06	1.2	1.11	-3.97	1.09	2.27	0.7	0.08	1.37	0.61	2.03	0.34	-2.14	-3.58	-2.43	-1.46	3.31	1.38	0.26	-0.45	-0.38	-0.39	-0.09	-
-2.82	-2.74	-0.93	1.72	-2.33	0.22	-2.72	2.77	-0.07	0.84	1.6	-0.41	0.52	-3.09	0.2	-1.9	-1.14	0.42	0.78	-1.4	4.28	2.37	-0.79	0.06	1.2	1.11	-3.97	1.09	2.27	0.7	0.08	1.37	0.61	2.03	0.34	-2.14	-3.58	-2.43	-1.46	3.31	1.38	0.26	-0.45	-0.38	-0.39	-0.09	-
4.74	0.86	0.43	2.89	3.09	0.45	2.41	3.96	3.14	-1.77	6.44	-3.02	-1.04	-1.5	0.89	0.53	-3.19	1.96	-2.27	-0.39	1.69	-3.28	-2.69	-5.84	-5.35	-6.38	-4.34	-3.47	1.95	-1.53	-4.16	-2.57	-3.2	-3.12	3.3	0.25	0.28	2.28	2.9	5.09	4.07	2.63	-0.31	4.52	0.95	-0.1	-
-5.76	3.66	-0.42	3.93	3.52	0.41	3.56	0.9	2.93	1.32	0.8	3.85	-0.39	-2.04	2.5	-2.29	0.16	-1.54	-2.59	-2.07	0.14	-2.26	-4.05	-3.42	-2.11	-4.7	-3.83	-2.07	-4.86	-3.91	2.55	3.2	-1.62	-1.56	-0.71	1.3	2.61	4.41	4.44	-0.53	-0.11	5.56	1.4	2.57	0.59	-0.1	-
4.74	0.86	0.43	2.89	3.09	0.45	2.41	3.96	3.14	-1.77	6.44	-3.02	-1.04	-1.5	0.89	0.53	-3.19	1.96	-2.27	-0.39	1.69	-3.28	-2.69	-5.84	-5.35	-6.38	-4.34	-3.47	1.95	-1.53	-4.16	-2.57	-3.2	-3.12	3.3	0.25	0.28	2.28	2.9	5.09	4.07	2.63	-0.31	4.52	0.95	-0.1	-
-5.76	3.66	-0.42	3.93	3.52	0.41	3.56	0.9	2.93	1.32	0.8	3.85	-0.39	-2.04	2.5	-2.29	0.16	-1.54	-2.59	-2.07	0.14	-2.26	-4.05	-3.42	-2.11	-4.7	-3.83	-2.07	-4.86	-3.91	2.55	3.2	-1.62	-1.56	-0.71	1.3	2.61	4.41	4.44	-0.53	-0.11	5.56	1.4	2.57	0.59	-0.1	-
-2.14	1.77	1.99	0.42	4.51	0.4	-1.97	1.82	1.29	0.42	2.44	-2.78	0.04	-3.2	0.16	1.64	0.11	-3.18	-1.52	-0.67	-1.97	2.32	1.73	-0.93	1.44	-1.72	1.08	-3.29	-2.52	-2.83	-1.01	-1.32	-0.94	1.3	1.91	0.93	1.88	0.25	-0.41	0.37	0.17	4.05	1.93	3	-2.67	-0.1	-
-2.14	1.77	1.99	0.42	4.51	0.4	-1.97	1.82	1.29	0.42	2.44	-2.78	0.04	-3.2	0.16	1.64	0.11	-3.18	-1.52	-0.67	-1.97	2.32	1.73	-0.93	1.44	-1.72	1.08	-3.29	-2.52	-2.83	-1.01	-1.32	-0.94	1.3	1.91	0.93	1.88	0.25	-0.41	0.37	0.17	4.05	1.93	3	-2.67	-0.1	-
-0.63	1.43	0.92	2.45	-3.53	0.32	-0.21	3.27	1.02	-0.3	-1.01	-1.57	-1.89	2.34	1.32	1.11	-1.83	1.8	2.67	-0.23	0.01	2.37	2.43	-0.58	-2.85	-1.18	-0.23	1.05	1.59	-5.48	-1.8	0.59	1.87	6.21	3.58	2.29	1.67	-0.27	0.31	1.43	-0.25	1.37	-0.59	-0.92	-2.91	-0.11	-
-0.63	1.43	0.92	2.45	-3.53	0.32	-0.21	3.27	1.02	-0.3	-1.01	-1.57	-1.89	2.34	1.32	1.11	-1.83	1.8	2.67	-0.23	0.01	2.37	2.43	-0.58	-2.85	-1.18	-0.23	1.05	1.59	-5.48	-1.8	0.59	1.87	6.21	3.58	2.29	1.67	-0.27	0.31	1.43	-0.25	1.37	-0.59	-0.92	-2.91	-0.11	-
2.86	0.95	3.59	-0.44	0.78	3.34	2.18	3.54	1.98	2.49	-0.21	1.51	-0.57	1.03	-1.43	-0.34	-2.25	-1.31	1.82	-2.67	-0.82	-1.54	-0.47	-5.64	-3.88	-4.83	-5.4	-2.17	-2.25	-4.44	-4.4	-2.67	1.52	-4.39	2.28	0.35	-2.3	0.42	2.88	5.01	3.6	1.55	3.34	2.57	4.71	-0.11	-
2.86	0.95	3.59	-0.44	0.78	3.34	2.18	3.54	1.98	2.49	-0.21	1.51	-0.57	1.03	-1.43	-0.34	-2.25	-1.31	1.82	-2.67	-0.82	-1.54	-0.47	-5.64	-3.88	-4.83	-5.4	-2.17	-2.25	-4.44	-4.4	-2.67	1.52	-4.39	2.28	0.35	-2.3	0.42	2.88	5.01	3.6	1.55	3.34	2.57	4.71	-0.11	-
-1.2	0.18	-0.38	-0.98	-1.1	2.84	-0.94	-0.51	1.35	0.75	-2.58	0.87	0.22	-1.35	-5.18	-0.82	1.24	-1.78	-2.94	0.95	2.12	2.87	2.31	1.39	1.87	1.32	1.7	1.87	1.87	1.14	-1.17	-0.89	-1.07	-0.69	-0.99	-0.22	0	0.51	-0.26	-0.92	-1.32	-0.37	0.33	0.07	-0.7	-0.12	-
-1.2	0.18	-0.38	-0.98	-1.1	2.84	-0.94	-0.51	1.35	0.75	-2.58	0.87	0.22	-1.35	-5.18	-0.82	1.24	-1.78	-2.94	0.95	2.12	2.87	2.31	1.39	1.87	1.32	1.7	1.87	1.87	1.14	-1.17	-0.89	-1.07	-0.69	-0.99	-0.22	0	0.51	-0.26	-0.92	-1.32	-0.37	0.33	0.07	-0.7	-0.12	-
-1.35	-4.08	0.25	-0.05	0.87	-1.35	-3.17	1.1	2.92	-3.74	-0.79	1.71	2.62	-0.05	-2.17	0.47	-1.7	-2.57	0.56	1.94	2.82	3.28	0.06	-0.64	-1.11	2.88	-0.71	2.57	-1.32	-0.18	-1.49	1.06	-1.89	-1.71	0.73	3.89	-1.18	1.63	-2.14	-1.4	-2.59	1.49	-2	3.09	-0.34	-0.13	-
-1.24	-1.75	-3.17	3.3	-3.94	-7	-1.68	-1.83	-1.18	-1.01	0.74	-3.15	0.33	1.44	-0.9	-1	2.55	4.47	0.88	3.28	1.63	2.36	-0.11	0.66	0.01	-3.68	3.7	-3.14	1.27	0.19	-0.42	-2.64	1.35	-3.28	-4.4	1.81	-1.49	0.42	-5.21	-2.4	-0.54	1.34	-2.08	-0.4	-0.91	-0.14	-
-1	-1.34	-0.16	1.92	0.09	-1.07	-1.09	-0.52	-2.95	4.46	1.4	4.15	-2.45	-2.41	-0.5	2.22	-1.77	1.16	-1.41	0.99	-2.34	-0.95	-0.15	0.55	-1.74	0.31	0.54	-0.92	2.11	-4.2	2.43	2.48	-0.32	-3.04	0.96	0.68	0.89	-4.56	-2.01	0.84	4.52	1.52	0.82	-0.28	-1.21	-0.14	-
-1.72	2.4	3.03	-0.82	0.12	-1.92	-0.64	2.11	-1.9	-2.38	-2.52	-1.15	-2.26	2.56	-2.44	2.24	0.38	0.58	2.74	3.2	-0.56	1.92	0.2	-1.81	-0.82	1.79	2.8	1.25	-2.22	0.53	0.52	-3.55	2.32	0.74	-2.09	1.14	-1.4	0.05	-0.35	-0.49	-1.85	1.28	0.26	0.75	-0.91	-0.14	-
-1.72	2.4	3.03	-0.82	0.12	-1.92	-0.64	2.11	-1.9	-2.38	-2.52	-1.15	-2.26	2.56	-2.44	2.24	0.38	0.58	2.74	3.2	-0.56	1.92	0.2	-1.81	-0.82	1.79	2.8	1.25	-2.22	0.53	0.52	-3.55	2.32	0.74	-2.09	1.14	-1.4	0.05	-0.35	-0.49	-1.85	1.28	0.26	0.75	-0.91	-0.14	-
-5.28	-0.66	-2.04	-0.79	0.73	1.89	-1.86	0.34	2.86	-0.73	0.66	-0.52	0.78	-1	-0.94	4.61	-2.85	-0.28	-0.58	0.63	-0.76	-1.15	0.52	-0.26	0.59	-2.48	-1.59	-0.12	-0.12	1.82	2.03	-0.38	2.07	1.38	0.22	-0.39	0	1.05	-0.75	2.67	-4.19	-0.21	-0.57	3.2	-3.03	-0.15	-
-5.28	-0.66	-2.04	-0.79	0.73	1.89	-1.86	0.34	2.86	-0.73	0.66	-0.52	0.78	-1	-0.94	4.61	-2.85	-0.28	-0.58	0.63	-0.76	-1.15	0.52	-0.26	0.59	-2.48	-1.59	-0.12	-0.12	1.82	2.03	-0.38	2.07	1.38	0.22	-0.39	0	1.05	-0.75	2.67	-4.19	-0.21	-0.57	3.2	-3.03	-0.15	-
-0.48	-3.31	0.74	-0.25	1.29	0.32	0.64	2.64	-2.78	1.87	1.27	-1.42	-0.77	3.74	-0.75	-1.33	-3.33	0.44	-1.64	2.34	0.7	-1.46	-4.83	-2.37	-1.14	0.93	-0.51	-2.64	5.06	0.2	0.02	-0.1	0.17	3.08	1.12	-2	-2.6	-1.51	-0.38	0.21	1.52	2.32	-1	0.92	1.06	-0.16	-
-5.81	-2.28	-1.9	1.02	0.86	1.34	-1.01	1.37	-1.58	-0.45	3.77	0.29	-3.86	2.27	-0.98	1.35	-0.46	1	-0.17	-1.54	-0.69	-0.43	0.25	-3.71	0.43	0.54	1.59	-0.39	0.55	1.53	-1.23	1.5	3.74	-1.73	-0.21	-0.01	-1.07	-0.4	0.52	1.64	1.71	-2.08	0.3	-0.23	-0.62	-0.16	-
-5.81	-2.28	-1.9	1.02	0.86	1.34	-1.01	1.37	-1.58	-0.45	3.77	0.29	-3.86	2.27	-0.98	1.35	-0.46	1	-0.17	-1.54	-0.69	-0.43	0.25	-3.71	0.43	0.54	1.59	-0.39	0.55	1.53	-1.23	1.5	3.74	-1.73	-0.21	-0.01	-1.07	-0.4	0.52	1.64	1.71	-2.08	0.3	-0.23	-0.62	-0.16	-
-3.13	-1.64	0.15	-3.04	-1.75	1.64	0.8	0.62	2.65	0.45	-0.33	-0.94	3.01	0.62	-1.87	2.99	-1.76	-3.1	-1.32	-0.14	1.52	-1.08	-0.59	-0.39	-2.97	0.4	0.55	-3.73	-1.01	-2.66	-0.06	-4.36	-1.3	0.75	0.78	0.54	-0.47	0.21	2.24	-1.32	1.59	-3.23	1.03	1.96	1.19	-0.2	-
-3.13	-1.64	0.15	-3.04	-1.75	1.64	0.8	0.62	2.65	0.45	-0.33	-0.94	3.01	0.62	-1.87	2.99	-1.76	-3.1	-1.32	-0.14	1.52	-1.08	-0.59	-0.39	-2.97	0.4	0.55	-3.73	-1.01	-2.66	-0.06	-4.36	-1.3	0.75	0.78	0.54	-0.47	0.21	2.24	-1.32	1.59	-3.23	1.03	1.96	1.19	-0.2	-
-0.61	-1.44	-0.74	-0.9	-2.05	0.46	-0.18	0.52	-3.81	1.72	3.17	-1.01	-1.12	-3.17	1.94	0.42	-1.76	-0.06	0.61	1.23	1.58	1.1	-2.83	0.34	2.68	1.94	-0.05	1.81	1.37	2.89	0.57	0.74	1.52	-2.05	-2.05	0.69	0.01	-0.66	-0.77	0.92	0.02	-0.43	0.12	-1.88	-2.84	-0.23	-
-0.61	-1.44	-0.74	-0.9	-2.05	0.46	-0.18	0.52	-3.81	1.72	3.17	-1.01	-1.12	-3.17	1.94	0.42	-1.76	-0.06	0.61	1.23	1.58	1.1	-2.83	0.34	2.68	1.52	1.23	1.05	2.03	1.61	1.4	0.94	0.07	-0.86	-1.14	-0.45	0.01	-0.47	-0.17	0.06	0.17	-0.09	-0.73	-1.53	-1.65	-0.23	-
-1.36	-1.14	1.24	-1.68	-2.53	0.09	0.7	0.79	0.07	1.12	-0.12	-3.62	-0.68	0.12	0.8	-1.33	0.41	3.24	-1.36	-1.4	0.03	0.62	2.59	1.17	0.26	2.58	1.48	3.41	-0.88	3.12	1.76	-3.75	0.06	2.67	0.55	0.54	-0.17	1.67	3.09	0.68	-1.68	-0.81	-1.21	-0.42	-5.16	-0.24	-
-1.36	-1.14	1.24	-1.68	-2.53	0.09	0.7	0.79	0.07	1.12	-0.12	-3.62	-0.68	0.12	0.8	-1.33	0.41	3.24	-1.36	-1.4	0.03	0.62	2.59	1.17	0.26	2.58	1.48	3.41	-0.88	3.12	1.76	-3.75	0.06	2.67	0.55	0.54	-0.17	1.67	3.09	0.68	-1.68	-0.81	-1.21	-0.42	-5.16	-0.24	-
-3.37	-0.5	2.54	3.75	1.03	0.62	-1.96	-0.54	0.95	-1.84	-1.39	-0.46	-2.94	-1.01	-0.48	-2.21	-0.65	-1.58	1.21	-1.26	0.46	-0.55	1.07	-1.3	-2.58	1.59	0.65	2.18	2.02	0.43	1.61	3.58	0.24	0.21	-0.68	0.4	0.02	0.19	-2.87	0.71	-0.06	0.14	1.74	-2.3	-0.69	-0.24	-
-3.37	-0.5	2.54	3.75	1.03	0.62	-1.96	-0.54	0.95	-1.84	-1.39	-0.46	-2.94	-1.01	-0.48	-2.21	-0.65	-1.58	1.21	-1.26	0.46	-0.55	1.07	-1.3	-2.58	1.59	0.65	2.18	2.02	0.43	1.61	3.58	0.24	0.21	-0.68	0.4	0.02	0.19	-2.87	0.71	-0.06	0.14	1.74	-2.3	-0.69	-0.24	-
2.49	0.8	-0.6	-0.49	0.82	2.91	-1.6	-1.1	-1.63	-1.09	-0.05	-1	-3.92	0.09	3.37	2.05	4.27	-3.06	2.21	2.29	-1.25	0.2	-1.18	2.84	1.04	-2.01	1.59	-0.52	-0.28	-0.85	-1.99	0.42	-2.39	3.89	-0.88	1.83	-0.72	1.92	-1.82	1.46	1.4	1.47	-2.09	0.19	-2.54	-0.24	-
-1.18	-2.54	0.35	-0.39	-0.12	0.11	0.8	1.17	-0.09	1.26	0.58	3.08	0.68	-0.74	-3.35	2.79	-1.27	1.26	-0.06	3.43	2.04	2.57	1.03	-2.72	-3.63	1.37	0.36	-0.45	-1.36	-3.06	1.84	-5.56	-1.45	-0.96	1.03	-0.23	-1.36	4.54	1.4	-1.33	3.02	1	3.77	1.83	-1.43	-0.28	-
-1.18	-2.54	0.35	-0.39	-0.12	0.11	0.8	1.17	-0.09	1.26	0.58	3.08	0.68	-0.74	-3.35	2.79	-1.27	1.26	-0.06	3.43	2.04	2.57	1.03	-2.72	-3.63	1.37	0.36	-0.45	-1.36	-3.06	1.84	-5.56	-1.45	-0.96	1.03	-0.23	-1.36	4.54	1.4	-1.33	3.02	1	3.77	1.83	-1.43	-0.28	-
1.93	-2.95	-1.73	2.61	-2.58	-1.71	3.12	0.07	-0.27	1.07	1.13	0.28	-0.54	0.78	-1.32	0.49	1.78	-1.27	-1.87	1.25	-1.11	-1.09	-0.56	-0.92	1.42	2.92	-0.61	-3.58	2.41	-2.94	-0.21	-2.24	1.13	1.42	2.82	-0.85	-2.46	1.17	0.15	0.62	-3.34	5.41	1.94	-1.36	-2.13	-0.29	-
1.93	-2.95	-1.73	2.61	-2.58	-1.71	3.12	0.07	-0.27	1.07	1.13	0.28	-0.54	0.78	-1.32	0.49	1.78	-1.27	-1.87	1.25	-1.11	-1.09	-0.56	-0.92	1.42	2.92	-0.61	-3.58	2.41	-2.94	-0.21	-2.24	1.13	1.42	2.82	-0.85	-2.46	1.17	0.15	0.62	-3.34	5.41	1.94	-1.36	-2.13	-0.29	-
-4.66	-0.55	0.17	-1.8	2.17	-0.53	-1.05	0.91	0.88	1.79	-2.18	-1.16	-1.07	3.7	-0.33	-1.72	-0.05	-2.3	-2.62	6.33	0.85	0.19	-2.49	1.76	-0.03	1.8	-0.59	1.33	2.5	0.18	0.79	0.52	4.08	3.06	0.91	1.16	3.54	1.01	-1.98	-0.13	-1.16	1.99	-1.67	-4.55	-1.51	-0.3	-
-4.66	-0.55	0.17	-1.8	2.17	-0.53	-1.05	0.91	0.88	1.79	-2.18	-1.16	-1.07	3.7	-0.33	-1.72	-0.05	-2.3	-2.62	6.33	0.85	0.19	-2.49	1.76	-0.03	1.8	-0.59	1.33	2.5	0.18	0.79	0.52	4.08	3.06	0.91	1.16	3.54	1.01	-1.98	-0.13	-1.16	1.99	-1.67	-4.55	-1.51	-0.3	-
-1.64	-5.07	-6.14	-1.5	4.07	1.01	-0.51	-0.21	0.76	2.33	-2.47	1.36	2.63	-0.44	2.12	-1.97	-0.71	0.22	-3.47	-2.25	1.46	-2.85	-3.55	2.93	-2.31	-2.05	-4.31	1.06	-0.07	4.36	2.31	2.39	-0.51	0.62	-4.27	-1.2	-0.21	1.76	2.92	-3.37	0.35	0.96	-1.22	-2.74	0.12	-0.3	-
-1.64	-5.07	-6.14	-1.5	4.07	1.01	-0.51	-0.21	0.76	2.33	-2.47	1.36	2.63	-0.44	2.12	-1.97	-0.71	0.22	-3.47	-2.25	1.46	-2.85	-3.55	2.93	-2.31	-2.05	-4.31	1.06	-0.07	4.36	2.31	2.39	-0.51	0.62	-4.27	-1.2	-0.21	1.76	2.92	-3.37	0.35	0.96	-1.22	-2.74	0.12	-0.3	-
-2.94	-0.06	0.09	0.98	0.25	-1.44	-1.36	-0.95	-1.74	-1.46	-1.71	-0.97	-1.16	-1.33	-0.39	-0.1	0.12	-0.62	-0.56	-0.63	0.62	1.38	2.57	3.35	2.38	2.76	1.52	1.61	0.99	2.15	1.36	2.36	0.71	1.99	-0.36	-0.23	-1.81	-1.94	-1.35	-0.89	-0.4	-1.9	-1.22	-1.35	-0.62	-0.3	-
-2.94	-0.06	0.09	0.98	0.25	-1.44	-1.36	-0.95	-1.74	-1.46	-1.71	-0.97	-1.16	-1.33	-0.39	-0.1	0.12	-0.62	-0.56	-0.63	0.62	1.38	2.57	3.35	2.38	2.76	1.52	1.61	0.99	2.15	1.36	2.36	0.71	1.99	-0.36	-0.23	-1.81	-1.94	-1.35	-0.89	-0.4	-1.9	-1.22	-1.35	-0.62	-0.3	-
1.32	-0.44	-0.92	-2.46	3.53	-0.83	-1.28	0.31	-1.19	0.44	-3.12	0.56	2.83	-1.7	-3.73	2.26	2.86	1.2	2.32	-2.86	3.41	4.74	-0.61	-1.01	0.12	-3.81	2.18	3.06	-1.17	0.66	-1.02	-3.81	0.83	-1.12	3.44	-1.96	0.28	-3.74	-3.41	-0.29	1.82	1.65	-0.52	1.79	0.41	-0.3	-
-4.36	-0.22	-1.24	-2.02	-0.7	0.74	1.2	0.26	1.43	1.27	-0.87	-1.89	0.86	3.87	-1.29	1.31	-1.58	-2.11	-0.09	-2.36	0.48	1.6	-4.01	0.37	-0.86	0.62	4	2.38	-0.07	-0.55	3.38	0.68	-3.01	2.24	-0.53	2.28	-2.91	1.4	1.79	0.89	2.94	-4.13	-2.91	2.11	-3.1	-0.3	-
1.32	-0.44	-0.92	-2.46	3.53	-0.83	-1.28	0.31	-1.19	0.44	-3.12	0.56	2.83	-1.7	-3.73	2.26	2.86	1.2	2.32	-2.86	3.41	4.74	-0.61	-1.01	0.12	-3.81	2.18	3.06	-1.17	0.66	-1.02	-3.81	0.83	-1.12	3.44	-1.96	0.28	-3.74	-3.41	-0.29	1.82	1.65	-0.52	1.79	0.41	-0.3	-
-4.36	-0.22	-1.24	-2.02	-0.7	0.74	1.2	0.26	1.43	1.27	-0.87	-1.89	0.86	3.87	-1.29	1.31	-1.58	-2.11	-0.09	-2.36	0.48	1.6	-4.01	0.37	-0.86	0.62	4	2.38	-0.07	-0.55	3.38	0.68	-3.01	2.24	-0.53	2.28	-2.91	1.4	1.79	0.89	2.94	-4.13	-2.91	2.11	-3.1	-0.3	-
-4.36	-0.22	-1.24	-2.02	-0.7	0.74	1.2	0.26	1.43	1.27	-0.87	-1.89	0.86	3.87	-1.29	1.31	-1.58	-2.11	-0.09	-2.36	0.48	1.6	-4.01	0.37	-0.86	0.62	4	2.38	-0.07	-0.55	3.38	0.68	-3.01	2.24	-0.53	2.28	-2.91	1.4	1.79	0.89	2.94	-4.13	-2.91	2.11	-3.1	-0.3	-
2.52	0.45	2.57	2.53	-1.8	0.76	0.84	-4.59	-0.52	1.72	-1.6	-3.29	1.56	-0.51	-2.28	0.78	1.7	-1.17	-0.76	-1.15	2.31	4.09	1.68	0.06	2.01	-2.52	1.15	0.23	1.51	1.1	0.2	-2.25	0.54	0.04	1.39	-1.57	3.17	-0.39	-0.92	-3.7	0.94	1.25	-2.49	0.24	1.96	-0.31	-
2.52	0.45	2.57	2.53	-1.8	0.76	0.84	-4.59	-0.52	1.72	-1.6	-3.29	1.56	-0.51	-2.28	0.78	1.7	-1.17	-0.76	-1.15	2.31	4.09	1.68	0.06	2.01	-2.52	1.15	0.23	1.51	1.1	0.2	-2.25	0.54	0.04	1.39	-1.57	3.17	-0.39	-0.92	-3.7	0.94	1.25	-2.49	0.24	1.96	-0.31	-
1.64	-3.13	2.51	-3.79	1.44	-2.71	-0.05	-3.85	-2.24	0.53	0.81	1.79	-1.55	-1.1	0.4	0.26	2.91	3.58	3.1	1.52	1.92	3.2	2.14	-0.29	-2.52	-5.04	-1.34	1.02	2.59	-1.75	-3.36	0.77	0.95	0.54	-0.27	0.79	-3.01	1.1	2.48	-2.38	-0.1	1.17	1.09	-1.36	-0.95	-0.31	-
1.64	-3.13	2.51	-3.79	1.44	-2.71	-0.05	-3.85	-2.24	0.53	0.81	1.79	-1.55	-1.1	0.4	0.26	2.91	3.58	3.1	1.52	1.92	3.2	2.14	-0.29	-2.52	-5.04	-1.34	1.02	2.59	-1.75	-3.36	0.77	0.95	0.54	-0.27	0.79	-3.01	1.1	2.48	-2.38	-0.1	1.17	1.09	-1.36	-0.95	-0.31	-
-6.65	1.42	-2.31	-0.93	1.09	3.15	0.16	-2.6	0.59	-3.64	6.95	-3.16	0.17	1.37	-0.02	-2.78	1.21	-2.5	3.04	3.34	0.17	-2.29	0.26	-2.38	-4.14	-4.69	-1.69	-0.11	-2.15	-1.29	0.66	-3.57	2.98	4.84	-0.23	-0.32	-2.48	-2.11	-0.22	2.7	-1.46	3.85	-3.28	0.96	0.33	-0.33	-
-6.65	1.42	-2.31	-0.93	1.09	3.15	0.16	-2.6	0.59	-3.64	6.95	-3.16	0.17	1.37	-0.02	-2.78	1.21	-2.5	3.04	3.34	0.17	-2.29	0.26	-2.38	-4.14	-4.69	-1.69	-0.11	-2.15	-1.29	0.66	-3.57	2.98	4.84	-0.23	-0.32	-2.48	-2.11	-0.22	2.7	-1.46	3.85	-3.28	0.96	0.33	-0.33	-
0.29	1.48	1.59	3.96	1.01	1.04	-0.42	1.7	-1.41	2.21	-0.84	-0.07	1.62	-0.59	-0.71	-0.82	0.62	1.11	-0.42	-1.8	-3.54	-1.8	0.89	-3.68	-1.53	0.34	0.8	-4.24	-3.28	-4.57	0.39	0.13	-0.01	-0.57	0.34	1.4	-0.33	2.37	2.14	0.36	1.35	2.31	3.71	0.41	-0.25	-0.34	-
-5.64	2.9	-2.88	1.47	3.41	4.74	-2.18	0.8	0.7	0.85	1.86	-0.31	0.13	0.25	-2.27	0.18	1.04	-2.35	-3.67	1.28	-1.49	-0.95	1.44	-1.6	2.53	-2.87	-3.99	-0.9	-1.94	-4.24	-3.09	2.61	1.36	-0.36	2.46	1.29	4.22	0.31	2.55	1.81	1.88	0.63	-2.79	-1.16	0.77	-0.34	-
-5.64	2.9	-2.88	1.47	3.41	4.74	-2.18	0.8	0.7	0.85	1.86	-0.31	0.13	0.25	-2.27	0.18	1.04	-2.35	-3.67	1.28	-1.49	-0.95	1.44	-1.6	2.53	-2.87	-3.99	-0.9	-1.94	-4.24	-3.09	2.61	1.36	-0.36	2.46	1.29	4.22	0.31	2.55	1.81	1.88	0.63	-2.79	-1.16	0.77	-0.34	-
0.29	1.48	1.59	3.96	1.01	1.04	-0.42	1.7	-1.41	2.21	-0.84	-0.07	1.62	-0.59	-0.71	-0.82	0.62	1.11	-0.42	-1.8	-3.54	-1.8	0.89	-3.68	-1.53	0.34	0.8	-4.24	-3.28	-4.57	0.39	0.13	-0.01	-0.57	0.34	1.4	-0.33	2.37	2.14	0.36	1.35	2.31	3.71	0.41	-0.25	-0.34	-
-1.84	-2.61	-0.41	-4.1	3.43	0.29	-1.59	0.95	5.03	-3.98	-2.15	-1.37	-2.56	2.54	-1.25	0.06	2.32	0.82	-2.08	3.51	0.24	-0.81	-0.1	2.13	1.22	1.4	0.91	-2.18	1.55	0.66	0.85	1.49	-2.32	3.1	4.44	-0.86	1.8	-0.91	-0.66	0.46	-2.58	0.48	-0.53	-0.32	-3.28	-0.34	-
-1.84	-2.61	-0.41	-4.1	3.43	0.29	-1.59	0.95	5.03	-3.98	-2.15	-1.37	-2.56	2.54	-1.25	0.06	2.32	0.82	-2.08	3.51	0.24	-0.81	-0.1	2.13	1.22	1.4	0.91	-2.18	1.55	0.66	0.85	1.49	-2.32	3.1	4.44	-0.86	1.8	-0.91	-0.66	0.46	-2.58	0.48	-0.53	-0.32	-3.28	-0.34	-
5.62	3.67	5.64	2.17	-1.8	0.54	-1.67	-0.44	0.67	2.93	-2.15	-5.56	0.12	2.76	1.27	2.09	-0.55	-1.56	-0.03	0.39	-3.89	-2.27	-2.53	-2.55	-1.47	-1.62	1.04	-4.44	-0.83	-4.06	-2.43	-5.74	-2.43	0.73	-3.25	2.14	2.72	3.81	2.84	0.86	0.41	-0.44	1.61	4.61	-2.19	-0.37	-
-20.2	-15.9	16.1	9.54	2.57	-8.28	-7.22	-6.7	-1.83	-3.2	-3.42	2.78	0.21	-1.86	0.52	-1.08	-2.39	0.57	6.23	-4.32	-1.14	-4.34	4.04	-2.5	6.8	2.4	4.38	-2.45	-1.3	2.4	0.54	-2.26	-1.89	-4.87	0.23	-5.28	-0.1	0.59	-4.17	-8.17	16.3	7.52	1.54	-0.21	-1.69	-0.38	-
-20.2	-15.9	16.1	9.54	2.57	-8.28	-7.22	-6.7	-1.83	-3.2	-3.42	2.78	0.21	-1.86	0.52	-1.08	-2.39	0.57	6.23	-4.32	-1.14	-4.34	4.04	-2.5	6.8	2.4	4.38	-2.45	-1.3	2.4	0.54	-2.26	-1.89	-4.87	0.23	-5.28	-0.1	0.59	-4.17	-8.17	16.3	7.52	1.54	-0.21	-1.69	-0.38	-
-1.61	-3.22	-0.6	-2.28	-0.75	-1.66	-0.3	2.37	0.85	-2.79	-2.55	-0.56	0.65	3.02	-0.62	1.17	0.83	-4.17	-1.2	-2.57	1.46	1.96	3.17	2.7	2.39	1.83	2.84	2.52	2.02	1.83	0.85	0.23	-0.63	1.01	1.46	0.63	-1.41	-1.73	-2.2	-2.62	-3.24	-1.48	0.8	0.72	0	-0.38	-
-1.61	-3.22	-0.6	-2.28	-0.75	-1.66	-0.3	2.37	0.85	-2.79	-2.55	-0.56	0.65	3.02	-0.62	1.17	0.83	-4.17	-1.2	-2.57	1.46	1.96	3.78	3.78	0.55	2.85	2.08	3.58	1.9	0.59	3.01	-1.06	-1.26	0.42	3.87	0.1	-2.07	-2.26	-0.85	-3.49	-3.52	-2.7	1.78	3.32	-2.95	-0.38	-
-1.89	0.38	-2.77	-0.96	3.21	1.43	-0.46	0.58	3.09	-0.6	0.97	2.02	0.26	-0.13	-1.18	-3.61	0.54	-0.25	0.18	0.93	-0.72	-3.18	2.66	0.08	-1.37	-2.4	-0.9	-1.4	-1.8	3.16	-0.58	2.76	1.25	-1.32	-1.46	0.25	-2.14	1.8	-0.95	-0.1	-2.69	2.1	4.29	0.08	0.08	-0.38	-
-1.89	0.38	-2.77	-0.96	3.21	1.43	-0.46	0.58	3.09	-0.6	0.97	2.02	0.26	-0.13	-1.18	-3.61	0.54	-0.25	0.18	0.93	-0.72	-3.18	2.66	0.08	-1.37	-2.4	-0.9	-1.4	-1.8	3.16	-0.58	2.76	1.25	-1.32	-1.46	0.25	-2.14	1.8	-0.95	-0.1	-2.69	2.1	4.29	0.08	0.08	-0.38	-
5.13	-2.65	1.05	-0.21	3.64	0.51	-0.46	3.17	-0.35	3.4	-0.63	2.63	-1.03	3.11	-1	-1.18	1.82	-0.51	-1.76	-2.21	-0.97	-3.75	0.28	-5.92	-6.15	1.05	-2.7	0.09	-2.69	-3.25	-0.59	-2.99	1.16	1.44	3.88	2.84	-0.49	3.02	1.92	2.79	-2.42	2.77	0.27	2.15	0.14	-0.42	-
7.33	2.44	1.09	1.53	5.41	3.88	3.39	-0.5	2.16	0.34	-0.3	0.7	-5.33	-3.3	-0.18	-1.56	3.2	-2.63	0.78	-2.1	-2	-1.42	-2.41	-0.01	-2.86	-0.13	-3.57	-4.98	-4.32	-1.36	-4.24	-2.41	-3.78	-3.61	2.24	-1.96	2.59	1.93	1.57	4.29	3.29	2.05	5.39	0.47	1.53	-0.42	-
5.13	-2.65	1.05	-0.21	3.64	0.51	-0.46	3.17	-0.35	3.4	-0.63	2.63	-1.03	3.11	-1	-1.18	1.82	-0.51	-1.76	-2.21	-0.97	-3.75	0.28	-5.92	-6.15	1.05	-2.7	0.09	-2.69	-3.25	-0.59	-2.99	1.16	1.44	3.88	2.84	-0.49	3.02	1.92	2.79	-2.42	2.77	0.27	2.15	0.14	-0.42	-
7.33	2.44	1.09	1.53	5.41	3.88	3.39	-0.5	2.16	0.34	-0.3	0.7	-5.33	-3.3	-0.18	-1.56	3.2	-2.63	0.78	-2.1	-2	-1.42	-2.41	-0.01	-2.86	-0.13	-3.57	-4.98	-4.32	-1.36	-4.24	-2.41	-3.78	-3.61	2.24	-1.96	2.59	1.93	1.57	4.29	3.29	2.05	5.39	0.47	1.53	-0.42	-
7.33	2.44	1.09	1.53	5.41	3.88	3.39	-0.5	2.16	0.34	-0.3	0.7	-5.33	-3.3	-0.18	-1.56	3.2	-2.63	0.78	-2.1	-2	-1.42	-2.41	-0.01	-2.86	-0.13	-3.57	-4.98	-4.32	-1.36	-4.24	-2.41	-3.78	-3.61	2.24	-1.96	2.59	1.93	1.57	4.29	3.29	2.05	5.39	0.47	1.53	-0.42	-
7.33	2.44	1.09	1.53	5.41	3.88	3.39	-0.5	2.16	0.34	-0.3	0.7	-5.33	-3.3	-0.18	-1.56	3.2	-2.63	0.78	-2.1	-2	-1.42	-2.41	-0.01	-2.86	-0.13	-3.57	-4.98	-4.32	-1.36	-4.24	-2.41	-3.78	-3.61	2.24	-1.96	2.59	1.93	1.57	4.29	3.29	2.05	5.39	0.47	1.53	-0.42	-
-2.23	1.51	-0.93	-1.82	0.52	2.4	-0.28	2.43	1.16	-1.52	1.92	0.55	0.5	1.25	-2.87	1.74	-2.34	-1.16	-1.63	-0.23	2.42	-2.23	-1	1.03	3.15	-1.49	-0.69	0.12	3.15	-2.03	1.78	-1.8	0.64	-2.82	-3.27	3.27	-0.42	0.95	-0.06	0.99	1.56	-1.96	2.07	0.59	-0.04	-0.42	-
-2.23	1.51	-0.93	-1.82	0.52	2.4	-0.28	2.43	1.16	-1.52	1.92	0.55	0.5	1.25	-2.87	1.74	-2.34	-1.16	-1.63	-0.23	2.42	-2.23	-1	1.03	3.15	-1.49	-0.69	0.12	3.15	-2.03	1.78	-1.8	0.64	-2.82	-3.27	3.27	-0.42	0.95	-0.06	0.99	1.56	-1.96	2.07	0.59	-0.04	-0.42	-
-4.63	-0.28	-1.51	-2.72	2.42	0.75	-1.58	-0.64	-0.38	-0.54	-0.64	0.12	3.88	-0.09	0	0.38	-2.16	0.79	-0.7	0.33	0.71	-1.44	-2.27	1.45	1.38	1.6	0.59	-1.54	0.81	2.35	-1.77	4.22	0.98	-0.77	-0.75	4.01	1.31	-0.23	-4.61	2.19	0.87	-2.46	1.67	-1.28	-3.91	-0.42	-
-2.58	0.39	-1.62	2.31	1.25	-0.46	5.28	-3.33	-1.05	-1	1.55	2.31	2.7	4.17	-4.21	-0.34	0.88	2.73	-0.42	1.14	-0.34	-0.13	0.95	1.08	0.38	-0.07	-1.63	-1.07	-1.56	-2.94	-0.34	-3.07	0.42	0.99	3.7	2.01	3.51	0.01	-0.09	1.79	4.35	-2.61	1.22	0.25	0.53	-0.43	-
-3.38	-2.1	4.57	0.09	-0.04	-1.86	1.54	0.63	1	-1.65	-3.08	-0.17	-0.49	-0.26	-1.11	1.07	-2.49	-3.58	0.92	2.34	-1.8	5.28	1.86	-1.89	1.13	-3.78	1.63	2.95	-1.96	1.62	-2.5	-1.52	-6.23	6.68	-4.53	3.63	2.15	-4.33	-0.74	2.1	-0.26	0.5	2.4	-0.29	0.59	-0.43	-
-3.38	-2.1	4.57	0.09	-0.04	-1.86	1.54	0.63	1	-1.65	-3.08	-0.17	-0.49	-0.26	-1.11	1.07	-2.49	-3.58	0.92	2.34	-1.8	5.28	1.86	-1.89	1.13	-3.78	1.63	2.95	-1.96	1.62	-2.5	-1.52	-6.23	6.68	-4.53	3.63	2.15	-4.33	-0.74	2.1	-0.26	0.5	2.4	-0.29	0.59	-0.43	-
-1.99	2.32	1.6	0.98	-0.96	1	-3.13	-1.18	-0.45	2.09	0.49	0.4	3.51	-0.3	2.08	0.59	-2.98	-3.26	-0.85	-0.4	-0.48	0.54	2.91	0.01	0.76	-2.73	-0.65	0.02	2.47	-1.49	0.8	1.18	0.48	0.36	1.48	0.67	-0.96	-1.83	-1.95	-0.72	-0.39	0.54	0.53	1.46	0.74	-0.44	-
-0.09	-1.39	2.76	0.49	-1.22	1.65	0.58	-1.5	-1.04	1.09	3.97	-1.83	0.6	-4.24	0.75	1.27	-0.38	1.21	-1.17	-2.48	1.26	0.86	0.18	2.89	-1.32	-0.61	-0.75	-1.95	-2.59	0.51	-1.61	-0.02	4.49	-1.26	-1.52	0.04	-2.76	-2.35	4.8	-2	0.23	1.25	2.78	2.3	0.1	-0.44	-
-0.09	-1.39	2.76	0.49	-1.22	1.65	0.58	-1.5	-1.04	1.09	3.97	-1.83	0.6	-4.24	0.75	1.27	-0.38	1.21	-1.17	-2.48	1.26	0.86	0.18	2.89	-1.32	-0.61	-0.75	-1.95	-2.59	0.51	-1.61	-0.02	4.49	-1.26	-1.52	0.04	-2.76	-2.35	4.8	-2	0.23	1.25	2.78	2.3	0.1	-0.44	-
-0.97	-0.81	0.12	2.07	-1.72	-0.72	-1.4	-0.14	1.33	-1.19	-0.55	2.92	-3.61	0.23	-0.15	-1.85	3.66	2.69	0.26	2.18	3.1	-2.82	1.52	-3.05	4.17	1.32	1.06	-1.2	2.87	-0.78	0.37	0.33	-1.07	-2.6	0.3	0.77	2.66	1.86	2.2	2.33	0.37	-1.35	-0.48	-4.19	0.26	-0.45	-
-0.97	-0.81	0.12	2.07	-1.72	-0.72	-1.4	-0.14	1.33	-1.19	-0.55	2.92	-3.61	0.23	-0.15	-1.85	3.66	2.69	0.26	2.18	3.1	-2.82	1.52	-3.05	4.17	1.32	1.06	-1.2	2.87	-0.78	0.37	0.33	-1.07	-2.6	0.3	0.77	2.66	1.86	2.2	2.33	0.37	-1.35	-0.48	-4.19	0.26	-0.45	-
4.22	-0.54	2.63	1.15	1.94	2.32	0.34	-0.14	-2.17	-1.4	-3.21	-2.45	-2.19	-0.27	0.15	-0.02	-0.72	0.5	-0.42	-0.07	-1.19	-0.38	0.64	1.21	1.56	0.55	0.48	-0.28	-0.15	-0.93	-0.62	-0.2	0.37	0.69	0.69	0.76	1.24	0.58	0.48	-0.93	-0.09	-1.22	-0.6	-0.8	0.32	-0.46	-
4.22	-0.54	2.63	1.15	1.94	2.32	0.34	-0.14	-2.17	-1.4	-3.21	-2.45	-2.19	-0.27	0.15	-0.02	-0.72	0.5	-0.42	-0.07	-1.19	-0.38	0.64	1.21	1.56	0.55	0.48	-0.28	-0.15	-0.93	-0.62	-0.2	0.37	0.69	0.69	0.76	1.24	0.58	0.48	-0.93	-0.09	-1.22	-0.6	-0.8	0.32	-0.46	-
-1.2	-0.1	-2.37	-2.3	-0.63	1.66	-0.79	-0.13	-2.56	1.57	0.79	1.21	2.43	1	1.37	1.05	-4.92	-3.35	0.43	-2.53	4.07	-1.32	-0.01	1.54	2.24	2.3	4.12	-2	1.58	4.55	2.14	-5.4	-0.64	-3.01	-2.82	4.85	0.69	0.76	-2.73	-0.89	-0.66	3.95	-0.19	-3.52	-1.43	-0.47	-
-1.2	-0.1	-2.37	-2.3	-0.63	1.66	-0.79	-0.13	-2.56	1.57	0.79	1.21	2.43	1	1.37	1.05	-4.92	-3.35	0.43	-2.53	4.07	-1.32	-0.01	1.54	2.24	2.3	4.12	-2	1.58	4.55	2.14	-5.4	-0.64	-3.01	-2.82	4.85	0.69	0.76	-2.73	-0.89	-0.66	3.95	-0.19	-3.52	-1.43	-0.47	-
11.9	1.35	2.98	7.44	17.6	4.78	-0.58	4.34	-2.17	-10.2	0.05	4.39	2.29	-2.57	1.7	-5.73	-4.94	-11.6	-3.77	-12.6	-3.68	-2.53	4.15	-13.8	7.48	-8.75	3.52	5.26	-6.01	-4.31	-12.3	-16.5	-4.1	-5.05	-4.54	8.65	3.68	-4.05	-3.13	15.3	-1.42	6.4	13.3	5.49	-0.32	-0.48	-
11.9	1.35	2.98	7.44	17.6	4.78	-0.58	4.34	-2.17	-10.2	0.05	4.39	2.29	-2.57	1.7	-5.73	-4.94	-11.6	-3.77	-12.6	-3.68	-2.53	4.15	-13.8	7.48	-8.75	3.52	5.26	-6.01	-4.31	-12.3	-16.5	-4.1	-5.05	-4.54	8.65	3.68	-4.05	-3.13	15.3	-1.42	6.4	13.3	5.49	-0.32	-0.48	-
1.87	-0.64	-0.98	1.96	-0.64	3.39	-0.19	0.91	1.27	2.05	-2.22	-2.76	0.04	-0.02	-0.02	-3.16	-0.25	0.13	2.09	0.25	-0.07	-2.64	-0.43	0.89	3.86	-0.62	0.18	-1.1	1.02	-1.42	-2.23	-0.98	0.4	-1.97	0.35	0.37	-3.75	1.73	2.13	-1.58	-1.17	2.27	-0.99	2.74	2.45	-0.48	-
-1.52	-2.88	1.65	-1.72	-0.11	0.56	1.12	0.78	-2.94	-1.56	0.75	-3.91	0.09	-0.03	-1.45	-2.05	-3.2	6.06	0.69	2.48	1.92	-1.7	-1.16	2.26	0.07	-3.64	2.99	0.53	-0.19	2.15	0.39	0.89	4.47	-1.96	2.25	0.31	0.16	0.26	-0.93	-0.79	-3.81	2.87	-1.99	-1.81	-0.94	-0.48	-
-1.52	-2.88	1.65	-1.72	-0.11	0.56	1.12	0.78	-2.94	-1.56	0.75	-3.91	0.09	-0.03	-1.45	-2.05	-3.2	6.06	0.69	2.48	1.92	-1.7	-1.16	2.26	0.07	-3.64	2.99	0.53	-0.19	2.15	0.39	0.89	4.47	-1.96	2.25	0.31	0.16	0.26	-0.93	-0.79	-3.81	2.87	-1.99	-1.81	-0.94	-0.48	-
1.42	0.51	0.38	-0.89	0.49	1.57	2.97	-0.17	-1.69	0.44	-2.78	-1.46	-0.78	-1.68	-2.08	3	1.34	2.06	-1.04	2.23	-0.65	4.41	-2.14	-1.94	-2.23	-2.7	0.8	-1.54	-0.29	2.63	-1.79	-0.12	0.29	1.63	3.38	1.36	-0.75	0.11	1.65	2.93	-0.46	-2.64	1.19	-0.3	-2.93	-0.51	-
0.59	-4.78	1.92	2.86	1.4	-2.16	1.11	-4.42	-0.24	1	-1.98	-3.25	-3.15	-1.58	3.37	1.79	0.73	0.75	0.98	0.32	-3.74	-1.1	1.44	-1.16	0.3	2.66	0.56	-0.29	-2.35	0.02	-0.04	1.58	-4.72	-3.85	-0.28	0.54	-0.01	-1.75	3.72	-0.52	1.31	-2.02	0.15	-2.45	4.35	-0.51	-
0.59	-4.78	1.92	2.86	1.4	-2.16	1.11	-4.42	-0.24	1	-1.98	-3.25	-3.15	-1.58	3.37	1.79	0.73	0.75	0.98	0.32	-3.74	-1.1	1.44	-1.16	0.3	2.66	0.56	-0.29	-2.35	0.02	-0.04	1.58	-4.72	-3.85	-0.28	0.54	-0.01	-1.75	3.72	-0.52	1.31	-2.02	0.15	-2.45	4.35	-0.51	-
1.42	0.51	0.38	-0.89	0.49	1.57	2.97	-0.17	-1.69	0.44	-2.78	-1.46	-0.78	-1.68	-2.08	3	1.34	2.06	-1.04	2.23	-0.65	4.41	-2.14	-1.94	-2.23	-2.7	0.8	-1.54	-0.29	2.63	-1.79	-0.12	0.29	1.63	3.38	1.36	-0.75	0.11	1.65	2.93	-0.46	-2.64	1.19	-0.3	-2.93	-0.51	-
1.42	0.51	0.38	-0.89	0.49	1.57	2.97	-0.17	-1.69	0.44	-2.78	-1.46	-0.78	-1.68	-2.08	3	1.34	2.06	-1.04	2.23	-0.65	4.41	-2.14	-1.94	-2.23	-2.7	0.8	-1.54	-0.29	2.63	-1.79	-0.12	0.29	1.63	3.38	1.36	-0.75	0.11	1.65	2.93	-0.46	-2.64	1.19	-0.3	-2.93	-0.51	-
-0.69	0.36	1.56	-1.93	-0.73	0.68	-0.58	2.78	0.43	1.79	-0.22	0.93	-2.7	-1.54	-3.09	-2.9	1.89	-5	1.72	3.25	1.89	2.58	1.8	0.84	-0.75	-0.88	-0.65	-1.27	0.01	0.72	1.26	-0.18	0.17	1.18	1.4	0.11	-1.57	-0.9	-1.14	-1.58	-1.03	0.29	0.81	0.81	0.09	-0.52	-
-0.69	0.36	1.56	-1.93	-0.73	0.68	-0.58	2.78	0.43	1.79	-0.22	0.93	-2.7	-1.54	-3.09	-2.9	1.89	-5	1.72	3.25	1.89	2.58	1.8	0.84	-0.75	-0.88	-0.65	-1.27	0.01	0.72	1.26	-0.18	0.17	1.18	1.4	0.11	-1.57	-0.9	-1.14	-1.58	-1.03	0.29	0.81	0.81	0.09	-0.52	-
-1.4	-3.31	0.95	0.47	2.22	-2.12	2.72	1.19	1.22	-2.99	0.85	-1.07	-3.3	-0.28	2.33	-0.98	-1.26	-2	-2.65	4.07	-1.35	-0.56	0.87	0.82	1.36	0.96	0.08	-0.33	0.07	1.28	0.92	1.36	3.77	2.9	0.14	-1.22	0.9	-0.21	1.71	-0.24	0.02	0.46	-2.39	-0.44	-1.04	-0.53	-
-1.4	-3.31	0.95	0.47	2.22	-2.12	2.72	1.19	1.22	-2.99	0.85	-1.07	-3.3	-0.28	2.33	-0.98	-1.26	-2	-2.65	4.07	-1.35	-0.56	0.87	0.82	1.36	0.96	0.08	-0.33	0.07	1.28	0.92	1.36	3.77	2.9	0.14	-1.22	0.9	-0.21	1.71	-0.24	0.02	0.46	-2.39	-0.44	-1.04	-0.53	-
-2.06	0.57	0.93	0.78	-1.43	-1.5	0.3	-1.98	-0.51	1.59	-1.22	-0.22	-1.81	1.01	0.23	0.08	2.98	-0.53	-0.23	0.84	-1.01	-2.35	-3.2	-0.48	3.45	2.77	2.51	-0.25	-1.87	-0.22	0.85	0.6	2.73	0.63	0.08	2.94	0.38	-2.2	-2.52	-0.36	2.53	0.4	-2.82	-0.73	-1.49	-0.56	-
-2.06	0.57	0.93	0.78	-1.43	-1.5	0.3	-1.98	-0.51	1.59	-1.22	-0.22	-1.81	1.01	0.23	0.08	2.98	-0.53	-0.23	0.84	-1.01	-2.35	-3.2	-0.48	3.45	2.77	2.51	-0.25	-1.87	-0.22	0.85	0.6	2.73	0.63	0.08	2.94	0.38	-2.2	-2.52	-0.36	2.53	0.4	-2.82	-0.73	-1.49	-0.56	-
4.42	-2.69	1.51	3	2.08	1.01	-2.36	-1.9	0.08	-1.68	-0.56	0.65	2.84	2.63	1.1	5.22	1.98	7.51	3.84	1.51	0.95	-2.65	0.86	1.55	-0.28	-1.45	-1.96	-1.05	-1.25	-1.63	-2.02	0.44	-2.08	2.14	1.05	3.01	1.43	0.78	2.32	3.2	2.62	0.76	2.76	1.08	1.13	-0.58	-
4.42	-2.69	1.51	3	2.08	1.01	-2.36	-1.9	0.08	-1.68	-0.56	0.65	2.84	2.63	1.1	5.22	1.98	7.51	3.84	1.51	0.95	-2.65	0.86	1.55	-0.28	-1.45	-1.96	-1.05	-1.25	-1.63	-2.02	0.44	-2.08	2.14	1.05	3.01	1.43	0.78	2.32	3.2	2.62	0.76	2.76	1.08	1.13	-0.58	-
-7.69	-1.66	0.13	-0.38	1.67	-0.58	0.26	1.07	-2.56	-0.35	1.72	-0.42	1.56	-0.52	-0.28	1.97	5.45	-1.51	2.14	0.59	1.27	0.13	-0.09	-0.17	-3.89	-0.8	-0.51	-5.43	-1.16	-4.1	-2.55	-2	-2.87	-1.47	0.95	-0.9	1.87	3.04	1.3	0.86	2.15	3.84	3.46	-0.53	-1.46	-0.58	-
-7.69	-1.66	0.13	-0.38	1.67	-0.58	0.26	1.07	-2.56	-0.35	1.72	-0.42	1.56	-0.52	-0.28	1.97	5.45	-1.51	2.14	0.59	1.27	0.13	-0.09	-0.17	-3.89	-0.8	-0.51	-5.43	-1.16	-4.1	-2.55	-2	-2.87	-1.47	0.95	-0.9	1.87	3.04	1.3	0.86	2.15	3.84	3.46	-0.53	-1.46	-0.58	-
-2.51	-0.12	1.61	0.39	-0.73	-0.2	2.6	-0.13	0.51	-1.81	1.15	2.35	-0.48	0.19	0.39	-1.7	-0.73	-0.58	-2.36	-1.28	2.32	0.29	1.21	1.19	-2.88	1.3	-1.49	0.19	1.68	2.36	-1.19	3.6	-1.74	-2.63	0.79	1.46	-0.19	-1.24	-0.62	-2.25	3.07	1.44	0.34	0.12	1.56	-0.58	-
-9.64	-6.52	1.53	2.98	1.82	1.6	-0.1	3.02	1.36	1.77	-1.16	3.36	2.27	-1.04	1.72	-2.08	0.08	0.36	0.29	-1.53	-1.87	-4.93	-3.65	-2.53	-4.14	-6.35	-4.11	-2.93	-2.63	-3.01	1.55	0.13	-1.21	1.91	1.9	0.38	0.16	5.82	3.81	-3.62	0.61	3.23	3.12	1.95	2.65	-0.59	-
-9.64	-6.52	1.53	2.98	1.82	1.6	-0.1	3.02	1.36	1.77	-1.16	3.36	2.27	-1.04	1.72	-2.08	0.08	0.36	0.29	-1.53	-1.87	-4.93	-3.65	-2.53	-4.14	-6.35	-4.11	-2.93	-2.63	-3.01	1.55	0.13	-1.21	1.91	1.9	0.38	0.16	5.82	3.81	-3.62	0.61	3.23	3.12	1.95	2.65	-0.59	-
-9.64	-6.52	1.53	2.98	1.82	1.6	-0.1	3.02	1.36	1.77	-1.16	3.36	2.27	-1.04	1.72	-2.08	0.08	0.36	0.29	-1.53	-1.87	-4.93	-3.65	-2.53	-4.14	-6.35	-4.11	-2.93	-2.63	-3.01	1.55	0.13	-1.21	1.91	1.9	0.38	0.16	5.82	3.81	-3.62	0.61	3.23	3.12	1.95	2.65	-0.59	-
-9.64	-6.52	1.53	2.98	1.82	1.6	-0.1	3.02	1.36	1.77	-1.16	3.36	2.27	-1.04	1.72	-2.08	0.08	0.36	0.29	-1.53	-1.87	-4.93	-3.65	-2.53	-4.14	-6.35	-4.11	-2.93	-2.63	-3.01	1.55	0.13	-1.21	1.91	1.9	0.38	0.16	5.82	3.81	-3.62	0.61	3.23	3.12	1.95	2.65	-0.59	-
-9.64	-6.52	1.53	2.98	1.82	1.6	-0.1	3.02	1.36	1.77	-1.16	3.36	2.27	-1.04	1.72	-2.08	0.08	0.36	0.29	-1.53	-1.87	-4.93	-3.65	-2.53	-4.14	-6.35	-4.11	-2.93	-2.63	-3.01	1.55	0.13	-1.21	1.91	1.9	0.38	0.16	5.82	3.81	-3.62	0.61	3.23	3.12	1.95	2.65	-0.59	-
-9.64	-6.52	1.53	2.98	1.82	1.6	-0.1	3.02	1.36	1.77	-1.16	3.36	2.27	-1.04	1.72	-2.08	0.08	0.36	0.29	-1.53	-1.87	-4.93	-3.65	-2.53	-4.14	-6.35	-4.11	-2.93	-2.63	-3.01	1.55	0.13	-1.21	1.91	1.9	0.38	0.16	5.82	3.81	-3.62	0.61	3.23	3.12	1.95	2.65	-0.59	-
3.52	-0.52	-3.69	-1.49	1.16	-2	-2.28	2.44	-0.52	-0.78	-0.52	2.01	-2.31	1.31	-2.49	0.24	5.71	3.04	2.31	1.88	1.37	0.62	1.35	1.63	1.07	-0.28	-0.63	-0.7	-1.58	-1.13	-0.86	-0.51	-0.58	-0.14	-0.35	0.66	0.99	2.23	0.91	-0.65	-0.6	-0.08	-0.52	-1.16	-1.57	-0.6	-
0	-1.74	-1.94	0.15	-0.18	0.71	0.69	2.48	0.1	-0.1	1.53	-1.96	-0.08	-1.92	-2.87	-3.66	1.76	0.12	1.18	1	0.18	-2.01	-3.69	-3.94	1.57	2.95	2.3	3.64	0.31	0.44	2.62	5.5	0.81	-3	0.2	2.84	-0.44	-2.77	2.89	0.99	0.62	-3.6	-4.69	-1	0.63	-0.61	-
0	-1.74	-1.94	0.15	-0.18	0.71	0.69	2.48	0.1	-0.1	1.53	-1.96	-0.08	-1.92	-2.87	-3.66	1.76	0.12	1.18	1	0.18	-2.01	-3.69	-3.94	1.57	2.95	2.3	3.64	0.31	0.44	2.62	5.5	0.81	-3	0.2	2.84	-0.44	-2.77	2.89	0.99	0.62	-3.6	-4.69	-1	0.63	-0.61	-
-0.75	-4.57	0.46	3.47	0.17	-0.04	-2.35	-3.37	2.03	-2.22	1.39	-1.66	-1.58	-0.65	2.69	-0.05	-2.13	0.29	1.86	-3.07	1.18	3.83	0.58	-0.59	0.51	-4.88	-3.11	2.41	-0.39	-0.98	4.06	-1.89	-0.06	-0.24	-0.53	1.53	-1.27	-1.38	1.76	1.98	-1.22	0.95	0.6	-1.13	-1.02	-0.62	-
-0.75	-4.57	0.46	3.47	0.17	-0.04	-2.35	-3.37	2.03	-2.22	1.39	-1.66	-1.58	-0.65	2.69	-0.05	-2.13	0.29	1.86	-3.07	1.18	3.83	0.58	-0.59	0.51	-4.88	-3.11	2.41	-0.39	-0.98	4.06	-1.89	-0.06	-0.24	-0.53	1.53	-1.27	-1.38	1.76	1.98	-1.22	0.95	0.6	-1.13	-1.02	-0.62	-
-16.3	-3.79	-2.74	0.03	-2.87	-0.81	4.42	2.09	2.49	1.13	2.7	0.67	-2.16	2.54	-3.18	2	-0.16	-0.49	-1.69	-2.1	-0.2	-4.17	-0.09	1.4	-0.54	1.86	-1.47	-0.81	-5.42	-1.35	-1.49	0.93	4.01	2.13	-2.15	-2.31	6.63	0.34	0.32	2.11	2.29	-1.02	-3.29	-0.49	0.5	-0.64	-
7.87	-1.09	0.87	1.26	4.1	1.78	4.29	2.31	-0.84	-1.77	1.55	-2.77	-0.26	2.06	-0.18	-0.41	0.31	-2.17	-1.66	-1.75	-0.74	-3.63	0.82	-1.03	0.16	-0.23	-1.95	-1.6	-4.71	-4.17	-3.48	-4.51	0.38	1.05	-0.89	2.7	0.72	-3.19	1.14	0.12	2.67	4.71	3.21	0.36	5.12	-0.64	-
7.87	-1.09	0.87	1.26	4.1	1.78	4.29	2.31	-0.84	-1.77	1.55	-2.77	-0.26	2.06	-0.18	-0.41	0.31	-2.17	-1.66	-1.75	-0.74	-3.63	0.82	-1.03	0.16	-0.23	-1.95	-1.6	-4.71	-4.17	-3.48	-4.51	0.38	1.05	-0.89	2.7	0.72	-3.19	1.14	0.12	2.67	4.71	3.21	0.36	5.12	-0.64	-
-14	-8.85	-5.62	-3.33	-13.7	3.46	10.8	2.91	0.92	3.83	3.1	-1.68	-0.65	-3.49	1.93	-3.3	-6.01	-1.08	-5.11	-2.89	6.85	7.72	7.3	1.6	0.8	1.42	12	2.54	-1.28	-14	-10.7	-10.9	1.24	0.97	-3.72	-2.48	-7.93	-5.47	6.98	9.29	3.78	-2.4	-8.63	1.52	6.59	-0.65	-
2.26	-5.91	1.62	-2.03	0.77	0.59	-1.4	0.01	-1.88	-2.26	-0.15	2.8	0.81	-0.05	-1.36	-0.07	-0.16	-1.32	-2.5	3.39	-1.11	-0.2	-1.89	2.73	1.67	-0.18	-0.02	-2.28	1.52	0.23	0.18	-1.48	1.52	0.41	2.83	-1.13	0.06	2.26	-1.21	-1.34	-1.16	-4.42	2.25	-1.38	1.26	-0.66	-
-0.67	-2.86	1.21	0.56	0.26	-0.19	-1.31	-0.59	0.95	-1.67	-1.33	3.05	1.02	-4.69	-0.42	-3.34	-2.66	0.84	3.14	1.85	2.28	-1.8	-0.21	-1.95	3.99	-1.6	1.89	2.78	-0.75	-0.02	-1.66	-1.43	2.3	-1.27	-2.76	-0.3	2.37	2.52	-2.21	1.62	1.22	-2.32	-1.49	-0.64	0.7	-0.66	-
-0.67	-2.86	1.21	0.56	0.26	-0.19	-1.31	-0.59	0.95	-1.67	-1.33	3.05	1.02	-4.69	-0.42	-3.34	-2.66	0.84	3.14	1.85	2.28	-1.8	-0.21	-1.95	3.99	-1.6	1.89	2.78	-0.75	-0.02	-1.66	-1.43	2.3	-1.27	-2.76	-0.3	2.37	2.52	-2.21	1.62	1.22	-2.32	-1.49	-0.64	0.7	-0.66	-
2.26	-5.91	1.62	-2.03	0.77	0.59	-1.4	0.01	-1.88	-2.26	-0.15	2.8	0.81	-0.05	-1.36	-0.07	-0.16	-1.32	-2.5	3.39	-1.11	-0.2	-1.89	2.73	1.67	-0.18	-0.02	-2.28	1.52	0.23	0.18	-1.48	1.52	0.41	2.83	-1.13	0.06	2.26	-1.21	-1.34	-1.16	-4.42	2.25	-1.38	1.26	-0.66	-
-4.54	-1.03	-1.53	2.16	2.7	3.03	-0.28	-1.65	0.62	-1.79	0.25	2.39	1.88	0.23	-0.06	-0.63	3.17	0.3	1.07	1.64	0.03	2.62	0.69	-0.44	-3.92	1.86	-1.34	-4.03	0.07	-3.15	-0.53	-1.41	-0.97	-4.09	0.23	-1.32	-0.21	1.4	0.94	1.64	1.98	-1.14	3.47	4.19	3.76	-0.67	-
-0.79	-0.49	-1.4	0.02	-0.25	-0.8	0.74	1.76	-0.5	0.33	0.74	-0.97	0.34	0.34	2.07	-1.12	0.71	-1.05	3.04	1.39	0.68	1.38	1.5	0.25	-0.81	-0.79	-0.82	-0.67	-3.51	-0.34	2.99	2.28	1.62	1.58	0.11	0.1	-1.71	-1.12	0.3	-4.39	-1.24	1.81	-0.37	2.8	2.29	-0.69	-
-0.79	-0.49	-1.4	0.02	-0.25	-0.8	0.74	1.76	-0.5	0.33	0.74	-0.97	0.34	0.34	2.07	-1.12	0.71	-1.05	3.04	1.39	0.68	1.38	1.5	0.25	-0.81	-0.79	-0.82	-0.67	-3.51	-0.34	2.99	2.28	1.62	1.58	0.11	0.1	-1.71	-1.12	0.3	-4.39	-1.24	1.81	-0.37	2.8	2.29	-0.69	-
-0.84	-0.42	0.69	2.23	0.66	1.25	3.3	1.12	-1.28	0.67	-1.18	-1.06	0.45	-0.51	-2.38	-0.71	-1.32	-0.67	-0.5	-0.94	1.73	3.9	2.22	3.12	0.14	-3.92	2.77	-1.47	-1.25	-1.08	1.72	0.45	-0.25	-0.4	1.55	-2.92	2.45	0.6	0.55	-0.24	2.78	2.12	-0.89	0.06	1.59	-0.71	-
-1.69	-0.98	-0.81	2.43	-0.26	-0.82	3.12	-0.71	-1.67	0.74	-1.29	-0.75	-0.02	1.18	1.73	-0.98	-0.81	1.66	-0.43	1.69	-7.79	-1.13	1.71	-0.61	2.1	0.25	1.72	0.29	0.41	-0.64	4.06	-2.51	-1.48	-1.72	-0.78	-0.05	2.19	0.81	-2.2	-1.58	1.31	-1.74	2.39	2.49	-0.49	-0.71	-
-1.69	-0.98	-0.81	2.43	-0.26	-0.82	3.12	-0.71	-1.67	0.74	-1.29	-0.75	-0.02	1.18	1.73	-0.98	-0.81	1.66	-0.43	1.69	-7.79	-1.13	1.71	-0.61	2.1	0.25	1.72	0.29	0.41	-0.64	4.06	-2.51	-1.48	-1.72	-0.78	-0.05	2.19	0.81	-2.2	-1.58	1.31	-1.74	2.39	2.49	-0.49	-0.71	-
-6.86	-0.93	0.53	0.87	-1.51	1.7	1.81	0.42	5.07	-1.7	1.02	-0.16	-1.6	-1.89	-3.37	-2.61	1.02	1.52	1.99	1.04	0.26	-0.02	-2.71	0.53	2.17	1.12	0.18	0.21	-2.66	-1.35	-0.13	-4.21	1.37	-5.97	-0.8	-0.58	2.07	2.2	2.79	1.35	1.48	0.9	1.12	0.79	-0.49	-0.72	-
-6.86	-0.93	0.53	0.87	-1.51	1.7	1.81	0.42	5.07	-1.7	1.02	-0.16	-1.6	-1.89	-3.37	-2.61	1.02	1.52	1.99	1.04	0.26	-0.02	-2.71	0.53	2.17	1.12	0.18	0.21	-2.66	-1.35	-0.13	-4.21	1.37	-5.97	-0.8	-0.58	3.11	3.68	-0.19	4.87	-0.62	0.19	3.14	0.04	-0.8	-0.72	-
-0.33	-0.84	0.4	-0.81	1.82	0.21	-1.5	0.48	-0.17	-2.61	-1.6	-2.39	-0.98	-0.05	2.63	3.66	2.04	-1.59	0.94	-1.82	2.21	-0.13	-0.25	-1.01	0.27	-2.51	2.55	-1.69	0.69	1.76	-0.43	-0.96	1.86	2.81	-0.36	0.24	-0.68	-2.49	3.04	-1.06	1.41	0.34	-0.1	-0.74	-2.44	-0.72	-
-0.33	-0.84	0.4	-0.81	1.82	0.21	-1.5	0.48	-0.17	-2.61	-1.6	-2.39	-0.98	-0.05	2.63	3.66	2.04	-1.59	0.94	-1.82	2.21	-0.13	-0.25	-1.01	0.27	-2.51	2.55	-1.69	0.69	1.76	-0.43	-0.96	1.86	2.81	-0.36	0.24	-0.68	-2.49	3.04	-1.06	1.41	0.34	-0.1	-0.74	-2.44	-0.72	-
-0.33	-3.48	-1.72	4.29	6.78	1.75	3.24	2.76	-2.56	-5.19	-0.22	5.04	-0.02	-3.03	-1.05	2.72	-0.1	-5.5	-6.76	-3.91	3.32	-1	-2.99	0.62	1.22	-5.38	3.33	4.95	-4.38	-3.65	-1.12	-2.3	2.06	2.88	1.14	9.44	4.53	-0.21	-1.94	3.93	0.17	1.79	5.25	-1.34	-6.72	-0.74	-
-0.33	-3.48	-1.72	4.29	6.78	1.75	3.24	2.76	-2.56	-5.19	-0.22	5.04	-0.02	-3.03	-1.05	2.72	-0.1	-5.5	-6.76	-3.91	3.32	-1	-2.99	0.62	1.22	-5.38	3.33	4.95	-4.38	-3.65	-1.12	-2.3	2.06	2.88	1.14	9.44	4.53	-0.21	-1.94	3.93	0.17	1.79	5.25	-1.34	-6.72	-0.74	-
-1.3	-5.04	0.08	0.06	-1.59	-0.91	-1.48	0.44	-1.77	0.12	1.27	-2.24	4.5	-2.02	2.2	-1.35	-0.17	-1.7	-0.63	-1.7	3.04	0.49	0.98	1.74	-1.21	0.44	2.66	0.78	2.82	1.94	1.4	-0.27	-0.64	3.46	-0.09	-4.67	-0.38	0.58	0.39	-0.3	-0.74	0.22	-5	2.26	-0.64	-0.75	-
-4.76	0.37	0.6	1.54	0.76	-1.78	3.15	-2.76	0.43	-1.97	0.97	-2.17	-2.28	-2.38	-0.07	0.03	2.12	2.02	-1.08	-0.78	-1.01	0.34	-1.89	0.68	2.26	0.55	0.14	0.79	2.87	1.78	0.88	1.02	-2.36	2.7	-1.82	-1.6	2.38	0.43	-2.32	1.52	0.72	-0.46	-2.95	-0.77	0.48	-0.75	-
-4.76	0.37	0.6	1.54	0.76	-1.78	3.15	-2.76	0.43	-1.97	0.97	-2.17	-2.28	-2.38	-0.07	0.03	2.12	2.02	-1.08	-0.78	-1.01	0.34	-1.89	0.68	2.26	0.55	0.14	0.79	2.87	1.78	0.88	1.02	-2.36	2.7	-1.82	-1.6	2.38	0.43	-2.32	1.52	0.72	-0.46	-2.95	-0.77	0.48	-0.75	-
-3.73	-6.31	-1.62	-2.66	1.74	4.63	2.38	1.16	2.66	3.95	0.95	0.62	3.32	-1.04	-3.5	-0.62	0.32	-0.53	0.06	-2.77	-1.83	-1.88	-2.5	0.22	-3.78	-3.12	-1.12	2.17	2.08	-0.01	-2.45	0.63	-0.02	0.38	0.3	0.42	2.1	0.22	4	4.11	3.21	-0.91	-0.02	-0.34	-0.08	-0.76	-
-3.73	-6.31	-1.62	-2.66	1.74	4.63	2.38	1.16	2.66	3.95	0.95	0.62	3.32	-1.04	-3.5	-0.62	0.32	-0.53	0.06	-2.77	-1.83	-1.88	-2.5	0.22	-3.78	-3.12	-1.12	2.17	2.08	-0.01	-2.45	0.63	-0.02	0.38	0.3	0.42	2.1	0.22	4	4.11	3.21	-0.91	-0.02	-0.34	-0.08	-0.76	-
-3.34	-6.71	-2.51	2.97	2.8	0.39	-1.02	-0.33	0.76	0.15	3.72	0.2	-0.07	-0.62	-3.46	0.65	5.82	-0.82	-0.3	4.03	0.34	3.7	0.99	1.57	3.62	-0.73	0.01	-4.4	-1.93	-4.2	-1.71	-3.62	1.34	7.36	5.28	3.27	4.34	1.31	4.66	0.49	0.33	-3.77	-2.14	-2.08	3.19	-0.76	-
-3.34	-6.71	-2.51	2.97	2.8	0.39	-1.02	-0.33	0.76	0.15	3.72	0.2	-0.07	-0.62	-3.46	0.65	5.82	-0.82	-0.3	4.03	0.34	3.7	0.99	1.57	3.62	-0.73	0.01	-4.4	-1.93	-4.2	-1.71	-3.62	1.34	7.36	5.28	3.27	4.34	1.31	4.66	0.49	0.33	-3.77	-2.14	-2.08	3.19	-0.76	-
-0.31	0.6	0.61	-1.08	1.16	-0.64	0.47	-0.24	1.3	0.75	0.95	-0.21	-2.01	-1.22	-0.68	-1.64	-0.34	-1.02	2.29	1.42	3.46	0.8	-0.67	1.45	0.39	-0.66	-1.07	0.52	-0.39	1.1	-0.17	-0.6	-1.16	-0.01	2.37	1.58	-1.22	2.79	0.76	0.07	-4.21	0.27	-1.1	1.51	1.06	-0.77	-
-0.31	0.6	0.61	-1.08	1.16	-0.64	0.47	-0.24	1.3	0.75	0.95	-0.21	-2.01	-1.22	-0.68	-1.64	-0.34	-1.02	2.29	1.42	3.46	0.8	-0.67	1.45	0.39	-0.66	-1.07	0.52	-0.39	1.1	-0.17	-0.6	-1.16	-0.01	2.37	1.58	-1.22	2.79	0.76	0.07	-4.21	0.27	-1.1	1.51	1.06	-0.77	-
-7.26	0.28	1.5	1.38	-0.34	2.94	0.85	0.97	1.6	2.79	-1.56	0.48	1.18	0.82	-0.15	-2.14	-0.48	-0.88	-4.7	1.65	1.73	-2.4	-0.58	-1.61	-2.04	1.65	0.26	-4.19	-2.57	-0.69	-3.78	-1.69	-6	0.23	0.51	-1.02	0.53	0.28	2.11	2.17	0.62	1.27	2	4.04	3.74	-0.77	-
-2.37	0.64	-0.32	-1.18	1.08	-0.9	4.69	0.55	-1.83	-0.96	1.67	-1.56	-3.83	2	-1.91	1.14	1.55	-0.04	-2.03	0.09	-1.06	-0.14	1.27	-2.24	1.2	0.35	1.96	1.6	3.63	-3.37	1.17	1.58	-1.48	3.98	0.68	-4.24	0.36	0.16	1.3	1.97	-2.56	-0.85	-2.41	-0.69	2.65	-0.77	-
-2.37	0.64	-0.32	-1.18	1.08	-0.9	4.69	0.55	-1.83	-0.96	1.67	-1.56	-3.83	2	-1.91	1.14	1.55	-0.04	-2.03	0.09	-1.06	-0.14	1.27	-2.24	1.2	0.35	1.96	1.6	3.63	-3.37	1.17	1.58	-1.48	3.98	0.68	-4.24	0.36	0.16	1.3	1.97	-2.56	-0.85	-2.41	-0.69	2.65	-0.77	-
0.95	-2.51	3.67	1.47	-3.57	-0.26	-1.79	1.49	-0.39	-1.18	-4.26	0.79	0.38	-2.31	0.85	1.1	-1.94	0.36	2.31	-1.34	0.77	2.71	1.7	-0.95	1.99	0.85	3.23	0.73	-1.24	1.59	-0.6	0.15	-3.35	-0.45	0.93	0.95	-6.5	-1.17	-1.77	2.53	1.04	1.06	0	0.79	0.4	-0.77	-
0.95	-2.51	3.67	1.47	-3.57	-0.26	-1.79	1.49	-0.39	-1.18	-4.26	0.79	0.38	-2.31	0.85	1.1	-1.94	0.36	2.31	-1.34	0.77	2.71	1.7	-0.95	1.99	0.85	3.23	0.73	-1.24	1.59	-0.6	0.15	-3.35	-0.45	0.93	0.95	-6.5	-1.17	-1.77	2.53	1.04	1.06	0	0.79	0.4	-0.77	-
-1.44	0.99	-1.34	0.93	-2.22	0.69	-1.27	2.2	2.11	-0.9	-5.91	0.04	1.29	0.56	-2.43	4.05	-2.25	-0.92	0.8	-0.8	-0.35	4.03	-0.51	1.29	-0.8	2.27	-1.1	0.87	-0.07	2.48	0.44	4.24	-3.44	-0.1	1.23	-0.46	-2.76	1.28	0.57	-0.13	-0.42	-0.16	-2.89	0.96	-1.12	-0.78	-
-1.44	0.99	-1.34	0.93	-2.22	0.69	-1.27	2.2	2.11	-0.9	-5.91	0.04	1.29	0.56	-2.43	4.05	-2.25	-0.92	0.8	-0.8	-0.35	4.03	-0.51	1.29	-0.8	2.27	-1.1	0.87	-0.07	2.48	0.44	4.24	-3.44	-0.1	1.23	-0.46	-2.76	1.28	0.57	-0.13	-0.42	-0.16	-2.89	0.96	-1.12	-0.78	-
-1.44	0.99	-1.34	0.93	-2.22	0.69	-1.27	2.2	2.11	-0.9	-5.91	0.04	1.29	0.56	-2.43	4.05	-2.25	-0.92	0.8	-0.8	-0.35	4.03	-0.51	1.29	-0.8	2.27	-1.1	0.87	-0.07	2.48	0.44	4.24	-3.44	-0.1	1.23	-0.46	-2.76	1.28	0.57	-0.13	-0.42	-0.16	-2.89	0.96	-1.12	-0.78	-
-1.44	0.99	-1.34	0.93	-2.22	0.69	-1.27	2.2	2.11	-0.9	-5.91	0.04	1.29	0.56	-2.43	4.05	-2.25	-0.92	0.8	-0.8	-0.35	4.03	-0.51	1.29	-0.8	2.27	-1.1	0.87	-0.07	2.48	0.44	4.24	-3.44	-0.1	1.23	-0.46	-2.76	1.28	0.57	-0.13	-0.42	-0.16	-2.89	0.96	-1.12	-0.78	-
-3.29	-2.79	-0.68	-3.83	0.85	2.57	3.26	-0.98	-2.1	0.84	-1.8	1.38	0.21	2.46	-2.37	2.7	1.19	-2.62	-2.66	-0.86	1.94	-0.19	-3.58	1.63	0.16	-0.92	-1.06	4.25	-1.14	2.76	1.64	2.94	1.62	1.87	3.67	-1.17	-0.6	-1.7	-2.32	-3.06	0.07	-1.24	0.23	1.99	-0.75	-0.81	-
-3.29	-2.79	-0.68	-3.83	0.85	2.57	3.26	-0.98	-2.1	0.84	-1.8	1.38	0.21	2.46	-2.37	2.7	1.19	-2.62	-2.66	-0.86	1.94	-0.19	-3.58	1.63	0.16	-0.92	-1.06	4.25	-1.14	2.76	1.64	2.94	1.62	1.87	3.67	-1.17	-0.6	-1.7	-2.32	-3.06	0.07	-1.24	0.23	1.99	-0.75	-0.81	-
-3.29	-2.79	-0.68	-3.83	0.85	2.57	3.26	-0.98	-2.1	0.84	-1.8	1.38	0.21	2.46	-2.37	2.7	1.19	-2.62	-2.66	-0.86	1.94	-0.19	-3.58	1.63	0.16	-0.92	-1.06	4.25	-1.14	2.76	1.64	2.94	1.62	1.87	3.67	-1.17	-0.6	-1.7	-2.32	-3.06	0.07	-1.24	0.23	1.99	-0.75	-0.81	-
-3.29	-2.79	-0.68	-3.83	0.85	2.57	3.26	-0.98	-2.1	0.84	-1.8	1.38	0.21	2.46	-2.37	2.7	1.19	-2.62	-2.66	-0.86	1.94	-0.19	-3.58	1.63	0.16	-0.92	-1.06	4.25	-1.14	2.76	1.64	2.94	1.62	1.87	3.67	-1.17	-0.6	-1.7	-2.32	-3.06	0.07	-1.24	0.23	1.99	-0.75	-0.81	-
-3.29	-2.79	-0.68	-3.83	0.85	2.57	3.26	-0.98	-2.1	0.84	-1.8	1.38	0.21	2.46	-2.37	2.7	1.19	-2.62	-2.66	-0.86	1.94	-0.19	-3.58	1.63	0.16	-0.92	-1.06	4.25	-1.14	2.76	1.64	2.94	1.62	1.87	3.67	-1.17	-0.6	-1.7	-2.32	-3.06	0.07	-1.24	0.23	1.99	-0.75	-0.81	-
-3.29	-2.79	-0.68	-3.83	0.85	2.57	3.26	-0.98	-2.1	0.84	-1.8	1.38	0.21	2.46	-2.37	2.7	1.19	-2.62	-2.66	-0.86	1.94	-0.19	-3.58	1.63	0.16	-0.92	-1.06	4.25	-1.14	2.76	1.64	2.94	1.62	1.87	3.67	-1.17	-0.6	-1.7	-2.32	-3.06	0.07	-1.24	0.23	1.99	-0.75	-0.81	-
2.2	-2.73	-0.31	0.75	-3.28	1.92	0.72	-1.03	-0.72	-1.31	-0.6	-4.86	-2.46	-1.33	-0.61	3.52	-0.15	0.36	-1.04	-0.13	0.12	-1.01	3.3	2.84	3.85	2.69	2.58	2.3	3.07	2.21	2.4	-4.57	2.6	-0.25	1.96	0.9	-0.17	-5.64	-0.57	0.65	-0.63	-0.78	-2.32	0.64	-3.52	-0.81	-
-4.27	-0.47	-2.48	-0.67	0.65	-2.64	-1.02	4.62	1.88	2.57	-0.3	1.34	-0.9	1.65	0.23	0.09	-1.92	-1.65	-1.17	-1.28	-1.02	3.04	-0.58	-0.54	0.06	-2.39	-0.43	1.94	0.85	1.29	-2.85	0.72	-0.05	-0.9	1.84	0.38	-2.52	0.53	1.89	-0.81	-1.48	-0.31	2.85	1.71	-1.67	-0.81	-
-4.27	-0.47	-2.48	-0.67	0.65	-2.64	-1.02	4.62	1.88	2.57	-0.3	1.34	-0.9	1.65	0.23	0.09	-1.92	-1.65	-1.17	-1.28	-1.02	3.04	-0.58	-0.54	0.06	-2.39	-0.43	1.94	0.85	1.29	-2.85	0.72	-0.05	-0.9	1.84	0.38	-2.52	0.53	1.89	-0.81	-1.48	-0.31	2.85	1.71	-1.67	-0.81	-
-4.27	-0.47	-2.48	-0.67	0.65	-2.64	-1.02	4.62	1.88	2.57	-0.3	1.34	-0.9	1.65	0.23	0.09	-1.92	-1.65	-1.17	-1.28	-1.02	3.04	-0.58	-0.54	0.06	-2.39	-0.43	1.94	0.85	1.29	-2.85	0.72	-0.05	-0.9	1.84	0.38	-2.52	0.53	1.89	-0.81	-1.48	-0.31	2.85	1.71	-1.67	-0.81	-
-4.27	-0.47	-2.48	-0.67	0.65	-2.64	-1.02	4.62	1.88	2.57	-0.3	1.34	-0.9	1.65	0.23	0.09	-1.92	-1.65	-1.17	-1.28	-1.02	3.04	-0.58	-0.54	0.06	-2.39	-0.43	1.94	0.85	1.29	-2.85	0.72	-0.05	-0.9	1.84	0.38	-2.52	0.53	1.89	-0.81	-1.48	-0.31	2.85	1.71	-1.67	-0.81	-
-1.04	-3.14	-1.9	-1.21	0.27	2.01	1.93	-0.66	1.41	2.17	-0.33	-2.5	0.72	-0.81	0.41	-1.97	2.77	-2.05	0.54	0.78	-0.1	-1.18	4.98	-0.36	1.67	-0.05	-2.46	2.68	-1.6	-1.47	-3.22	0.84	-2.6	-0.88	-0.74	0.62	-0.39	2.23	1.23	-2.79	1.87	2.27	-3.69	3.61	1.18	-0.82	-
-0.97	-1.88	-0.75	3.06	-0.22	4.13	-2.74	1.36	-1.25	1.07	-0.37	-0.8	1.1	0.85	-4.08	0.14	-0.76	-1.8	-1.73	0.42	-3.49	0.27	1.23	2.39	3.03	2.2	0.78	0.26	0.92	1.62	0.54	-0.11	-1.53	-1.18	-1.35	-0.22	0.75	1.89	1.91	1.16	0.44	0.95	0.73	-0.54	-1.45	-0.82	-
0.58	-1.42	0.23	-2.59	-0.17	-0.13	1.55	3.58	-2.99	-0.88	1.19	-0.67	-2.25	-1.87	1.74	0.71	0.82	-3.04	1.99	1.4	1.41	-1.42	-0.45	-1.82	0.42	2.11	2.16	-0.34	1.79	-0.17	-2.25	1.12	0.64	0.28	0.68	2.93	-3.83	-2.1	0.89	2.3	-0.9	-0.78	0.57	-0.77	-0.86	-0.82	-
0.58	-1.42	0.23	-2.59	-0.17	-0.13	1.55	3.58	-2.99	-0.88	1.19	-0.67	-2.25	-1.87	1.74	0.71	0.82	-3.04	1.99	1.4	1.41	-1.42	-0.45	-1.82	0.42	2.11	2.16	-0.34	1.79	-0.17	-2.25	1.12	0.64	0.28	0.68	2.93	-3.83	-2.1	0.89	2.3	-0.9	-0.78	0.57	-0.77	-0.86	-0.82	-
-1.04	-3.14	-1.9	-1.21	0.27	2.01	1.93	-0.66	1.41	2.17	-0.33	-2.5	0.72	-0.81	0.41	-1.97	2.77	-2.05	0.54	0.78	-0.1	-1.18	4.98	-0.36	1.67	-0.05	-2.46	2.68	-1.6	-1.47	-3.22	0.84	-2.6	-0.88	-0.74	0.62	-0.39	2.23	1.23	-2.79	1.87	2.27	-3.69	3.61	1.18	-0.82	-
-4.46	-0.68	-2.39	-2.37	-3.63	-0.36	3.5	-0.53	-1.37	5.29	3.26	-0.83	0.77	0.26	-2.85	-0.59	-0.58	0.1	-0.03	-1.19	0.59	-2.39	-0.23	-0.24	-1.55	-2.17	3.26	-2.43	-3.61	4.25	-0.96	-4.91	1.71	-3.22	-2.4	2.06	-2.11	-0.04	-2.12	1.63	-0.68	1.35	3.11	-0.68	-0.91	-0.83	-
-4.96	0.49	1.62	-0.33	-1.2	-2.91	2.89	-0.75	0.86	1.42	-1.81	-0.05	0.44	1.64	-0.91	2.61	0.65	-2.06	-0.82	0.66	2.54	-0.63	-1.44	-1.21	-1.16	2.16	-1.88	-0.14	0.62	2.04	-0.6	-3.78	-1.62	-2.19	1.38	-0.51	2.38	-0.81	-1.56	3.2	2.2	-0.23	0.6	1.4	-1.15	-0.83	-
4.27	6.44	1.28	1.39	3.17	-0.12	2.08	-0.31	1.77	-0.37	-3.11	-1.76	0.69	1.57	-0.34	-3.7	1.25	0.33	-2.59	-0.37	1.04	-1.36	-3.18	-1.61	-2.67	-1.49	-2.56	0.72	-1.57	-2.88	0.18	-2.95	-5.41	0.91	-3.17	-2.17	2.78	-1.54	2.23	-0.18	3.34	1.65	2.26	1.94	2.11	-0.87	-
4.27	6.44	1.28	1.39	3.17	-0.12	2.08	-0.31	1.77	-0.37	-3.11	-1.76	0.69	1.57	-0.34	-3.7	1.25	0.33	-2.59	-0.37	1.04	-1.36	-3.18	-1.61	-2.67	-1.49	-2.56	0.72	-1.57	-2.88	0.18	-2.95	-5.41	0.91	-3.17	-2.17	2.78	-1.54	2.23	-0.18	3.34	1.65	2.26	1.94	2.11	-0.87	-
-2.92	-4.41	-0.48	-0.17	-1.72	1.06	-1.85	-2.82	1.37	2.57	2.17	-0.57	3.24	-1.66	-3.42	-1.53	-1.38	-1.2	-2.69	2.9	0.74	3.22	2.04	-0.1	0.59	0.51	1.6	-0.56	-3.3	3.61	0.35	-1.55	1.63	-0.91	3.05	-2.39	1.49	-2.34	2.98	0.36	-0.49	-0.62	0.39	-2.64	-0.97	-0.89	-
-2.92	-4.41	-0.48	-0.17	-1.72	1.06	-1.85	-2.82	1.37	2.57	2.17	-0.57	3.24	-1.66	-3.42	-1.53	-1.38	-1.2	-2.69	2.9	0.74	3.22	2.04	-0.1	0.59	0.51	1.6	-0.56	-3.3	3.61	0.35	-1.55	1.63	-0.91	3.05	-2.39	1.49	-2.34	2.98	0.36	-0.49	-0.62	0.39	-2.64	-0.97	-0.89	-
-3.62	0.57	-0.28	0.56	0.94	3.59	0.47	-2.61	-0.56	-0.02	-4.7	0.91	-1.15	-1.23	-0.48	2.39	2.35	-1.67	3.77	1.07	-0.15	2.39	0.5	4.24	0.72	0.04	-1.82	-1.45	-1.38	1.6	3.37	0.58	1.13	1.52	-0.75	1.11	-4.2	-1.76	-1.14	-3.51	2.45	4.78	0.87	0.08	0.05	-0.9	-
-0.22	-3.74	-0.23	0.62	-1.21	-1.74	1.89	-2.79	1.09	-1.17	0.15	-1.79	2.58	-2.7	3.4	0.99	-1.44	0.03	-3.74	2.69	0.64	0.9	1.91	-1.17	-1.78	2.22	0.18	1.51	1.57	0.39	0.09	4.76	-0.87	-0.9	0.63	1.32	2.59	-1.79	-0.1	-0.68	-0.46	-6.37	-1.02	-1.41	3.81	-0.92	-
0.95	-4.69	0.6	-1.33	1.2	-0.53	-1.02	-1.35	-0.48	0.69	4.75	-2.24	-0.26	1.05	-2.44	0.87	-3.13	1.49	1.9	-1.62	0.04	1.14	0.34	0.63	1.02	-0.98	1.64	-2.82	0.39	-0.29	3.63	2.11	0.07	-2.08	-2.15	0.25	-2.22	0.26	0.24	-3.52	2.73	1.31	1.26	0.5	-0.81	-0.93	-
-0.47	-1.17	-1.26	1.17	-1.15	-0.88	0.17	-4.21	1.99	2.71	0.65	-0.97	-3.47	-0.3	-1.55	0.35	-0.08	-2.07	-0.77	2.57	3.54	2.21	1.41	2.48	-0.48	4.63	-1.56	-1.4	0.55	-2.06	0.93	-1.41	2.36	0.15	0.69	-0.68	1.48	0.61	0.81	0.3	-1.73	1.03	-1.35	-3.18	-0.64	-0.93	-
-3.88	-3.33	-1.32	-1.26	-3.54	2.06	-2.04	0.91	-2.81	-0.28	4.46	3.4	-0.47	-1.34	1.22	2.08	-3.47	-1.3	-0.89	-1.65	-0.21	-2.64	2.86	0.27	2.37	4.48	1.81	1.75	4.25	2.09	1.82	2.16	-1.34	1.93	1.13	-4.4	-1.62	-1.19	0.55	1.91	-1.91	0.45	-3.57	-1.76	0.33	-0.94	-
-3.88	-3.33	-1.32	-1.26	-3.54	2.06	-2.04	0.91	-2.81	-0.28	4.46	3.4	-0.47	-1.34	1.22	2.08	-3.47	-1.3	-0.89	-1.65	-0.21	-2.64	2.86	0.27	2.37	4.48	1.81	1.75	4.25	2.09	1.82	2.16	-1.34	1.93	1.13	-4.4	-1.62	-1.19	0.55	1.91	-1.91	0.45	-3.57	-1.76	0.33	-0.94	-
-3.88	-3.33	-1.32	-1.26	-3.54	2.06	-2.04	0.91	-2.81	-0.28	4.46	3.4	-0.47	-1.34	1.22	2.08	-3.47	-1.3	-0.89	-1.65	-0.21	-2.64	2.86	0.27	2.37	4.48	1.81	1.75	4.25	2.09	1.82	2.16	-1.34	1.93	1.13	-4.4	-1.62	-1.19	0.55	1.91	-1.91	0.45	-3.57	-1.76	0.33	-0.94	-
-3.88	-3.33	-1.32	-1.26	-3.54	2.06	-2.04	0.91	-2.81	-0.28	4.46	3.4	-0.47	-1.34	1.22	2.08	-3.47	-1.3	-0.89	-1.65	-0.21	-2.64	2.86	0.27	2.37	4.48	1.81	1.75	4.25	2.09	1.82	2.16	-1.34	1.93	1.13	-4.4	-1.62	-1.19	0.55	1.91	-1.91	0.45	-3.57	-1.76	0.33	-0.94	-
-3.88	-3.33	-1.32	-1.26	-3.54	2.06	-2.04	0.91	-2.81	-0.28	4.46	3.4	-0.47	-1.34	1.22	2.08	-3.47	-1.3	-0.89	-1.65	-0.21	-2.64	2.86	0.27	2.37	4.48	1.81	1.75	4.25	2.09	1.82	2.16	-1.34	1.93	1.13	-4.4	-1.62	-1.19	0.55	1.91	-1.91	0.45	-3.57	-1.76	0.33	-0.94	-
-3.88	-3.33	-1.32	-1.26	-3.54	2.06	-2.04	0.91	-2.81	-0.28	4.46	3.4	-0.47	-1.34	1.22	2.08	-3.47	-1.3	-0.89	-1.65	-0.21	-2.64	2.86	0.27	2.37	4.48	1.81	1.75	4.25	2.09	1.82	2.16	-1.34	1.93	1.13	-4.4	-1.62	-1.19	0.55	1.91	-1.91	0.45	-3.57	-1.76	0.33	-0.94	-
1.64	4.59	1.69	1.59	-1.59	2.03	0.26	2.25	-0.51	-2.61	1.18	0.33	-2.39	-1.84	-2.7	1.25	2.84	-1.83	0.14	3.75	-3.56	-2.17	0.9	-0.2	-1.38	4.02	0.68	-3.08	0.15	-1.52	-0.12	-0.14	2.92	-3.28	1.24	-0.68	0.29	-0.54	0.32	-1.47	1.03	1.81	4.91	0.96	-3.02	-0.94	-
0.26	-3.01	0.19	2	-0.38	-2.84	0.26	-3.61	-1.63	2.42	0.34	-1.11	-3.22	-1.52	-0.09	1.19	0.06	0.2	1.19	2.49	1.68	-0.27	-0.16	0.29	1.53	0.76	0.82	0.81	1.49	0.68	-0.16	0.21	0.51	0.46	0.95	1.03	0.7	-0.35	-1.5	-1.3	-1.71	-0.83	-1.08	-0.42	-0.58	-0.95	-
0.26	-3.01	0.19	2	-0.38	-2.84	0.26	-3.61	-1.63	2.42	0.34	-1.11	-3.22	-1.52	-0.09	1.19	0.06	0.2	1.19	2.49	1.68	-0.27	-0.16	0.29	1.53	0.76	0.82	0.81	1.49	0.68	-0.16	0.21	0.51	0.46	0.95	1.03	0.7	-0.35	-1.5	-1.3	-1.71	-0.83	-1.08	-0.42	-0.58	-0.95	-
-0.76	-3.17	0.61	0.81	1.55	1.57	2.05	-0.48	1.07	-1.13	-0.59	2.2	0.35	1.64	1.21	0.11	1.23	-3.11	0.86	-2.04	-1.53	-0.06	0.37	-3.63	-4.79	0.05	0.63	-3.77	3.41	-0.38	-1.09	0.36	2.94	0.79	-0.29	0.17	2.81	0.38	0.71	0.34	3.21	1.38	-1.51	1.37	0.53	-0.96	-
-0.76	-3.17	0.61	0.81	1.55	1.57	2.05	-0.48	1.07	-1.13	-0.59	2.2	0.35	1.64	1.21	0.11	1.23	-3.11	0.86	-2.04	-1.53	-0.06	0.37	-3.63	-4.79	0.05	0.63	-3.77	3.41	-0.38	-1.09	0.36	2.94	0.79	-0.29	0.17	2.81	0.38	0.71	0.34	3.21	1.38	-1.51	1.37	0.53	-0.96	-
-6.74	1.61	2.2	2.71	-3.95	-1.81	-0.06	0.37	-1.68	-1.34	-3.65	0.11	1.34	0.03	0.5	0.39	-0.17	-2.41	1.79	-1.66	0.99	0.44	0.32	0.9	-0.33	1.86	0.81	1.52	-0.23	0.42	1.08	0.98	0.08	2.54	1.53	1.16	-0.04	3.34	-2.48	-1.44	-1.46	-2.11	-0.41	-0.36	-2.47	-0.97	-
-6.74	1.61	2.2	2.71	-3.95	-1.81	-0.06	0.37	-1.68	-1.34	-3.65	0.11	1.34	0.03	0.5	0.39	-0.17	-2.41	1.79	-1.66	0.99	0.44	0.32	0.9	-0.33	1.86	0.81	1.52	-0.23	0.42	1.08	0.98	0.08	2.54	1.53	1.16	-0.04	3.34	-2.48	-1.44	-1.46	-2.11	-0.41	-0.36	-2.47	-0.97	-
-1.03	-4.75	-1.69	0.36	1.85	0.7	-1.29	1.42	0.15	-0.36	-0.1	0.95	-1.2	0.77	-0.93	-0.34	-1.09	-0.5	1.47	0.24	-1.75	1.75	-1.42	0.89	-2.65	0.59	5.38	0.89	2.05	4.84	4.73	-1.41	0.84	-3.68	1.91	-2.73	-4.36	2.26	-1.13	0.88	0.35	-0.28	-3.9	4.06	0.61	-0.98	-
-1.03	-4.75	-1.69	0.36	1.85	0.7	-1.29	1.42	0.15	-0.36	-0.1	0.95	-1.2	0.77	-0.93	-0.34	-1.09	-0.5	1.47	0.24	-1.75	1.75	-1.42	0.89	-2.65	0.59	5.38	0.89	2.05	4.84	4.73	-1.41	0.84	-3.68	1.91	-2.73	-4.36	2.26	-1.13	0.88	0.35	-0.28	-3.9	4.06	0.61	-0.98	-
-3.46	-1.64	-1.36	0.4	0.08	0.54	-0.73	-1.34	0.99	1.03	-3.3	0.43	0.19	-3.03	-0.05	1.24	1.75	-1.16	-0.21	-0.69	0.11	2.04	-1.97	-0.04	1.74	-0.65	3.88	0.08	0.97	2.39	3.54	-0.9	-1.16	-0.6	2.03	-3.08	0.97	2.07	-0.88	-0.28	0.9	-0.16	-0.6	-3.42	-0.93	-0.98	-
-3.46	-1.64	-1.36	0.4	0.08	0.54	-0.73	-1.34	0.99	1.03	-3.3	0.43	0.19	-3.03	-0.05	1.24	1.75	-1.16	-0.21	-0.69	0.11	2.04	-1.97	-0.04	1.74	-0.65	3.88	0.08	0.97	2.39	3.54	-0.9	-1.16	-0.6	2.03	-3.08	0.97	2.07	-0.88	-0.28	0.9	-0.16	-0.6	-3.42	-0.93	-0.98	-
-1.07	-1.53	-0.23	0.16	1.29	-1.88	2.03	-1.93	1	-1.39	1.09	-1.01	-1.24	0.93	1.97	0.62	5.86	-0.9	0.32	2.35	2.64	1.19	1.4	-1	0.12	0.05	0.86	-1.6	-2.86	-2.26	0.74	2.65	-0.75	2	2.64	0.79	-0.27	3.42	-1.22	3.71	4.37	-0.94	1.52	-2.61	-3.23	-0.99	-
-1	-0.89	0.13	-1.46	-1.59	-0.46	0.32	-1.65	1.65	1.08	0.61	-0.43	-1.09	-0.14	1.25	-0.76	-1.13	-1.44	0.71	-0.44	2.32	-1	2.49	2.3	2.13	-0.65	0.61	0.62	-5.31	-0.54	-1.09	0.51	4.69	2.67	3.35	-0.06	0.03	-2.21	-1.86	1.14	0.86	-1.36	-0.67	-1.18	-1.28	-0.99	-
0.68	-1.42	-2.75	3.5	1.75	-2.67	1.64	-0.68	-0.07	0.25	1.53	0.96	0.24	-0.05	1.55	-1.46	-0.9	2.08	-4.31	-0.39	-2.72	0.45	2.7	-1.91	0.55	0.71	0.59	-0.71	-0.93	2.21	-1.25	0.47	-1.5	-0.24	-1.12	1.14	-5.25	2.68	0.84	-3.34	2.87	3.04	3.52	0.05	-1.75	-0.99	-
-4.51	-1.51	-3.55	-0.5	1.84	-0.18	0.85	3.2	0.55	0.08	-2.13	-2.96	-0.2	2.21	-3.95	0.16	-1.82	0.91	1.12	-2.29	2.03	0.64	-0.19	-1.27	4.18	4.02	0.97	-0.66	-1.81	1.44	-0.97	-1.75	1.03	-0.68	-0.16	1.06	-0.83	1.81	-0.95	-0.66	-1.13	2.67	5.01	-2.48	-2.85	-0.99	-
-4.51	-1.51	-3.55	-0.5	1.84	-0.18	0.85	3.2	0.55	0.08	-2.13	-2.96	-0.2	2.21	-3.95	0.16	-1.82	0.91	1.12	-2.29	2.03	0.64	-0.19	-1.27	4.18	4.02	0.97	-0.66	-1.81	1.44	-0.97	-1.75	1.03	-0.68	-0.16	1.06	-0.83	1.81	-0.95	-0.66	-1.13	2.67	5.01	-2.48	-5.08	-0.99	-
-1	-0.89	0.13	-1.46	-1.59	-0.46	0.32	-1.65	1.65	1.08	0.61	-0.43	-1.09	-0.14	1.25	-0.76	-1.13	-1.44	0.71	-0.44	2.32	-1	2.49	2.3	2.13	-0.65	0.61	0.62	-5.31	-0.54	-1.09	0.51	4.69	2.67	3.35	-0.06	0.03	-2.21	-1.86	1.14	0.86	-1.36	-0.67	-1.18	-1.28	-0.99	-
-1	-0.89	0.13	-1.46	-1.59	-0.46	0.32	-1.65	1.65	1.08	0.61	-0.43	-1.09	-0.14	1.25	-0.76	-1.13	-1.44	0.71	-0.44	2.32	-1	2.49	2.3	2.13	-0.65	0.61	0.62	-5.31	-0.54	-1.09	0.51	4.69	2.67	3.35	-0.06	0.03	-2.21	-1.86	1.14	0.86	-1.36	-0.67	-1.18	-1.28	-0.99	-
1.25	3.04	0.95	-1.21	4.1	-2.79	-2.38	2.65	-0.81	-0.86	-2.31	0.73	-0.62	-3.54	-2.43	0.49	-1.03	0.16	0.36	2.53	0.85	2.49	1.42	-1.16	-2.37	0.51	4.83	2.12	1.78	0.85	2.24	-1.62	-1.86	-1.62	3.16	0.67	-0.44	-0.51	-2.57	-1.98	0.81	-0.24	-1.63	-0.89	1.44	-1	-
1.25	3.04	0.95	-1.21	4.1	-2.79	-2.38	2.65	-0.81	-0.86	-2.31	0.73	-0.62	-3.54	-2.43	0.49	-1.03	0.16	0.36	2.53	0.85	2.49	1.42	-1.16	-2.37	0.51	4.83	2.12	1.78	0.85	2.24	-1.62	-1.86	-1.62	3.16	0.67	-0.44	-0.51	-2.57	-1.98	0.81	-0.24	-1.63	-0.89	1.44	-1	-
1.49	2.55	-1.14	1.21	0.51	1.85	1.27	0.98	2.87	4.01	1.27	1.97	-1.27	-2.45	0.68	0.05	-1	-1.7	-0.44	0.5	-2.52	2.12	-2.61	-2.5	-4.12	-1.22	-3.85	-2.75	-3.59	-2.58	-5.44	2.39	-4.55	-1.44	0.45	3.36	2.43	-0.08	1.27	3.22	-1.42	1.24	5.24	1.71	2.04	-1.02	-
-2.22	0.37	-0.07	-1.56	-0.39	0.58	1.74	-0.79	1.41	1.73	-0.06	-1.14	0.53	1.5	-0.31	0.93	0.76	2.59	2.46	-0.29	1.46	2.81	3.19	1.23	0.2	-1.5	-2.49	-0.04	-2.72	-3.32	-5.97	1.14	-2.27	1.8	0.72	-0.35	-1.1	-0.55	2.16	0.37	1.29	0.51	4.58	2.02	0.88	-1.04	-
-2.22	0.37	-0.07	-1.56	-0.39	0.58	1.74	-0.79	1.41	1.73	-0.06	-1.14	0.53	1.5	-0.31	0.93	0.76	2.59	2.46	-0.29	1.46	2.81	3.19	1.23	0.2	-1.5	-2.49	-0.04	-2.72	-3.32	-5.97	1.14	-2.27	1.8	0.72	-0.35	-1.1	-0.55	2.16	0.37	1.29	0.51	4.58	2.02	0.88	-1.04	-
-0.37	7.97	3.69	-0.18	-4.5	-1.56	-2.39	0.23	1.57	-1.02	-1.92	-5.13	-2.13	2.53	2.45	-5.92	-0.15	-2.07	2.6	4.06	2.93	0.12	-1.48	1.64	-8.01	-2.37	-1.74	3.18	-1.2	1.91	1.89	-3.45	-3.18	0.96	6.46	0.69	1.6	0.9	-0.31	0.28	-0.86	-3.67	-3.22	-1.71	-2.14	-1.04	-
0.11	-0.9	0.4	-1.88	-2.03	-0.41	0.19	0.84	2.52	1.14	0.16	-0.66	-3.11	-2.15	-0.72	-1.38	0.34	0.73	0.49	1.5	-0.28	-2.2	-0.74	-0.46	2.64	-0.15	1.27	3.63	4.54	4.55	1.25	0.9	2.19	-1	-2.78	-5.45	-1.22	1.97	-0.2	0.83	-0.2	-0.32	-0.31	-1.08	-1.75	-1.05	-
0.11	-0.9	0.4	-1.88	-2.03	-0.41	0.19	0.84	2.52	1.14	0.16	-0.66	-3.11	-2.15	-0.72	-1.38	0.34	0.73	0.49	1.5	-0.28	-2.2	-0.74	-0.46	2.64	-0.15	1.27	3.63	4.54	4.55	1.25	0.9	2.19	-1	-2.78	-5.45	-1.22	1.97	-0.2	0.83	-0.2	-0.32	-0.31	-1.08	-1.75	-1.05	-
0.33	-1.13	0	2.57	-0.82	1.21	0.32	-1.19	-2.28	-2.69	-0.63	0.76	-0.02	-1.17	2.04	0.31	-0.77	1.04	0.46	-0.24	0.3	0.38	-2.38	-0.54	0.37	2.15	0.27	-1.9	2.03	1.12	-0.74	5	-0.9	-2.03	2.08	-1.98	2.1	-0.4	2.87	-0.76	-1.07	-2.66	-2.63	1.48	0.99	-1.06	-
0.33	-1.13	0	2.57	-0.82	1.21	0.32	-1.19	-2.28	-2.69	-0.63	0.76	-0.02	-1.17	2.04	0.31	-0.77	1.04	0.46	-0.24	0.3	0.38	-2.38	-0.54	0.37	2.15	0.27	-1.9	2.03	1.12	-0.74	5	-0.9	-2.03	2.08	-1.98	2.1	-0.4	2.87	-0.76	-1.07	-2.66	-2.63	1.48	0.99	-1.06	-
-0.34	-0.73	-2.98	-4.31	-1.34	1.22	0.8	-1.11	0.74	5.04	4.98	-0.3	0.91	-0.73	1.61	-0.05	-4.8	-3.36	-1.24	0.02	-1.18	1.32	1.41	0.05	-1.52	2.88	-0.73	3.85	-2.07	1.79	0.69	-0.81	3.72	1.47	0.82	4.19	-2.46	0.24	-2.68	-2.2	-1.89	2.41	-0.47	1	-3.56	-1.06	-
-0.34	-0.73	-2.98	-4.31	-1.34	1.22	0.8	-1.11	0.74	5.04	4.98	-0.3	0.91	-0.73	1.61	-0.05	-4.8	-3.36	-1.24	0.02	-1.18	1.32	1.41	0.05	-1.52	2.88	-0.73	3.85	-2.07	1.79	0.69	-0.81	3.72	1.47	0.82	4.19	-2.46	0.24	-2.68	-2.2	-1.89	2.41	-0.47	1	-3.56	-1.06	-
-0.05	-1.6	2.67	-1.18	1.32	1.29	0.25	-1.8	1.39	5.27	2.68	0.83	-1.47	-0.16	3.63	-0.19	-3.82	-1.42	-1.55	-2.69	-1.99	3.28	-4.94	0.8	1.97	-1.39	-2.17	1.71	-1.94	-3	-1.71	0.03	0.99	4.2	5.73	-0.91	4.23	-2.12	2.72	-0.16	0.5	-0.07	2.54	-0.85	0.72	-1.07	-
-0.05	-1.6	2.67	-1.18	1.32	1.29	0.25	-1.8	1.39	5.27	2.68	0.83	-1.47	-0.16	3.63	-0.19	-3.82	-1.42	-1.55	-2.69	-1.99	3.28	-4.94	0.8	1.97	-1.39	-2.17	1.71	-1.94	-3	-1.71	0.03	0.99	4.2	5.73	-0.91	4.23	-2.12	2.72	-0.16	0.5	-0.07	2.54	-0.85	0.72	-1.07	-
-3.91	1.61	1.32	2.73	-1.66	1.97	-2.64	-0.34	-0.52	-2.77	1.81	-0.54	-1.86	4.81	-3.96	-0.57	-1.66	-0.26	-1.47	2.63	2.29	4.63	-1.78	-0.27	3.21	0.67	-0.13	-1.31	1.1	-1.64	-0.88	-2.63	0.43	-1.03	-0.1	-0.05	-3.3	1.22	0.87	0.96	-1.09	2.84	-1.31	-0.19	2.68	-1.07	-
-3.91	1.61	1.32	2.73	-1.66	1.97	-2.64	-0.34	-0.52	-2.77	1.81	-0.54	-1.86	4.81	-3.96	-0.57	-1.66	-0.26	-1.47	2.63	2.29	4.63	-1.78	-0.27	3.21	0.67	-0.13	-1.31	1.1	-1.64	-0.88	-2.63	0.43	-1.03	-0.1	-0.05	-3.3	1.22	0.87	0.24	0.9	0.15	0.45	0.4	0.47	-1.07	-
-2.86	0.83	-0.79	-0.96	1.63	-0.12	0.14	-0.41	-3.98	-0.18	-4.59	-0.56	3.76	1.61	-2.77	1.67	2.12	-1.58	1.71	2.05	-0.32	2.89	1.12	-0.91	0.59	-1.82	0.77	2.57	2.79	0.77	1.33	-0.05	0.97	2.11	0.13	1.9	-3.5	1.25	-0.1	-0.57	0.46	0.28	-2.24	-0.19	-2.79	-1.07	-
-2.86	0.83	-0.79	-0.96	1.63	-0.12	0.14	-0.41	-3.98	-0.18	-4.59	-0.56	3.76	1.61	-2.77	1.67	2.12	-1.58	1.71	2.05	-0.32	2.89	1.12	-0.91	0.59	-1.82	0.77	2.57	2.79	0.77	1.33	-0.05	0.97	2.11	0.13	1.9	-3.5	1.25	-0.1	-0.57	0.46	0.28	-2.24	-0.19	-2.79	-1.07	-
3.81	0.8	3.19	-0.84	-3.6	-1.28	2.22	-2.42	-2.41	2.08	-1.11	2.05	1.39	1.22	-0.63	1.38	3.76	1.93	2.18	1.64	2.68	2.91	1.55	3.17	-0.01	-1.88	-1.96	-2.9	-0.95	0.1	-1.41	-0.27	-0.35	3.92	1.09	2.2	3.02	2.11	0.18	-0.23	-0.02	1.7	-0.03	-2.75	0.98	-1.09	-
-1.49	1.49	1.86	1.86	-0.65	3.13	0.29	2.99	-1.54	1.16	0.32	-1.6	-2.87	-0.49	2.36	-2.04	-3.9	0.69	-1.04	0.16	0.69	-0.16	2.12	-1.82	-5.39	-1.53	-2.67	1.23	0.02	-0.4	-2.08	1.15	1.2	0.5	-1.02	2.79	2.33	2.91	-1.14	0.36	-0.58	1.25	0.72	-0.29	1.02	-1.1	-
-1.49	1.49	1.86	1.86	-0.65	3.13	0.29	2.99	-1.54	1.16	0.32	-1.6	-2.87	-0.49	2.36	-2.04	-3.9	0.69	-1.04	0.16	0.69	-0.16	2.12	-1.82	-5.39	-1.53	-2.67	1.23	0.02	-0.4	-2.08	1.15	1.2	0.5	-1.02	2.79	2.33	2.91	-1.14	0.36	-0.58	1.25	0.72	-0.29	1.02	-1.1	-
-3.02	-0.86	-1.4	-0.56	0.8	-1.04	0.31	0.16	-0.79	1.73	3.44	0.18	4.17	-0.69	0.49	-3.39	-3.18	-1.5	-3.54	1.59	1.67	4.88	1.29	-0.95	3.41	-0.11	3.57	-2.76	1.52	-1.55	0.88	0.7	3.13	2.08	1.09	0	-0.65	-0.51	-0.91	-1.67	-0.49	-0.9	1.97	1.27	-0.64	-1.11	-
-4.67	0.76	2.59	0.89	-0.76	5.97	2.78	2.9	4.58	-2.98	4.1	-0.72	0.66	-1.08	-1.47	-5.17	-3.68	-0.98	-3.74	-0.99	-2.89	-2.74	-1.58	-2.95	-4.88	1.13	0.78	-0.44	-1.41	-0.49	-1.16	-2.52	0.73	1.86	0.51	1.25	0	4.89	1.01	1.2	3.25	1.19	-1.07	2.21	0.86	-1.11	-
5.28	1.06	1.88	0.14	3.13	6.15	-1.53	0.52	0.51	1.33	1.44	-1.38	0.22	-1.31	-1.52	-1.82	1.32	0.5	-2.07	-3.95	1.24	0.74	-3.41	-4.91	-6.11	-3.12	-5	-4.84	-7.19	1.48	-1.1	-1.98	-3.21	-2.37	3.96	-0.26	3.58	3.84	2.32	2.85	-0.2	2.22	1.52	0.32	2.2	-1.11	-
-2.16	-1.13	2.18	-0.6	-2.57	-2.06	0.43	1.36	0.09	0.61	1.81	0.2	2.08	-0.22	1.22	-3.13	-2.41	-0.52	-0.42	0.82	-1.08	-0.16	-2.68	-0.59	2.51	0.02	0.33	0.13	-0.41	-0.71	1.73	1.7	0.54	-1.38	-1.95	0.23	-1.75	-0.44	2.99	0.89	-0.42	-0.99	1.38	-2.24	1.69	-1.13	-
-1.83	-2.16	2.6	-1.93	0.6	-0.16	4.36	0.76	-2.49	-1.21	-4	2.47	-0.46	3.1	-2.99	1.06	4.18	1.52	0.5	0.85	0.86	-0.78	-4.66	0.1	0.5	-1.91	-2.24	0.81	1.9	0.01	2.55	0.32	4.77	3.87	2.35	2.93	1.63	2.38	0.72	0.66	-0.8	1.33	-4.32	-2.07	-0.6	-1.14	-
-1.83	-2.16	2.6	-1.93	0.6	-0.16	4.36	0.76	-2.49	-1.21	-4	2.47	-0.46	3.1	-2.99	1.06	4.18	1.52	0.5	0.85	0.86	-0.78	-4.66	0.1	0.5	-1.91	-2.24	0.81	1.9	0.01	2.55	0.32	4.77	3.87	2.35	2.93	1.63	2.38	0.72	0.66	-0.8	1.33	-4.32	-2.07	-0.6	-1.14	-
-5.05	0.95	-0.91	-0.71	-0.83	1.12	-0.66	-3.14	-0.93	1.41	-0.75	4.14	-0.06	0.07	2.72	1.71	-1.92	-4	-1.27	1.37	-1.53	-0.29	1.92	2.2	1.02	1.28	0.36	2.43	1.11	0.52	3.47	-2.23	-3.9	-0.21	-0.03	-3.46	1.95	2.33	0.99	-2.91	1.77	2.13	-2.23	-3	1.68	-1.14	-
-1.83	-2.95	0.76	-2.62	5.91	1.32	-1.26	-4.25	-0.66	4.01	-3.25	-4.33	-0.05	1.28	-0.6	-0.03	0.04	0.68	-0.35	1.07	2.05	3.29	-1.57	-1.55	2.14	-2.36	-0.38	0.45	1.58	2.17	-3.96	-2.91	-1.01	3.73	4.18	2.44	1.81	-1.86	-1.33	-2.53	1.46	-2.67	2.61	2.11	-3.07	-1.14	-
-6.64	-2.81	-0.75	0.33	-0.98	1.04	-1.4	1.82	-0.63	0.97	-2.34	0.53	-1.81	-4.64	-1.34	1.26	0.68	1.28	2	-1.94	1.11	2.02	1.52	-1.47	3.95	0.44	-0.93	1.2	3.22	0.44	-3.16	1.62	-0.36	5.27	5.43	-2.36	-2.07	0.43	1.77	-1.51	-2.28	-1.24	-1.67	-1.14	-0.25	-1.14	-
-1.83	-2.95	0.76	-2.62	5.91	1.32	-1.26	-4.25	-0.66	4.01	-3.25	-4.33	-0.05	1.28	-0.6	-0.03	0.04	0.68	-0.35	1.07	2.05	3.29	-1.57	-1.55	2.14	-2.36	-0.38	0.45	1.58	2.17	-3.96	-2.91	-1.01	3.73	4.18	2.44	1.81	-1.86	-1.33	-2.53	1.46	-2.67	2.61	2.11	-3.07	-1.14	-
-6.64	-2.81	-0.75	0.33	-0.98	1.04	-1.4	1.82	-0.63	0.97	-2.34	0.53	-1.81	-4.64	-1.34	1.26	0.68	1.28	2	-1.94	1.11	2.02	1.52	-1.47	3.95	0.44	-0.93	1.2	3.22	0.44	-3.16	1.62	-0.36	5.27	5.43	-2.36	-2.07	0.43	1.77	-1.51	-2.28	-1.24	-1.67	-1.14	-0.25	-1.14	-
-6.64	-2.81	-0.75	0.33	-0.98	1.04	-1.4	1.82	-0.63	0.97	-2.34	0.53	-1.81	-4.64	-1.34	1.26	0.68	1.28	2	-1.94	1.11	2.02	1.52	-1.47	3.95	0.44	-0.93	1.2	3.22	0.44	-3.16	1.62	-0.36	5.27	5.43	-2.36	-2.07	0.43	1.77	-1.51	-2.28	-1.24	-1.67	-1.14	-0.25	-1.14	-
-5.05	0.95	-0.91	-0.71	-0.83	1.12	-0.66	-3.14	-0.93	1.41	-0.75	4.14	-0.06	0.07	2.72	1.71	-1.92	-4	-1.27	1.37	-1.53	-0.29	1.92	2.2	1.02	1.28	0.36	2.43	1.11	0.52	3.47	-2.23	-3.9	-0.21	-0.03	-3.46	1.95	2.33	0.99	-2.91	1.77	2.13	-2.23	-3	1.68	-1.14	-
-4.95	0.48	-2.01	2.3	1.01	1.07	-2.06	-1.07	-0.37	-2	-0.87	-2.98	1.52	2.04	1.91	-1.24	-0.8	-1.65	-1.89	0.39	-1.56	-0.77	-0.36	1.03	3.66	1.94	3.18	-1.22	2.76	0.4	0.25	0.39	2.32	-0.39	2.94	-1.68	-2.25	-0.27	0.6	-1.6	0.56	-0.03	0.53	-2.05	-2.02	-1.15	-
-4.95	0.48	-2.01	2.3	1.01	1.07	-2.06	-1.07	-0.37	-2	-0.87	-2.98	1.52	2.04	1.91	-1.24	-0.8	-1.65	-1.89	0.39	-1.56	-0.77	-0.36	1.03	3.66	1.94	3.18	-1.22	2.76	0.4	0.25	0.39	2.32	-0.39	2.94	-1.68	-2.25	-0.27	0.6	-1.6	0.56	-0.03	0.53	-2.05	-2.02	-1.15	-
-2.77	-0.3	0.66	0.43	1.65	-0.1	3.66	-1.52	2.87	-3.18	-3.12	-3.98	-1.72	1.05	-0.84	0.71	-3.71	-1.67	1.35	2	0.1	5.19	1.44	-2.82	-1.09	0.24	0.05	0.07	-0.96	0.16	0.75	1.38	0.67	-1.19	-0.77	-0.15	2.08	1.6	0.66	-0.57	-0.29	0.36	0.12	-0.74	-1.31	-1.16	-
-2.77	-0.3	0.66	0.43	1.65	-0.1	3.66	-1.52	2.87	-3.18	-3.12	-3.98	-1.72	1.05	-0.84	0.71	-3.71	-1.67	1.35	2	0.1	5.19	1.44	-2.82	-1.09	0.24	0.05	0.07	-0.96	0.16	0.75	1.38	0.67	-1.19	-0.77	-0.15	2.08	1.6	0.66	-0.57	-0.29	0.36	0.12	-0.74	-1.31	-1.16	-
1.18	1.6	1.6	-1.17	2.03	0.4	-0.39	-1.97	1.5	-0.51	-2.06	-1.47	2.28	-2.35	3.48	-2.16	-5.9	-2	2.1	1.79	1.7	-0.09	2.86	-0.01	4.62	2.21	2.96	-3.22	-2.68	1.21	-3.6	1.09	1.21	0.45	3.16	0.18	0.72	0.65	-1.71	2.63	-0.55	-0.83	0.03	-1.12	-0.89	-1.17	-
-2.82	3.01	0.97	0.34	-0.03	-4.05	2.3	0.5	1.29	-2.59	1.12	-0.04	-1.17	-0.26	-0.99	0.93	0.48	-2.97	-3.48	-1.6	-1.55	0.99	5.29	-0.79	2.26	2.12	0.82	1.02	1.26	1.56	-2.23	0.88	-1.34	-1.44	1.53	-2.71	1.38	-1.22	0.79	-2.04	-3.8	-0.11	-0.08	3.24	0.69	-1.17	-
-2.82	3.01	0.97	0.34	-0.03	-4.05	2.3	0.5	1.29	-2.59	1.12	-0.04	-1.17	-0.26	-0.99	0.93	0.48	-2.97	-3.48	-1.6	-1.55	0.99	5.29	-0.79	2.26	2.12	0.82	1.02	1.26	1.56	-2.23	0.88	-1.34	-1.44	1.53	-2.71	1.38	-1.22	0.79	-2.04	-3.8	-0.11	-0.08	3.24	0.69	-1.17	-
-1.79	-0.27	0.49	2.87	-0.55	1.15	0.88	-1.64	0.02	-4.72	-0.87	-1.14	0.13	-4.61	-0.81	0.09	0.15	0.21	-0.11	-0.39	0.28	2.11	1.83	1.88	0.3	0.74	0.9	1.88	2.38	2.41	1.69	1.22	0.12	-0.45	0.17	-0.33	-1.74	-1.7	-1.52	-0.83	-1.04	-1	0.19	0.21	0.2	-1.18	-
-1.79	-0.27	0.49	2.87	-0.55	1.15	0.88	-1.64	0.02	-4.72	-0.87	-1.14	0.13	-4.61	-0.81	0.09	0.15	0.21	-0.11	-0.39	0.28	2.11	1.83	1.88	0.3	0.74	0.9	1.88	2.38	2.41	1.69	1.22	0.12	-0.45	0.17	-0.33	-1.74	-1.7	-1.52	-0.83	-1.04	-1	0.19	0.21	0.2	-1.18	-
2.72	-0.94	1.76	-0.53	0.38	-1.85	1.32	3.62	-2.27	-2.45	-1.79	-1.22	2.26	-2.87	0.49	0.5	1.52	0.01	-0.14	-2.5	2.7	5.16	-1.27	-0.56	-2.72	0.1	-1.24	3.77	-1.59	1.29	-0.27	-2.28	0.95	-0.4	-0.85	1.37	-0.83	0.81	0.74	1.1	-0.4	1.45	-2.37	-0.39	1.25	-1.18	-
2.72	-0.94	1.76	-0.53	0.38	-1.85	1.32	3.62	-2.27	-2.45	-1.79	-1.22	2.26	-2.87	0.49	0.5	1.52	0.01	-0.14	-2.5	2.7	5.16	-1.27	-0.56	-2.72	0.1	-1.24	3.77	-1.59	1.29	-0.27	-2.28	0.95	-0.4	-0.85	1.37	-0.83	0.81	0.74	1.1	-0.4	1.45	-2.37	-0.39	1.25	-1.18	-
-5.41	-1.43	-0.9	0.57	1.02	3.26	-0.19	-2.03	-0.7	-1.92	-1.02	-2.12	-1.2	-1.14	1.1	2.47	1.3	0	-1.19	1.29	0.19	1.97	-3.34	0.99	-3.67	-4.2	1.15	-0.08	-1.01	-0.33	2.36	-2.13	-1.9	-0.8	2.79	0.19	0.77	2.6	0.76	1.02	-4.59	5.19	-2.26	-1.36	-0.75	-1.19	-
-5.41	-1.43	-0.9	0.57	1.02	3.26	-0.19	-2.03	-0.7	-1.92	-1.02	-2.12	-1.2	-1.14	1.1	2.47	1.3	0	-1.19	1.29	0.19	1.97	-3.34	0.99	-3.67	-4.2	1.15	-0.08	-1.01	-0.33	2.36	-2.13	-1.9	-0.8	2.79	0.19	0.77	2.6	0.76	1.02	-4.59	5.19	-2.26	-1.36	-0.75	-1.19	-
0.65	-2.69	-1.32	-0.69	0.93	1.71	0.57	0.24	-0.91	-0.86	-1.52	-0.08	-0.33	1	-3.66	0.7	2.2	1.45	1.02	-1	-1.4	0.28	-3.49	-1.02	-0.63	3.17	0.94	1.26	0.69	-1.47	3.57	2.71	0.43	-1.79	0.09	2.89	1.6	-0.23	-1.32	0.79	-2.08	-0.46	-0.17	-1.36	-0.72	-1.19	-
-3.1	-1.86	-0.06	1.49	-1.96	1.51	3.05	0.94	-0.21	-5.1	-3.21	0.52	-4.94	2.59	-0.24	-0.51	-1.18	-0.2	-0.61	-1.04	3.1	3.48	2.26	-2.37	1.3	1.98	-3.97	3.31	-1.16	2.55	0.24	0.71	-0.94	1.03	2.45	-1.2	2.04	1.94	-0.53	0.74	-0.72	0.96	-1.74	-0.08	-4.61	-1.19	-
0.13	3.3	1.66	-1.05	1.89	2.56	-0.61	0.89	-2.99	3.03	-2.67	-0.73	-2.73	0.38	-0.88	1.5	0.32	-0.87	-0.34	-3.77	1.55	0.97	-3.01	1.36	0.73	1.76	0.92	-1.45	1.57	-3.4	0.78	0.82	2.72	-0.72	-2.99	1.62	-0.1	-1.62	0.63	-1.95	3.11	1.53	0.67	-3.17	2.54	-1.21	-
0.13	3.3	1.66	-1.05	1.89	2.56	-0.61	0.89	-2.99	3.03	-2.67	-0.73	-2.73	0.38	-0.88	1.5	0.32	-0.87	-0.34	-3.77	1.55	0.97	-3.01	1.36	0.73	1.76	0.92	-1.45	1.57	-3.4	0.78	0.82	2.72	-0.72	-2.99	1.62	-0.1	-1.62	0.63	-1.95	3.11	1.53	0.67	-3.17	2.54	-1.21	-
0.62	1.17	-2.92	0.67	-0.04	-1.41	0.46	-1.57	-2.26	2.01	-1.58	0.9	-1.29	0.7	1.22	2.15	3.11	1.05	0.78	1.1	2.29	0.92	-0.46	0.9	-1.57	-1.92	2.5	-0.89	0.7	0.19	0.95	-1.4	-1.35	-0.61	0	-2.86	1.47	2.18	-3.42	-3.24	1.89	1.31	2.12	0.17	-0.26	-1.22	-
0.62	1.17	-2.92	0.67	-0.04	-1.41	0.46	-1.57	-2.26	2.01	-1.58	0.9	-1.29	0.7	1.22	2.15	3.11	1.05	0.78	1.1	2.29	0.92	-0.46	0.9	-1.57	-1.92	2.5	-0.89	0.7	0.19	0.95	-1.4	-1.35	-0.61	0	-2.86	1.47	2.18	-3.42	-3.24	1.89	1.31	2.12	0.17	-0.26	-1.22	-
-0.93	-0.64	-1.39	-1.37	-0.19	4.28	-1.84	0.78	2.54	-0.68	-3.32	-0.48	0.46	-0.5	-1.27	0.73	0.01	-1.66	3.17	-1.2	-3.01	-2.81	4.68	-0.8	2.87	0.22	-1.46	-0.41	3.14	2.33	-0.26	-0.29	2.3	0.58	1.28	0.9	0.37	-3.91	-1.09	-0.5	-1.33	-1.49	0.25	0.85	0.88	-1.22	-
-0.93	-0.64	-1.39	-1.37	-0.19	4.28	-1.84	0.78	2.54	-0.68	-3.32	-0.48	0.46	-0.5	-1.27	0.73	0.01	-1.66	3.17	-1.2	-3.01	-2.81	4.68	-0.8	2.87	0.22	-1.46	-0.41	3.14	2.33	-0.26	-0.29	2.3	0.58	1.28	0.9	0.37	-3.91	-1.09	-0.5	-1.33	-1.49	0.25	0.85	0.88	-1.22	-
4.97	-0.22	2.86	3.75	-1.07	1.27	-0.65	-1.87	-2.01	2.2	0.85	-4.14	-2.32	-2.49	-1.31	-2.38	1.75	2.33	-1.91	3.12	-2.23	2.89	0.34	1.26	2.38	-1.3	1.04	2.06	-0.85	-3.8	-0.21	-4.27	1.3	2.69	3.92	0.81	-1.16	1.16	-1.55	1.17	0.78	-1.06	1.08	-1.69	0.8	-1.23	-
-1.37	0.52	1.82	0	-3.81	-0.68	0.2	-1.17	-1.49	-1.62	0.43	-1.01	1.67	3.62	-0.4	-2.18	-0.88	1.64	3.58	1.27	2.68	-1.47	2.54	0.02	-0.71	1.65	-0.03	1.47	-0.15	-0.05	3.18	-0.22	-4.97	0.29	2.84	2.7	4.33	0.58	-1.74	-1.76	-0.48	0.03	-0.96	0.13	-2.43	-1.25	-
-1.37	0.52	1.82	0	-3.81	-0.68	0.2	-1.17	-1.49	-1.62	0.43	-1.01	1.67	3.62	-0.4	-2.18	-0.88	1.64	3.58	1.27	2.68	-1.47	2.54	0.02	-0.71	1.65	-0.03	1.47	-0.15	-0.05	3.18	-0.22	-4.97	0.29	2.84	2.7	4.33	0.58	-1.74	-1.76	-0.48	0.03	-0.96	0.13	-2.43	-1.25	-
-1.49	-1.33	-0.97	1	-0.01	1.81	-0.23	0.61	-0.86	-1.88	-0.06	0.11	-0.18	1.25	-0.36	2.52	1.08	-2.18	-0.49	-2.44	0.43	-1.09	-1.98	-0.14	0.21	4.25	0.54	-3.31	0.7	1.2	0.67	0.61	-3.64	0.5	-5.05	-1.61	1.73	3.15	2.87	-0.19	2.4	1.94	-1.41	-0.8	-1.03	-1.25	-
6.68	4.26	0.85	2.04	1.18	5.58	2.65	-1.53	0.1	0.97	1.57	-0.01	-0.61	0.52	-0.14	-0.25	0.33	-1.37	-2.94	-0.99	-1.56	-3.02	2.21	-4.97	-5.21	-3.08	-1.7	0.14	-4.3	-2.62	-1.45	-3.29	-2.04	1.48	-0.74	2.59	1.44	3.6	3.35	-1.97	3.59	3.09	4.61	-0.08	0.27	-1.27	-
6.68	4.26	0.85	2.04	1.18	5.58	2.65	-1.53	0.1	0.97	1.57	-0.01	-0.61	0.52	-0.14	-0.25	0.33	-1.37	-2.94	-0.99	-1.56	-3.02	2.21	-4.97	-5.21	-3.08	-1.7	0.14	-4.3	-2.62	-1.45	-3.29	-2.04	1.48	-0.74	2.59	1.44	3.6	3.35	-1.97	3.59	3.09	4.61	-0.08	0.27	-1.27	-
2.05	-0.52	1.88	1.24	-3.02	2.42	-2.96	-0.2	-0.66	-1.54	-0.08	-1.27	0.59	-0.99	-0.03	2.03	3.78	0.17	-0.66	-0.18	3.37	0.94	-0.39	0.12	-0.55	1.55	3.91	2.8	0.31	-1.42	0.01	1.36	-4.06	2.59	3.63	-0.33	0.43	1.14	-1.03	0.2	-1.83	-0.11	0.84	1.01	-1.73	-1.29	-
2.05	-0.52	1.88	1.24	-3.02	2.42	-2.96	-0.2	-0.66	-1.54	-0.08	-1.27	0.59	-0.99	-0.03	2.03	3.78	0.17	-0.66	-0.18	3.37	0.94	-0.39	0.12	-0.55	1.55	3.91	2.8	0.31	-1.42	0.01	1.36	-4.06	2.59	3.63	-0.33	0.43	1.14	-1.03	0.2	-1.83	-0.11	0.84	1.01	-1.73	-1.29	-
-3.76	-2.51	-1.94	0.17	-0.7	-0.25	-0.11	-1.79	2.83	1.72	-0.84	2.15	-1.72	-0.74	1.44	-2.07	1.69	-1.76	-1.97	0.92	0.91	-0.62	0.29	1.21	2.79	1.71	-2.1	2.14	2.11	0.88	0.58	-3.17	1.22	-1.54	-2.36	1.74	2.39	-4.81	1.16	0.48	-0.44	-2.34	1.48	0.96	0.55	-1.29	-
-3.76	-2.51	-1.94	-0.82	-0.26	-0.35	-0.71	0.31	0.92	1.23	1.01	-0.14	-0.1	-0.34	-0.46	0.35	-0.71	-0.68	-0.94	-0.05	0.4	0.19	0.3	1.43	1.91	0.8	0.59	0.72	1.71	1.19	-0.57	-0.46	-1.16	-0.89	-0.72	0.59	-0.23	-0.42	-1.06	0.4	-0.77	-0.43	0.03	1	0.08	-1.29	-
4.56	1.72	-1.77	0.32	-0.34	0.24	0.54	-4.16	-5.01	-0.05	2.47	-2.61	0.5	-2.33	3.01	4.47	2.24	0.82	1.39	2.15	2.7	1.85	0.37	-0.43	-0.1	1.7	2.88	1.48	-1.87	-2.52	-2.52	-2.01	-1.99	-2.75	-0.94	-1.29	0.84	-0.75	-0.43	-0.31	1.17	0.43	0.93	0.36	0.31	-1.3	-
4.56	1.72	-1.77	0.32	-0.34	0.24	0.54	-4.16	-5.01	-0.05	2.47	-2.61	0.5	-2.33	3.01	4.47	0.36	1.89	0.2	2.07	4.17	1.87	-0.48	-0.29	-0.53	0.52	5.11	3.02	-3.7	-4.92	1.07	-3.69	-3.41	1.15	-5.97	2	0.1	0.44	-2.79	1.06	0.79	1.67	-1.16	2.28	-0.04	-1.3	-
4.69	2.24	3.73	6.09	1.5	5.18	1.32	3.54	-1.26	1.49	-1.49	-0.22	-3.77	-2.7	-2.03	-5.3	-2.39	-2.87	-4.44	-0.08	-1.09	0.37	-1.15	-0.85	-1.97	-4.93	-3.48	-1.24	-4.03	-3.63	-0.67	-0.55	-1.53	0.82	0.94	-0.47	-0.08	1.47	3.57	2.82	3.72	-0.45	4.05	2.6	-0.39	-1.31	-
-1.32	-3.12	2.06	-1.39	-0.19	-0.73	-3.61	0.07	1.57	1.36	1.36	-1.73	-2.74	-3.14	-0.71	0.42	1.32	1.72	0.29	-1.22	1.23	-1.23	2.44	0.97	0.77	-0.5	3.37	-0.69	-1.3	3.16	-0.16	1.35	-2.4	2.64	1.47	-0.52	1.25	0.86	0.65	0.19	-3.34	-1.31	-0.97	-2.82	1.54	-1.31	-
4.69	2.24	3.73	6.09	1.5	5.18	1.32	3.54	-1.26	1.49	-1.49	-0.22	-3.77	-2.7	-2.03	-5.3	-2.39	-2.87	-4.44	-0.08	-1.09	0.37	-1.15	-0.85	-1.97	-4.93	-3.48	-1.24	-4.03	-3.63	-0.67	-0.55	-1.53	0.82	0.94	-0.47	-0.08	1.47	3.57	2.82	3.72	-0.45	4.05	2.6	-0.39	-1.31	-
1.16	-1.32	-0.33	1.58	0.32	-1.64	3.41	-1.67	-0.39	0.37	-0.36	1.98	2.39	0.65	0.64	-4.49	-0.07	-2.82	1.4	2.63	2.34	-2.12	-2.22	-0.86	5.67	-1.44	-2.71	-0.96	-4.18	-2.31	-1.63	2.45	-0.89	0.02	-0.08	1.22	0.26	1.57	-0.95	0.57	1.39	-0.5	2.17	-0.2	1.96	-1.32	-
1.16	-1.32	-0.33	1.58	0.32	-1.64	3.41	-1.67	-0.39	0.37	-0.36	1.98	2.39	0.65	0.64	-4.49	-0.07	-2.82	1.4	2.63	2.34	-2.12	-2.22	-0.86	5.67	-1.44	-2.71	-0.96	-4.18	-2.31	-1.63	2.45	-0.89	0.02	-0.08	1.22	0.26	1.57	-0.95	0.57	1.39	-0.5	2.17	-0.2	1.96	-1.32	-
-0.05	4.56	0.19	1.7	3.51	2.44	-2.46	0.14	2.65	-3.44	2.35	0.69	-2.6	2.68	-3.89	-1.14	-1.59	-0.82	-0.81	-1.05	1.66	-1.63	-0.72	0.3	-4.21	-1.2	1.94	4.53	-1.73	-0.13	3.92	-3.55	-4.05	1.57	-1.08	1.69	-1.19	2.68	0.23	-0.75	0.65	1.51	4.28	-0.83	-0.56	-1.32	-
-0.05	4.56	0.19	1.7	3.51	2.44	-2.46	0.14	2.65	-3.44	2.35	0.69	-2.6	2.68	-3.89	-1.14	-1.59	-0.82	-0.81	-1.05	1.66	-1.63	-0.72	0.3	-4.21	-1.2	1.94	4.53	-1.73	-0.13	3.92	-3.55	-4.05	1.57	-1.08	1.69	-1.19	2.68	0.23	-0.75	0.65	1.51	4.28	-0.83	-0.56	-1.32	-
-1.18	0.72	-1.83	1.04	-3.02	0.31	-2.34	-1.33	2.62	-4.37	-0.22	-3.38	-1.89	3.29	0.96	1.45	2.57	3.45	0.89	0.34	4.33	4.94	2.3	1.23	-0.33	0	-1.45	-0.74	-2.21	-1.69	-1.63	-1.66	-0.79	0.6	2.25	0.68	-0.92	-1.53	-0.7	-0.17	0.07	-0.2	-0.1	-0.15	-0.1	-1.32	-
-1.18	0.72	-1.83	1.04	-3.02	0.31	-2.34	-1.33	2.62	-4.37	-0.22	-3.38	-1.89	3.29	0.96	1.45	2.57	3.45	0.89	0.34	4.33	4.94	1.75	0.2	1.76	-2.95	1.2	-2.6	-0.81	-3.23	-1.04	-0.64	-3.3	1.58	3.53	1.64	-3.15	-1.24	-0.2	-0.67	0.37	0.5	-1.48	0.69	0.33	-1.32	-
2	0.59	-0.6	0.38	4.1	-2.49	0.74	3.29	2.55	0.16	-0.85	2.24	2.46	-2.05	1.96	0.87	1.36	-1.61	-3.88	1.19	-4.06	0.88	-2.59	-1.16	-3.08	-1.03	-0.18	1.1	-1.43	1	1.6	0.9	1.84	2.98	3.17	-1.66	0.4	5.56	-0.88	-0.66	0.53	2.26	1.6	-0.28	-1.01	-1.35	-
-2.13	0.04	-0.58	-0.35	-2.54	0.02	0.97	0.97	2.59	1.86	0.03	-0.15	-3.54	1.66	0.91	-2.55	0.79	1.75	3.25	-0.6	-0.66	1.02	3.25	-1.13	-2.55	3.3	-1.08	0.17	3.84	0.61	-3.68	0.8	3.06	4.26	2.91	1.64	0.7	1.23	2.94	1.01	-1.43	-1.1	-2.83	0.12	-2.5	-1.36	-
-1.31	-1.73	3.71	-2.65	-4.54	-1.89	-1.08	0.8	1.76	2.72	0.51	1.82	-3.04	-0.85	-0.98	0.79	0.72	-2.74	-2.43	3.51	0.46	1.42	1.43	0.46	1.46	-1.02	0.07	0.77	-2.19	4.5	0.45	0.55	1.95	-0.91	1.87	0.42	-0.36	0.72	-3.13	-2.39	0.96	-1.41	1.24	-1.11	0.06	-1.36	-
-1.31	-1.73	3.71	-2.65	-4.54	-1.89	-1.08	0.8	1.76	2.72	0.51	1.82	-3.04	-0.85	-0.98	0.79	0.72	-2.74	-2.43	3.51	0.46	1.42	1.43	0.46	1.46	-1.02	0.07	0.77	-2.19	4.5	0.45	0.55	1.95	-0.91	1.87	0.42	-0.36	0.72	-3.13	-2.39	0.96	-1.41	1.24	-1.11	0.06	-1.36	-
-1.31	-1.73	3.71	-2.65	-4.54	-1.89	-1.08	0.8	1.76	2.72	0.51	1.82	-3.04	-0.85	-0.98	0.79	0.72	-2.74	-2.43	3.51	0.46	1.42	1.43	0.46	1.46	-1.02	0.07	0.77	-2.19	4.5	0.45	0.55	1.95	-0.91	1.87	0.42	-0.36	0.72	-3.13	-2.39	0.96	-1.41	1.24	-1.11	0.06	-1.36	-
-1.31	-1.73	3.71	-2.65	-4.54	-1.89	-1.08	0.8	1.76	2.72	0.51	1.82	-3.04	-0.85	-0.98	0.79	0.72	-2.74	-2.43	3.51	0.46	1.42	1.43	0.46	1.46	-1.02	0.07	0.77	-2.19	4.5	0.45	0.55	1.95	-0.91	1.87	0.42	-0.36	0.72	-3.13	-2.39	0.96	-1.41	1.24	-1.11	0.06	-1.36	-
-1.31	-1.73	3.71	-2.65	-4.54	-1.89	-1.08	0.8	1.76	2.72	0.51	1.82	-3.04	-0.85	-0.98	0.79	0.72	-2.74	-2.43	3.51	0.46	1.42	1.43	0.46	1.46	-1.02	0.07	0.77	-2.19	4.5	0.45	0.55	1.95	-0.91	1.87	0.42	-0.36	0.72	-3.13	-2.39	0.96	-1.41	1.24	-1.11	0.06	-1.36	-
-1.31	-1.73	3.71	-2.65	-4.54	-1.89	-1.08	0.8	1.76	2.72	0.51	1.82	-3.04	-0.85	-0.98	0.79	0.72	-2.74	-2.43	3.51	0.46	1.42	1.43	0.46	1.46	-1.02	0.07	0.77	-2.19	4.5	0.45	0.55	1.95	-0.91	1.87	0.42	-0.36	0.72	-3.13	-2.39	0.96	-1.41	1.24	-1.11	0.06	-1.36	-
-10.6	9.64	5.29	9.48	3.98	-1.01	3.53	0.73	-1.59	2.6	0.04	-0.13	0.33	-3.57	-4.21	-3.6	-4.02	-5.47	-3.32	-0.34	-2.94	-1.9	-0.49	-1.38	-0.76	-2.37	-3.61	-1.19	-3	-5.89	-5.91	-0.02	-0.76	0.82	-0.41	-1.03	-2.8	-3.09	0.85	-1.38	2.48	3.7	6.73	3.98	8.3	-1.37	-
-2.13	-2.79	1.61	0.88	1.27	2.03	1.76	-3.01	0.38	-1.32	-3.6	-0.03	0.16	-0.23	-0.87	-0.16	-0.41	1.06	1.95	-1.82	-0.63	-4.06	0.14	4.21	1.37	-0.04	-1.84	0.81	0.06	0.04	-0.88	-2.3	-1.68	2.94	-0.39	0.71	-0.25	1.35	2.36	0.36	-0.94	1.26	2.38	1.2	-3.59	-1.37	-
-2.13	-2.79	1.61	0.88	1.27	2.03	1.76	-3.01	0.38	-1.32	-3.6	-0.03	0.16	-0.23	-0.87	-0.16	-0.41	1.06	1.95	-1.82	-0.63	-4.06	0.14	4.21	1.37	-0.04	-1.84	0.81	0.06	0.04	-0.88	-2.3	-1.68	2.94	-0.39	0.71	-0.25	1.35	2.36	0.36	-0.94	1.26	2.38	1.2	-3.59	-1.37	-
-4.53	-4.42	-2.69	1.59	-0.78	-0.18	6.75	-3.93	0.37	1.79	1.09	0.42	-1.76	-1.33	-1.98	0.04	-1.29	-0.24	-0.25	0.4	-0.09	-0.64	-0.64	-0.14	0.03	-0.71	-1.36	-1.11	0.08	-1.16	-0.38	-0.16	1.27	0.78	-0.57	-1.18	-0.71	-0.44	0.3	-0.87	0.27	1.15	1.6	1.56	-0.2	-1.37	-
3.04	-3.24	-0.48	1.28	1.76	0.44	-1.04	1.94	-0.13	-0.75	-6.18	-2.35	1.12	-1.94	-1.59	-1.69	-0.59	0.53	4.26	1.25	2.38	0.1	-0.2	0.59	-1.44	2.19	-0.13	6.98	3.24	2.08	0.97	-0.85	-1.65	-2.41	-2.37	-1.45	1.37	-0.82	2.54	-2.06	-0.09	0.56	-2.78	2.74	-0.95	-1.38	-
3.04	-3.24	-0.48	1.28	1.76	0.44	-1.04	1.94	-0.13	-0.75	-6.18	-2.35	1.12	-1.94	-1.59	-1.69	-0.59	0.53	4.26	1.25	2.38	0.1	-0.2	0.59	-1.44	2.19	-0.13	6.98	3.24	2.08	0.97	-0.85	-1.65	-2.41	-2.37	-1.45	1.37	-0.82	2.54	-2.06	-0.09	0.56	-2.78	2.74	-0.95	-1.38	-
-2.72	0.33	-2.5	-2.69	5.22	2.76	-0.71	-1.99	-0.27	0.98	0.9	2.42	-0.23	1.09	2.87	1.91	1.56	1.87	0.42	1.52	0.12	3.5	3.16	0.27	4.88	-1.25	-4.35	-3.18	-1.13	1.26	0.88	0.88	2.66	5.5	4.62	-0.32	3.17	2.15	4.01	-0.16	-0.04	1.15	-1.01	-2.76	-0.15	-1.41	-
-2.72	0.33	-2.5	-2.69	5.22	2.76	-0.71	-1.99	-0.27	0.98	0.9	2.42	-0.23	1.09	2.87	1.91	1.56	1.87	0.42	1.52	0.12	3.5	3.16	0.27	4.88	-1.25	-4.35	-3.18	-1.13	1.26	0.88	0.88	2.66	5.5	4.62	-0.32	3.17	2.15	4.01	-0.16	-0.04	1.15	-1.01	-2.76	-0.15	-1.41	-
7.92	2.24	-1.56	0.18	2.95	-2.92	7.55	-0.61	5.37	9.94	-9.39	6.19	4.29	-3.24	-4.08	-4.95	3.02	-0.4	-8.43	-0.62	-0.09	0.16	-5.59	-8.89	-9.8	2.66	0.69	0.42	-4.26	7.09	-10.1	4.02	-10.9	8.14	0.14	5.37	-5.13	0.76	-5.39	5.77	0.59	2.3	7.11	2.45	-1.17	-1.41	-
4.7	3.42	0.36	3.82	0.2	1.66	6.42	3.73	-0.01	1.47	1.15	-1.55	-1.63	-2.52	-3.65	0.38	1.19	-3.3	-0.47	-1.64	-1.26	-2.3	-0.2	-0.64	-1.35	-1.86	-4.24	-1.59	-3.13	-1.61	-1.9	-4.62	-0.35	-0.25	4.38	1.09	-1.01	0.57	1.62	0.19	3.11	0.4	1.88	7.69	0.19	-1.41	-
4.7	3.42	0.36	3.82	0.2	1.66	6.42	3.73	-0.01	1.47	1.15	-1.55	-1.63	-2.52	-3.65	0.38	1.19	-3.3	-0.47	-1.64	-1.26	-2.3	-0.2	-0.64	-1.35	-1.86	-4.24	-1.59	-3.13	-1.61	-1.9	-4.62	-0.35	-0.25	4.38	1.09	-1.01	0.57	1.62	0.19	3.11	0.4	1.88	7.69	0.19	-1.41	-
7.92	2.24	-1.56	0.18	2.95	-2.92	7.55	-0.61	5.37	9.94	-9.39	6.19	4.29	-3.24	-4.08	-4.95	3.02	-0.4	-8.43	-0.62	-0.09	0.16	-5.59	-8.89	-9.8	2.66	0.69	0.42	-4.26	7.09	-10.1	4.02	-10.9	8.14	0.14	5.37	-5.13	0.76	-5.39	5.77	0.59	2.3	7.11	2.45	-1.17	-1.41	-
-3.04	-6.44	0.5	-0.32	-1.69	-0.26	-0.01	-2.2	-1.63	-4.18	1.12	0.97	-1.91	-2.37	-1.6	4.12	2.63	-0.12	1.99	-0.73	1.63	1.65	-3.62	4.48	1.78	0.66	1.18	-2.62	0.28	3.17	4.15	0.65	3.57	-0.01	-3.64	1.5	-0.04	3.22	1.41	-2.17	-1.47	0.04	-2.38	-1.41	-4	-1.42	-
-3.04	-6.44	0.5	-0.32	-1.69	-0.26	-0.01	-2.2	-1.63	-4.18	1.12	0.97	-1.91	-2.37	-1.6	4.12	2.63	-0.12	1.99	-0.73	1.63	1.65	-3.62	4.48	1.78	0.66	1.18	-2.62	0.28	3.17	4.15	0.65	3.57	-0.01	-3.64	1.5	-0.04	3.22	1.41	-2.17	-1.47	0.04	-2.38	-1.41	-4	-1.42	-
-3.04	-6.44	0.5	-0.32	-1.69	-0.26	-0.01	-2.2	-1.63	-4.18	1.12	0.97	-1.91	-2.37	-1.6	4.12	2.63	-0.12	1.99	-0.73	1.63	1.65	-3.62	4.48	1.78	0.66	1.18	-2.62	0.28	3.17	4.15	0.65	3.57	-0.01	-3.64	1.5	-0.04	3.22	1.41	-2.17	-1.47	0.04	-2.38	-1.41	-4	-1.42	-
-3.04	-6.44	0.5	-0.32	-1.69	-0.26	-0.01	-2.2	-1.63	-4.18	1.12	0.97	-1.91	-2.37	-1.6	4.12	2.63	-0.12	1.99	-0.73	1.63	1.65	-3.62	4.48	1.78	0.66	1.18	-2.62	0.28	3.17	4.15	0.65	3.57	-0.01	-3.64	1.5	-0.04	3.22	1.41	-2.17	-1.47	0.04	-2.38	-1.41	-4	-1.42	-
-3.04	-6.44	0.5	-0.32	-1.69	-0.26	-0.01	-2.2	-1.63	-4.18	1.12	0.97	-1.91	-2.37	-1.6	4.12	2.63	-0.12	1.99	-0.73	1.63	1.65	-3.62	4.48	1.78	0.66	1.18	-2.62	0.28	3.17	4.15	0.65	3.57	-0.01	-3.64	1.5	-0.04	3.22	1.41	-2.17	-1.47	0.04	-2.38	-1.41	-4	-1.42	-
-3.04	-6.44	0.5	-0.32	-1.69	-0.26	-0.01	-2.2	-1.63	-4.18	1.12	0.97	-1.91	-2.37	-1.6	4.12	2.63	-0.12	1.99	-0.73	1.63	1.65	-3.62	4.48	1.78	0.66	1.18	-2.62	0.28	3.17	4.15	0.65	3.57	-0.01	-3.64	1.5	-0.04	3.22	1.41	-2.17	-1.47	0.04	-2.38	-1.41	-4	-1.42	-
1.09	-2.95	2.06	-1.98	-0.65	0.16	0.21	-1.26	0.65	2.36	1	-2.32	-1.27	-1.91	-0.11	-1.67	-0.41	-1.72	1.99	2.6	0.16	1.96	-1.58	-0.49	1.24	1.92	2.52	-0.25	-0.68	-0.38	0.17	1.11	1.02	-4.68	4.62	-0.68	0.61	0.65	-0.97	-4.35	-0.15	-0.17	1.06	-0.36	1.83	-1.43	-
1.09	-2.95	2.06	-1.98	-0.65	0.16	0.21	-1.26	0.65	2.36	1	-2.32	-1.27	-1.91	-0.11	-1.67	-0.41	-1.72	1.99	2.6	0.16	1.96	-1.58	-0.49	1.24	1.92	2.52	-0.25	-0.68	-0.38	0.17	1.11	1.02	-4.68	4.62	-0.68	0.61	0.65	-0.97	-4.35	-0.15	-0.17	1.06	-0.36	1.83	-1.43	-
0.26	-0.35	-2.79	0.43	1.97	-2.61	1.51	-2.95	-0.76	-4.01	1.91	1.28	1.07	-1.31	1.94	0.17	3.07	-0.22	6	1.3	-0.5	-1.52	0.39	-0.66	5.42	-0.44	-3.1	3.12	3.16	0.52	-2.26	-3.2	0.22	0.59	1.54	3.81	0.15	-0.82	-1.19	-2.05	1	3.19	1.38	-2.16	-2.67	-1.47	-
-1.79	-0.28	-0.96	-1.14	-1.51	-0.29	0.1	3.41	-0.12	-2.73	-1.89	-0.13	0.35	-0.79	2.27	1.83	4.62	1.44	-2.32	2.36	1.57	-1.79	-1.16	2.27	-0.44	0.75	1.35	-0.85	-0.91	-0.34	-0.86	0.49	1.64	2.12	3.7	0.74	0.9	1.05	-0.44	1.59	0.28	1.8	-2.14	-2.03	-2.83	-1.47	-
0.26	-0.35	-2.79	0.43	1.97	-2.61	1.51	-2.95	-0.76	-4.01	1.91	1.28	1.07	-1.31	1.94	0.17	3.07	-0.22	6	1.3	-0.5	-1.52	0.39	-0.66	5.42	-0.44	-3.1	3.12	3.16	0.52	-2.26	-3.2	0.22	0.59	1.54	3.81	0.15	-0.82	-1.19	-2.05	1	3.19	1.38	-2.16	-2.67	-1.47	-
0.63	6.28	4.06	6.32	-1.06	-0.89	-0.75	0.47	-0.93	2.09	-2.57	1.52	-0.63	4.46	-0.67	-3.31	-0.6	-0.88	-3.67	-1.22	-0.1	-1.92	-6.8	-2.91	-0.75	0.13	-4	-3.1	-1.16	1.87	-3.72	-3.25	-0.28	-1.14	0.74	-0.28	6.95	4	2.41	4.05	4.98	1.33	-1.72	-2.59	-1.45	-1.49	-
0.63	6.28	4.06	6.32	-1.06	-0.89	-0.75	0.47	-0.93	2.09	-2.57	1.52	-0.63	4.46	-0.67	-3.31	-0.6	-0.88	-3.67	-1.22	-0.1	-1.92	-6.8	-2.91	-0.75	0.13	-4	-3.1	-1.16	1.87	-3.72	-3.25	-0.28	-1.14	0.74	-0.28	6.95	4	2.41	4.05	4.98	1.33	-1.72	-2.59	-1.45	-1.49	-
0.63	6.28	4.06	6.32	-1.06	-0.89	-0.75	0.47	-0.93	2.09	-2.57	1.52	-0.63	4.46	-0.67	-3.31	-0.6	-0.88	-3.67	-1.22	-0.1	-1.92	-6.8	-2.91	-0.75	0.13	-4	-3.1	-1.16	1.87	-3.72	-3.25	-0.28	-1.14	0.74	-0.28	6.95	4	2.41	4.05	4.98	1.33	-1.72	-2.59	-1.45	-1.49	-
0.63	6.28	4.06	6.32	-1.06	-0.89	-0.75	0.47	-0.93	2.09	-2.57	1.52	-0.63	4.46	-0.67	-3.31	-0.6	-0.88	-3.67	-1.22	-0.1	-1.92	-6.8	-2.91	-0.75	0.13	-4	-3.1	-1.16	1.87	-3.72	-3.25	-0.28	-1.14	0.74	-0.28	6.95	4	2.41	4.05	4.98	1.33	-1.72	-2.59	-1.45	-1.49	-
-2.61	-0.15	-1.61	4.28	-1.12	-1.36	-2.07	0.97	-0.84	-2.04	0.17	0.83	-1.9	-1.49	0.52	-2.12	-1.39	0.02	3.47	0.81	-1.4	-2.04	0.95	1.33	-2.52	-2.83	2.46	0.25	0.72	2.7	2.37	-1.77	-1.52	-0.57	-2.14	2.47	-2.2	-2.06	-0.85	2.45	0.33	0.66	-1.92	-1.46	0.47	-1.52	-
-2.61	-0.15	-1.61	4.28	-1.12	-1.36	-2.07	0.97	-0.84	-2.04	0.17	0.83	-1.9	-1.49	0.52	-2.12	-1.39	0.02	3.47	0.81	-1.4	-2.04	0.95	1.33	-2.52	-2.83	2.46	0.25	0.72	2.7	2.37	-1.77	-1.52	-0.57	-2.14	2.47	-2.2	-2.06	-0.85	2.45	0.33	0.66	-1.92	-1.46	0.47	-1.52	-
1.66	0.83	1.68	-1.15	3.6	1.06	0.17	-0.65	2.65	-4.18	-0.55	-2.65	-2.2	0.61	0.14	-0.98	0.47	-0.06	1.07	3.52	-0.71	3.04	0.57	1.59	-0.28	-2.45	-4.11	-1.04	1.57	-0.92	-1.26	-1.75	-0.74	0.02	2.22	-0.38	1.45	0.19	-0.5	-0.74	1.76	-0.92	1.82	-0.48	2.84	-1.52	-
0.31	-2.92	-2.49	-2.69	-2.75	-1	-2.79	-0.13	1.17	4.22	0.7	-0.93	1.68	-0.39	-0.6	-0.99	-0.56	0.63	-2.06	-1.59	3.85	0.92	1.04	1.03	-1.17	-0.16	2.44	2.48	2.11	1.88	0.93	1.22	1.97	2.62	3.19	2.02	1.79	-0.25	-2.21	-2.33	-2.59	-1.19	-2.82	-2.4	-2.55	-1.54	-
-4.22	-2.8	-0.53	2.07	1.35	-1.52	0.95	-0.6	1.39	-4.97	-0.31	-0.69	2.82	-4.21	-1.95	-0.85	1.35	1.26	-1.55	1.38	-1.72	-0.53	3.36	0.75	3.68	1.42	3.01	2.56	0.27	2.43	-3.92	1.62	1.64	-4.23	1.24	-5.32	0.58	-1.07	-0.95	0.24	0.44	0.53	-1.69	1.06	2.27	-1.54	-
1.07	-2.31	-1.62	-0.72	0	-0.94	1.79	1.26	0.34	-0.23	3.65	-0.37	-5.59	0.04	0.04	0.3	-0.87	-0.35	0.18	0.52	-2.07	-0.1	-0.1	1.65	2.07	1.6	-1.15	0.91	1.96	-0.37	-0.35	2.88	0.8	0.15	-1.66	-1.13	-0.02	-1	-1.04	0.64	-0.48	3.23	1.37	-2.83	-0.78	-1.54	-
1.07	-2.31	-1.62	-0.72	0	-0.94	1.79	1.26	0.34	-0.23	3.65	-0.37	-5.59	0.04	0.04	0.3	-0.87	-0.35	0.18	0.52	-2.07	-0.1	-0.1	1.65	2.07	1.6	-1.15	0.91	1.96	-0.37	-0.35	2.88	0.8	0.15	-1.66	-1.13	-0.02	-1	-1.04	0.64	-0.48	3.23	1.37	-2.83	-0.78	-1.54	-
0.31	0.8	-3.49	-0.97	3.81	2.09	1.47	-2.3	1.27	-3	0.48	-0.98	0.61	0.01	2.35	-0.77	-3.43	0.39	2.3	1.31	3.46	1.49	-1.92	-1	-0.65	-0.29	-0.14	-3.02	0.87	2.08	-1.75	-1.46	-2.72	-1.13	-1.59	1.53	3.48	0.06	-0.66	0.74	-1.77	1.35	-0.31	0.52	2.29	-1.55	-
0.31	0.8	-3.49	-0.97	3.81	2.09	1.47	-2.3	1.27	-3	0.48	-0.98	0.61	0.01	2.35	-0.77	-3.43	0.39	2.3	1.31	3.46	1.49	-1.92	-1	-0.65	-0.29	-0.14	-3.02	0.87	2.08	-1.75	-1.46	-2.72	-1.13	-1.59	1.53	3.48	0.06	-0.66	0.74	-1.77	1.35	-0.31	0.52	2.29	-1.55	-
2.1	-5.02	-0.56	-0.54	-1.75	0.41	-1.29	-0.78	-2.36	2.28	1.09	-1.54	0.97	-2.04	-1.14	0.8	3.73	2.99	-1.49	0.69	0.5	0.61	0.24	0.03	0.76	3.1	-0.27	-0.08	1	-0.09	-0.16	2.04	1.43	-0.61	1.87	-0.52	2.42	-0.7	1.38	-3.2	-0.93	2.24	-2.45	-1.67	-0.37	-1.56	-
2.1	-5.02	-0.56	-0.54	-1.75	0.41	-1.29	-0.78	-2.36	2.28	1.09	-1.54	0.97	-2.04	-1.14	0.8	3.73	2.99	-1.49	0.69	0.5	0.61	0.24	0.03	0.76	3.1	-0.27	-0.08	1	-0.09	-0.16	2.04	1.43	-0.61	1.87	-0.52	2.42	-0.7	1.38	-3.2	-0.93	2.24	-2.45	-1.67	-0.37	-1.56	-
1.74	-0.5	1.3	0.38	-0.19	-0.11	-1.55	2.17	-0.35	0.92	1.14	2.56	1.5	-0.69	-0.4	-1.73	0.95	-2.02	-1.39	-0.91	-2.31	-0.97	0.31	0.11	1.25	0.51	-1.34	-1.9	-0.8	-2.24	2.88	2.57	-2.14	-1.68	1.74	0.58	-3.43	1.5	1.85	2.62	2.37	0.3	1.08	-1.11	-0.03	-1.56	-
1.74	-0.5	1.3	0.38	-0.19	-0.11	-1.55	2.17	-0.35	0.92	1.14	2.56	1.5	-0.69	-0.4	-1.73	0.95	-2.02	-1.39	-0.91	-2.31	-0.97	0.31	0.11	1.25	0.51	-1.34	-1.9	-0.8	-2.24	2.88	2.57	-2.14	-1.68	1.74	0.58	-3.43	1.5	1.85	2.62	2.37	0.3	1.08	-1.11	-0.03	-1.56	-
-1.08	0.01	1.4	3.01	-2.13	-0.99	-2.15	-0.68	-2.45	-0.52	-2.2	-0.19	-0.62	-1.38	0.49	1.09	0.53	1.4	-1.23	-0.45	-0.89	-0.58	-0.16	-2.19	-5.23	-2.7	-1.12	2.88	0.49	1.68	1.5	-2.23	1.62	-1.35	4.1	0.34	0.13	2.14	-2.16	-0.15	-1.87	-3.5	0.92	-2.89	0.57	-1.57	-
-1.08	0.01	1.4	3.01	-2.13	-0.99	-2.15	-0.68	-2.45	-0.52	-2.2	-0.19	-0.62	-1.38	0.49	1.09	0.53	1.4	-1.23	-0.45	-0.89	-0.58	-0.16	-2.19	-5.23	-2.7	-1.12	2.88	0.49	1.68	1.5	-2.23	1.62	-1.35	4.1	0.34	0.13	2.14	-2.16	-0.15	-1.87	-3.5	0.92	-2.89	0.57	-1.57	-
-1.08	0.01	1.4	3.01	-2.13	-0.99	-2.15	-0.68	-2.45	-0.52	-2.2	-0.19	-0.62	-1.38	0.49	1.09	0.53	1.4	-1.23	-0.45	-0.89	-0.58	-0.16	-2.19	-5.23	-2.7	-1.12	2.88	0.49	1.68	1.5	-2.23	1.62	-1.35	4.1	0.34	0.13	2.14	-2.16	-0.15	-1.87	-3.5	0.92	-2.89	0.57	-1.57	-
-1.08	0.01	1.4	3.01	-2.13	-0.99	-2.15	-0.68	-2.45	-0.52	-2.2	-0.19	-0.62	-1.38	0.49	1.09	0.53	1.4	-1.23	-0.45	-0.89	-0.58	-0.16	-2.19	-5.23	-2.7	-1.12	2.88	0.49	1.68	1.5	-2.23	1.62	-1.35	4.1	0.34	0.13	2.14	-2.16	-0.15	-1.87	-3.5	0.92	-2.89	0.57	-1.57	-
0.99	0.72	1.49	1.51	0.71	-0.95	-1.6	2.39	-0.93	-1.73	-0.19	0.54	1.96	1.34	-3.56	-1.66	-0.91	-2.47	-0.35	-2.43	1.07	2.11	0.73	-2.58	-1.63	-0.97	0.2	0.2	-5.83	0.04	-0.06	1.3	-1.34	0.23	2.3	-4	-0.63	-2.59	-0.33	0.26	2.76	0.51	0.5	2.65	0.41	-1.58	-
0.99	0.72	1.49	1.51	0.71	-0.95	-1.6	2.39	-0.93	-1.73	-0.19	0.54	1.96	1.34	-3.56	-1.66	-0.91	-2.47	-0.35	-2.43	1.07	2.11	0.73	-2.58	-1.63	-0.97	0.2	0.2	-5.83	0.04	-0.06	1.3	-1.34	0.23	2.3	-4	-0.63	-2.59	-0.33	0.26	2.76	0.51	0.5	2.65	0.41	-1.58	-
1.02	-2.22	0.34	1.81	-0.2	1.08	1.1	1.2	-2.44	-1.31	0.57	-1.15	2.76	-1.53	2.15	0.44	0.05	2.99	3.92	1.27	0.83	-0.41	-0.01	0.89	-1.52	0.03	-1.27	-0.37	-2.25	1.21	-0.63	-1.96	1.34	1.31	2.04	-0.82	-0.26	0.46	1.44	2.75	1.17	-0.4	0.93	-2.16	4.76	-1.59	-
-0.39	-0.06	-2.62	3.24	0.6	2.92	2.26	0.35	2.09	-0.57	-2.16	1.07	-0.22	-1.7	-1.1	-0.28	-0.86	0.47	-0.17	-3.57	-3.22	-1.99	-1.88	0.82	0.47	-0.42	0.96	1.1	-0.81	1.5	1.18	0.79	0.02	2.78	-2.7	-1.67	0.29	1.11	0.03	-0.37	1.01	-0.97	3.56	1.06	-0.53	-1.59	-
-0.39	-0.06	-2.62	3.24	0.6	2.92	2.26	0.35	2.09	-0.57	-2.16	1.07	-0.22	-1.7	-1.1	-0.28	-0.86	0.47	-0.17	-3.57	-3.22	-1.99	-1.88	0.82	0.47	-0.42	0.96	1.1	-0.81	1.5	1.18	0.79	0.02	2.78	-2.7	-1.67	0.29	1.11	0.03	-0.37	1.01	-0.97	3.56	1.06	-0.53	-1.59	-
-3.72	-2.92	-1.53	0.26	-5.51	1.33	1.55	0.52	-1.38	0.04	-0.33	-0.51	-1.33	-2.26	-0.42	0	0.71	0.71	-1.97	-0.29	4.37	3.05	3.46	0.63	1.32	2.84	1.7	1	-0.09	1.63	0.41	1.46	-0.91	-0.18	-1.48	0.72	-0.45	1.46	-0.6	-1.42	-0.74	-0.68	-1.33	-4.8	2.55	-1.6	-
2.95	0.78	1.11	-0.94	-0.57	2.18	-3.67	1.82	-0.19	1.27	-1.93	1.31	1.42	-3.28	-1.94	-1.22	6.67	-1.91	-0.35	-0.63	-0.53	-0.15	1.71	1.17	-0.09	-0.44	1.06	2.66	1.17	-2.03	-2.44	-1.28	-1.08	-1.18	-2.33	-1.31	0.79	1.39	3.1	0.51	1.43	-0.99	0.39	-0.1	0.35	-1.61	-
2.53	2.9	-0.27	5.84	-0.7	1.05	-2.82	1.8	-1.83	-0.99	0.65	-2.48	1.21	-2.02	-4.16	-1.05	-0.81	2.27	-0.76	-1.89	0.67	0.04	-0.77	-1.65	-2.2	1.36	-2.67	-1.47	2.4	-0.46	-0.68	0.62	-2.9	-1.1	1.76	-1.73	-0.4	0.6	2.26	0.13	-2.16	2	0.12	-0.76	1.22	-1.62	-
-0.64	-2.09	-0.29	-2.16	-0.13	2.38	1.3	1.79	-2.72	-3.45	-3.59	-1.02	0.11	-1.27	-2.72	-0.39	4.42	1.17	0.84	1.88	3.84	-3.74	-1.81	2.79	1.15	-1.48	-1.06	1.63	-0.26	-2.49	2.04	0.01	2.46	-0.39	-3.08	-0.43	-3.38	1.22	2.57	-2.59	-2.26	2.08	-1.72	-0.51	1.56	-1.62	-
-0.64	-2.09	-0.29	-2.16	-0.13	2.38	1.3	1.79	-2.72	-3.45	-3.59	-1.02	0.11	-1.27	-2.72	-0.39	4.42	1.17	0.84	1.88	3.84	-3.74	-1.81	2.79	1.15	-1.48	-1.06	1.63	-0.26	-2.49	2.04	0.01	2.46	-0.39	-3.08	-0.43	-3.38	1.22	2.57	-2.59	-2.26	2.08	-1.72	-0.51	1.56	-1.62	-
2.53	2.9	-0.27	5.84	-0.7	1.05	-2.82	1.8	-1.83	-0.99	0.65	-2.48	1.21	-2.02	-4.16	-1.05	-0.81	2.27	-0.76	-1.89	0.67	0.04	-0.77	-1.65	-2.2	1.36	-2.67	-1.47	2.4	-0.46	-0.68	0.62	-2.9	-1.1	1.76	-1.73	-0.4	0.6	2.26	0.13	-2.16	2	0.12	-0.76	1.22	-1.62	-
-0.91	-0.81	1.65	-1.82	-0.34	0.03	-0.24	1.72	-0.48	-0.95	1.28	0.43	0.97	-2.09	-0.96	-0.74	-1.73	-0.78	2.25	2.31	0.95	-0.15	-1.08	-2.15	-2.05	1.8	-2.32	4.44	0.23	0.49	3.4	-1.75	1.5	-1.9	2.58	-1.97	-0.92	0.55	1.23	-1.06	0.58	-1.8	-0.8	2.69	-0.24	-1.63	-
-0.91	-0.81	1.65	-1.82	-0.34	0.03	-0.24	1.72	-0.48	-0.95	1.28	0.43	0.97	-2.09	-0.96	-0.74	-1.73	-0.78	2.25	2.31	0.95	-0.15	-1.08	-2.15	-2.05	1.8	-2.32	4.44	0.23	0.49	3.4	-1.75	1.5	-1.9	2.58	-1.97	-0.92	0.55	1.23	-1.06	0.58	-1.8	-0.8	2.69	-0.24	-1.63	-
-0.25	3.39	0.42	2.29	-0.97	1.16	-1.37	-2.84	3.47	0.14	-3.86	3.26	0.94	-2.28	1.37	-1.69	-1.29	-2.17	2.91	1.92	-2.55	-3.73	-0.62	-1.82	-0.03	-0.16	-2.59	2.92	-2.53	-3.34	-1.09	-2.9	0.42	-2.73	-3.57	0.81	1.37	-2.26	0.58	1.11	4.36	-1.43	-0.07	2.21	1.86	-1.64	-
-0.25	3.39	0.42	2.29	-0.97	1.16	-1.37	-2.84	3.47	0.14	-3.86	3.26	0.94	-2.28	1.37	-1.69	-1.29	-2.17	2.91	1.92	-2.55	-3.73	-0.62	-1.82	-0.03	-0.16	-2.59	2.92	-2.53	-3.34	-1.09	-2.9	0.42	-2.73	-3.57	0.81	1.37	-2.26	0.58	1.11	4.36	-1.43	-0.07	2.21	1.86	-1.64	-
-0.25	3.39	0.42	2.29	-0.97	1.16	-1.37	-2.84	3.47	0.14	-3.86	3.26	0.94	-2.28	1.37	-1.69	-1.29	-2.17	2.91	1.92	-2.55	-3.73	-0.62	-1.82	-0.03	-0.16	-2.59	2.92	-2.53	-3.34	-1.09	-2.9	0.42	-2.73	-3.57	0.81	1.37	-2.26	0.58	1.11	4.36	-1.43	-0.07	2.21	1.86	-1.64	-
-0.25	3.39	0.42	2.29	-0.97	1.16	-1.37	-2.84	3.47	0.14	-3.86	3.26	0.94	-2.28	1.37	-1.69	-1.29	-2.17	2.91	1.92	-2.55	-3.73	-0.62	-1.82	-0.03	-0.16	-2.59	2.92	-2.53	-3.34	-1.09	-2.9	0.42	-2.73	-3.57	0.81	1.37	-2.26	0.58	1.11	4.36	-1.43	-0.07	2.21	1.86	-1.64	-
-0.25	3.39	0.42	2.29	-0.97	1.16	-1.37	-2.84	3.47	0.14	-3.86	3.26	0.94	-2.28	1.37	-1.69	-1.29	-2.17	2.91	1.92	-2.55	-3.73	-0.62	-1.82	-0.03	-0.16	-2.59	2.92	-2.53	-3.34	-1.09	-2.9	0.42	-2.73	-3.57	0.81	1.37	-2.26	0.58	1.11	4.36	-1.43	-0.07	2.21	1.86	-1.64	-
-0.25	3.39	0.42	2.29	-0.97	1.16	-1.37	-2.84	3.47	0.14	-3.86	3.26	0.94	-2.28	1.37	-1.69	-1.29	-2.17	2.91	1.92	-2.55	-3.73	-0.62	-1.82	-0.03	-0.16	-2.59	2.92	-2.53	-3.34	-1.09	-2.9	0.42	-2.73	-3.57	0.81	1.37	-2.26	0.58	1.11	4.36	-1.43	-0.07	2.21	1.86	-1.64	-
-3.52	-3.77	0.43	0.26	-2.92	3.72	0.24	-0.03	-1.4	2.02	1.83	1.89	-2.48	-1.34	0.49	0.5	-0.07	-4.02	3.25	-1.53	2.33	-1.55	1.08	-1.45	0.63	-2.75	-0.05	0.8	-0.78	3.69	-2.02	2.27	-1.51	-1.7	-0.45	2.61	0.55	1.05	-1.24	-0.51	-1.43	0.65	1.31	-0.12	2.78	-1.65	-
-7.71	-5.39	-1.14	0.64	-1.51	0.48	-0.68	-1.2	-2.47	-0.13	-1.71	-0.56	-3.44	-1.5	-4.66	1.08	3.43	1.75	-0.03	2.27	-0.02	3.01	1.16	5.07	3.71	1.4	-0.02	-0.68	0.79	-0.59	-2.2	-1.15	-1.75	1.91	-2.85	1.15	-2.33	-2.15	1.91	1.05	-1.27	2.47	-4.52	-1.06	0.04	-1.65	-
-3.52	-3.77	0.43	0.26	-2.92	3.72	0.24	-0.03	-1.4	2.02	1.83	1.89	-2.48	-1.34	0.49	0.5	-0.07	-4.02	3.25	-1.53	2.33	-1.55	1.08	-1.45	0.63	-2.75	-0.05	0.8	-0.78	3.69	-2.02	2.27	-1.51	-1.7	-0.45	2.61	0.55	1.05	-1.24	-0.51	-1.43	0.65	1.31	-0.12	2.78	-1.65	-
-3.52	-3.77	0.43	0.26	-2.92	3.72	0.24	-0.03	-1.4	2.02	1.83	1.89	-2.48	-1.34	0.49	0.5	-0.07	-4.02	3.25	-1.53	2.33	-1.55	1.08	-1.45	0.63	-2.75	-0.05	0.8	-0.78	3.69	-2.02	2.27	-1.51	-1.7	-0.45	2.61	0.55	1.05	-1.24	-0.51	-1.43	0.65	1.31	-0.12	2.78	-1.65	-
1.34	-0.01	0.69	2.41	-0.83	3.61	0.28	0.33	-0.72	-1.34	-0.71	0.97	-5.62	-1.59	-0.24	1.43	-1.16	-3.69	-2.72	-1.84	-0.91	-3.88	-0.75	1.85	0.39	0.82	-0.23	-1.18	-3.06	-1.56	-1.65	-2.87	-1.21	0.15	-3.02	-2.52	0.17	-6.02	1.77	1.81	1.37	1.14	2.54	0.14	2.58	-1.66	-
1.34	-0.01	0.69	2.41	-0.83	3.61	0.28	0.33	-0.72	-1.34	-0.71	0.97	-5.62	-1.59	-0.24	1.43	-1.16	-3.69	-2.72	-1.84	-0.91	-3.88	-0.75	1.85	0.39	0.82	-0.23	-1.18	-3.06	-1.56	-1.65	-2.87	-1.21	0.15	-3.02	-2.52	0.17	-6.02	1.77	1.81	1.37	1.14	2.54	0.14	2.58	-1.66	-
1.34	-0.01	0.69	2.41	-0.83	3.61	0.28	0.33	-0.72	-1.34	-0.71	0.97	-5.62	-1.59	-0.24	1.43	-1.16	-3.69	-2.72	-1.84	-0.91	-3.88	-0.75	1.85	0.39	0.82	-0.23	-1.18	-3.06	-1.56	-1.65	-2.87	-1.21	0.15	-3.02	-2.52	0.17	-6.02	1.77	1.81	1.37	1.14	2.54	0.14	2.58	-1.66	-
1.34	-0.01	0.69	2.41	-0.83	3.61	0.28	0.33	-0.72	-1.34	-0.71	0.97	-5.62	-1.59	-0.24	1.43	-1.16	-3.69	-2.72	-1.84	-0.91	-3.88	-0.75	1.85	0.39	0.82	-0.23	-1.18	-3.06	-1.56	-1.65	-2.87	-1.21	0.15	-3.02	-2.52	0.17	-6.02	1.77	1.81	1.37	1.14	2.54	0.14	2.58	-1.66	-
8.61	4.14	0.86	0.08	2.31	5.36	6.16	0.79	-0.34	1.24	0.89	1.08	-1.63	0.56	-1.14	-2.97	-1.27	-2.23	-1.99	-0.29	-1.5	-0.35	0.13	-2.24	-3.01	-2.32	-4.82	-1.24	-3.92	-3.34	-6.28	-2.31	-0.56	0.06	2.14	2.93	4.42	3.05	1.16	2.4	3.71	1.76	2.49	2.24	-0.09	-1.67	-
8.61	4.14	0.86	0.08	2.31	5.36	6.16	0.79	-0.34	1.24	0.89	1.08	-1.63	0.56	-1.14	-2.97	-1.27	-2.23	-1.99	-0.29	-1.5	-0.35	0.13	-2.24	-3.01	-2.32	-4.82	-1.24	-3.92	-3.34	-6.28	-2.31	-0.56	0.06	2.14	2.93	4.42	3.05	1.16	2.4	3.71	1.76	2.49	2.24	-0.09	-1.67	-
-2.96	0.6	-2.08	1.93	-1.33	2.41	0.72	0.67	-1.94	2.87	-0.32	-1.41	-0.55	0.12	-3.19	-1.35	1.38	-0.13	-3.34	-0.9	0.37	0.58	-1	2.43	1.27	-0.15	2.91	0.11	4.16	1.02	-0.79	-3.26	0.22	1.77	0.23	0.94	-0.9	1.14	1.14	0.59	0.99	-1.76	-3.35	1.08	-0.19	-1.67	-
-2.96	0.6	-2.08	1.93	-1.33	2.41	0.72	0.67	-1.94	2.87	-0.32	-1.41	-0.55	0.12	-3.19	-1.35	1.38	-0.13	-3.34	-0.9	0.37	0.58	-1	2.43	1.27	-0.15	2.91	0.11	4.16	1.02	-0.79	-3.26	0.22	1.77	0.23	0.94	-0.9	1.14	1.14	0.59	0.99	-1.76	-3.35	1.08	-0.19	-1.67	-
-2.96	0.6	-2.08	1.93	-1.33	2.41	0.72	0.67	-1.94	2.87	-0.32	-1.41	-0.55	0.12	-3.19	-1.35	1.38	-0.13	-3.34	-0.9	0.37	0.58	-1	2.43	1.27	-0.15	2.91	0.11	4.16	1.02	-0.79	-3.26	0.22	1.77	0.23	0.94	-0.9	1.14	1.14	0.59	0.99	-1.76	-3.35	1.08	-0.19	-1.67	-
-2.96	0.6	-2.08	1.93	-1.33	2.41	0.72	0.67	-1.94	2.87	-0.32	-1.41	-0.55	0.12	-3.19	-1.35	1.38	-0.13	-3.34	-0.9	0.37	0.58	-1	2.43	1.27	-0.15	2.91	0.11	4.16	1.02	-0.79	-3.26	0.22	1.77	0.23	0.94	-0.9	1.14	1.14	0.59	0.99	-1.76	-3.35	1.08	-0.19	-1.67	-
-2.96	0.6	-2.08	1.93	-1.33	2.41	0.72	0.67	-1.94	2.87	-0.32	-1.41	-0.55	0.12	-3.19	-1.35	1.38	-0.13	-3.34	-0.9	0.37	0.58	-1	2.43	1.27	-0.15	2.91	0.11	4.16	1.02	-0.79	-3.26	0.22	1.77	0.23	0.94	-0.9	1.14	1.14	0.59	0.99	-1.76	-3.35	1.08	-0.19	-1.67	-
-2.96	0.6	-2.08	1.93	-1.33	2.41	0.72	0.67	-1.94	2.87	-0.32	-1.41	-0.55	0.12	-3.19	-1.35	1.38	-0.13	-3.34	-0.9	0.37	0.58	-1	2.43	1.27	-0.15	2.91	0.11	4.16	1.02	-0.79	-3.26	0.22	1.77	0.23	0.94	-0.9	1.14	1.14	0.59	0.99	-1.76	-3.35	1.08	-0.19	-1.67	-
5.12	1.01	0.19	0.87	3.82	1.4	0.32	-0.74	-1.37	2.8	-0.49	-0.88	3.28	-1.39	0.63	0.96	-2.2	0	0.7	-3.33	-1.72	2.09	-5.58	-2.57	1.27	0.09	-4.11	0.66	-0.93	-2.37	-2.33	-0.75	-2.91	-2.57	-0.38	0.96	1.91	3.66	1.66	-0.19	4.37	-0.9	4.36	-1	1.37	-1.7	-
-5.25	0.79	-1.26	-2.94	1.76	-0.73	2.5	0.7	-0.58	-0.5	2.65	0.23	0.49	0.08	0.32	-1.11	1.25	-1.24	-0.89	0.34	2.07	1.69	0.63	0.28	0.12	-3.84	-1.72	-0.65	-2.57	-2.14	2.2	0.6	1.94	-3.18	-0.16	0.17	-0.33	-0.19	-0.75	-1.49	-0.64	0.27	1.28	2.91	2.69	-1.73	-
-5.25	0.79	-1.26	-2.94	1.76	-0.73	2.5	0.7	-0.58	-0.5	2.65	0.23	0.49	0.08	0.32	-1.11	1.25	-1.24	-0.89	0.34	2.07	1.69	0.63	0.28	0.12	-3.84	-1.72	-0.65	-2.57	-2.14	2.2	0.6	1.94	-3.18	-0.16	0.17	-0.33	-0.19	-0.75	-1.49	-0.64	0.27	1.28	2.91	2.69	-1.73	-
-5.25	0.79	-1.26	-2.94	1.76	-0.73	2.5	0.7	-0.58	-0.5	2.65	0.23	0.49	0.08	0.32	-1.11	1.25	-1.24	-0.89	0.34	2.07	1.69	0.63	0.28	0.12	-3.84	-1.72	-0.65	-2.57	-2.14	2.2	0.6	1.94	-3.18	-0.16	0.17	-0.33	-0.19	-0.75	-1.49	-0.64	0.27	1.28	2.91	2.69	-1.73	-
-5.25	0.79	-1.26	-2.94	1.76	-0.73	2.5	0.7	-0.58	-0.5	2.65	0.23	0.49	0.08	0.32	-1.11	1.25	-1.24	-0.89	0.34	2.07	1.69	0.63	0.28	0.12	-3.84	-1.72	-0.65	-2.57	-2.14	2.2	0.6	1.94	-3.18	-0.16	0.17	-0.33	-0.19	-0.75	-1.49	-0.64	0.27	1.28	2.91	2.69	-1.73	-
-5.25	0.79	-1.26	-2.94	1.76	-0.73	2.5	0.7	-0.58	-0.5	2.65	0.23	0.49	0.08	0.32	-1.11	1.25	-1.24	-0.89	0.34	2.07	1.69	0.63	0.28	0.12	-3.84	-1.72	-0.65	-2.57	-2.14	2.2	0.6	1.94	-3.18	-0.16	0.17	-0.33	-0.19	-0.75	-1.49	-0.64	0.27	1.28	2.91	2.69	-1.73	-
-5.25	0.79	-1.26	-2.94	1.76	-0.73	2.5	0.7	-0.58	-0.5	2.65	0.23	0.49	0.08	0.32	-1.11	1.25	-1.24	-0.89	0.34	2.07	1.69	0.63	0.28	0.12	-3.84	-1.72	-0.65	-2.57	-2.14	2.2	0.6	1.94	-3.18	-0.16	0.17	-0.33	-0.19	-0.75	-1.49	-0.64	0.27	1.28	2.91	2.69	-1.73	-
-0.78	-1.67	1.55	-1.1	3.08	0.14	0.38	-1.32	2.93	0.79	-2.2	-0.36	-1.18	-3.42	-0.75	-2.56	2.47	-2.55	0.53	-0.54	2.28	1.94	1.92	-2.75	4.03	0.91	-1.76	-2.25	0.47	1.36	-1.9	-0.78	-1.12	-2.06	2.25	1.52	0.64	-2.26	1.23	-2.62	-1.05	0.28	4.22	0.77	1.32	-1.75	-
0.73	-1.64	3.27	2.7	2.19	-1.54	-3.32	0.49	0.28	-0.18	-0.21	-3.2	-0.4	-0.69	1.63	-1.06	0.15	3.21	-2.48	0.05	1.44	1.32	2.09	0.36	1.5	-6.26	0.35	-1.65	2.15	2.67	-2.97	2.86	2.04	3.82	3.53	3.54	-0.2	2.62	1.57	0.46	-0.41	-0.22	-1.04	-2.03	-1.77	-1.77	-
0.73	-1.64	3.27	2.7	2.19	-1.54	-3.32	0.49	0.28	-0.18	-0.21	-3.2	-0.4	-0.69	1.63	-1.06	0.15	3.21	-2.48	0.05	1.44	1.32	2.09	0.36	1.5	-6.26	0.35	-1.65	2.15	2.67	-2.97	2.86	2.04	3.82	3.53	3.54	-0.2	2.62	1.57	0.46	-0.41	-0.22	-1.04	-2.03	-1.77	-1.77	-
-2.65	-2.48	-0.05	0.28	-1.74	3.09	-2.08	0.78	-2.79	-1.69	-0.48	-1.7	2	-0.78	1.39	-2.71	-0.21	1.08	-1.69	1.99	2.75	3.76	-0.87	-1.09	5.92	2.16	0.82	0.72	-2.48	-2.49	1.32	5.19	3.18	-0.58	1.5	2.56	-1.57	-0.46	-2.37	-4.39	3.33	-1.25	-0.44	-2.88	1.66	-1.78	-
-2.65	-2.48	-0.05	0.28	-1.74	3.09	-2.08	0.78	-2.79	-1.69	-0.48	-1.7	2	-0.78	1.39	-2.71	-0.21	1.08	-1.69	1.99	2.75	3.76	-0.87	-1.09	5.92	2.16	0.82	0.72	-2.48	-2.49	1.32	5.19	3.18	-0.58	1.5	2.56	-1.57	-0.46	-2.37	-4.39	3.33	-1.25	-0.44	-2.88	1.66	-1.78	-
-31.8	-35.7	-4.09	-0.66	4.03	2.04	2.15	4.95	-0.48	-1.12	-1.14	0.8	-0.89	-1	-0.06	-2.39	0.09	-3.11	-6.42	0.14	-0.06	5.24	-0.7	1.09	-7.36	0.5	1.74	-5.03	-6.91	-1.5	-5.19	-4.22	-0.63	4.12	2.69	6.64	1.89	-0.78	0.82	-2.05	1.34	-2.95	4.13	-0.26	0.37	-1.79	-
1.84	0.05	1.76	4.82	-2.54	-0.98	-0.25	-0.04	-1.96	0.18	3.06	-0.31	-1.05	-4.08	-0.67	1.01	-0.87	0.79	-0.03	1.62	-0.54	2.28	-0.72	-0.28	0.79	0.78	-1.68	1.63	0.4	-3.65	2.12	1.12	1.09	0.03	2.98	-0.37	-1.28	-1.28	2.46	3.74	-0.19	0.99	-3.89	-1.06	2.05	-1.79	-
-31.8	-35.7	-4.09	-0.66	4.03	2.04	2.15	4.95	-0.48	-1.12	-1.14	0.8	-0.89	-1	-0.06	-2.39	0.09	-3.11	-6.42	0.14	-0.06	5.24	-0.7	1.09	-7.36	0.5	1.74	-5.03	-6.91	-1.5	-5.19	-4.22	-0.63	4.12	2.69	6.64	1.89	-0.78	0.82	-2.05	1.34	-2.95	4.13	-0.26	0.37	-1.79	-
0.76	1.27	-0.41	-0.63	2.15	3.74	3.76	2.87	0.77	0.76	3.66	1.34	-1.04	-0.41	2.5	-3.13	-0.97	-4.9	-1.48	0.28	-3.5	-5.44	-0.3	1.39	-5.95	-1.59	-4.31	-2.44	-3.66	-0.87	3.81	-4.04	1.1	0.22	4.13	2.12	2.59	1.9	0.28	2.76	-2.74	4.49	3.99	0.08	-0.06	-1.81	-
0.76	1.27	-0.41	-0.63	2.15	3.74	3.76	2.87	0.77	0.76	3.66	1.34	-1.04	-0.41	2.5	-3.13	-0.97	-4.9	-1.48	0.28	-3.5	-5.44	-0.3	1.39	-5.95	-1.59	-4.31	-2.44	-3.66	-0.87	3.81	-4.04	1.1	0.22	4.13	2.12	2.59	1.9	0.28	2.76	-2.74	4.49	3.99	0.08	-0.06	-1.81	-
-1.26	-1.14	1.16	-0.04	-0.56	2.76	0.72	-0.53	0.74	-2.47	-0.27	-0.36	-0.17	-3.95	-0.21	0.61	0.72	-0.58	2.02	-2.52	1.72	-2.32	1.5	-1.27	0.76	1.05	1.24	0.14	-2.43	0.86	2.5	-3.08	1.05	-0.85	-0.05	3.36	-1.58	1.79	-1.16	1.25	2.36	0.57	-1.29	1.72	-2.92	-1.81	-
-1.26	-1.14	1.16	-0.04	-0.56	2.76	0.72	-0.53	0.74	-2.47	-0.27	-0.36	-0.17	-3.95	-0.21	0.61	0.72	-0.58	2.02	-2.52	1.72	-2.32	1.5	-1.27	0.76	1.05	1.24	0.14	-2.43	0.86	2.5	-3.08	1.05	-0.85	-0.05	3.36	-1.58	1.79	-1.16	1.25	2.36	0.57	-1.29	1.72	-2.92	-1.81	-
2.01	0.22	1.68	-2.43	1.74	0.17	-3.57	1.81	0.99	0.06	-1.79	-0.01	-3.34	-0.3	-3.2	-3.1	0.8	1.54	0.79	0.95	1.17	1.72	2.09	2.03	1.77	1.41	1.41	0.24	0.46	0.52	1.62	0.16	-0.58	-0.79	0.25	0.9	0.11	-0.81	-1.1	0.35	0.74	0.25	-1.79	-1.37	-1.22	-1.82	-
2.01	0.22	1.68	-2.43	1.74	0.17	-3.57	1.81	0.99	0.06	-1.79	-0.01	-3.34	-0.3	-3.2	-3.1	0.8	1.54	0.79	0.95	1.17	1.72	2.09	2.03	1.77	1.41	1.41	0.24	0.46	0.52	1.62	0.16	-0.58	-0.79	0.25	0.9	0.11	-0.81	-1.1	0.35	0.74	0.25	-1.79	-1.37	-1.22	-1.82	-
0.79	-1.03	2.12	-0.83	1.47	1.8	2.62	3.34	1.11	0.1	-0.74	1.6	0.46	-1.08	-1.27	-5.64	-2.03	-0.81	-1.45	-2.98	3.41	0.12	-4.93	1.43	-0.98	-0.73	0.97	-2.78	-2.67	-2.2	-2.26	-3.24	1.79	-1.76	-0.6	-0.35	2.01	2.84	4.13	6.25	3.33	-0.97	1.5	-0.17	-2.02	-1.84	-
0.79	-1.03	2.12	-0.83	1.47	1.8	2.62	3.34	1.11	0.1	-0.74	1.6	0.46	-1.08	-1.27	-5.64	-2.03	-0.81	-1.45	-2.98	3.41	0.12	-4.93	1.43	-0.98	-0.73	0.97	-2.78	-2.67	-2.2	-2.26	-3.24	1.79	-1.76	-0.6	-0.35	2.01	2.84	4.13	6.25	3.33	-0.97	1.5	-0.17	-2.02	-1.84	-
0.79	-1.03	2.12	-0.83	1.47	1.8	2.62	3.34	1.11	0.1	-0.74	1.6	0.46	-1.08	-1.27	-5.64	-2.03	-0.81	-1.45	-2.98	3.41	0.12	-4.93	1.43	-0.98	-0.73	0.97	-2.78	-2.67	-2.2	-2.26	-3.24	1.79	-1.76	-0.6	-0.35	2.01	2.84	4.13	6.25	3.33	-0.97	1.5	-0.17	-2.02	-1.84	-
0.79	-1.03	2.12	-0.83	1.47	1.8	2.62	3.34	1.11	0.1	-0.74	1.6	0.46	-1.08	-1.27	-5.64	-2.03	-0.81	-1.45	-2.98	3.41	0.12	-4.93	1.43	-0.98	-0.73	0.97	-2.78	-2.67	-2.2	-2.26	-3.24	1.79	-1.76	-0.6	-0.35	2.01	2.84	4.13	6.25	3.33	-0.97	1.5	-0.17	-2.02	-1.84	-
0.79	-1.03	2.12	-0.83	1.47	1.8	2.62	3.34	1.11	0.1	-0.74	1.6	0.46	-1.08	-1.27	-5.64	-2.03	-0.81	-1.45	-2.98	3.41	0.12	-4.93	1.43	-0.98	-0.73	0.97	-2.78	-2.67	-2.2	-2.26	-3.24	1.79	-1.76	-0.6	-0.35	2.01	2.84	4.13	6.25	3.33	-0.97	1.5	-0.17	-2.02	-1.84	-
0.79	-1.03	2.12	-0.83	1.47	1.8	2.62	3.34	1.11	0.1	-0.74	1.6	0.46	-1.08	-1.27	-5.64	-2.03	-0.81	-1.45	-2.98	3.41	0.12	-4.93	1.43	-0.98	-0.73	0.97	-2.78	-2.67	-2.2	-2.26	-3.24	1.79	-1.76	-0.6	-0.35	2.01	2.84	4.13	6.25	3.33	-0.97	1.5	-0.17	-2.02	-1.84	-
-2.15	-0.3	1.43	2.75	0.9	0.24	2.14	-1.78	-1.48	-1.06	1.3	-1.31	-0.33	-0.98	-0.01	-1.22	-1.9	2.43	1.41	-2.6	-0.51	-0.53	0.57	-0.22	0.77	-3.44	-0.21	-0.21	-0.97	1.65	-0.51	-0.23	0.14	-1.65	0.12	0.33	0.79	-0.86	1.89	1.94	2.5	-1.09	0.54	3.43	-2.38	-1.84	-
-2.15	-0.3	1.43	2.75	0.9	0.24	2.14	-1.78	-1.48	-1.06	1.3	-1.31	-0.33	-0.98	-0.01	-1.22	-1.9	2.43	1.41	-2.6	-0.51	-0.53	0.57	-0.22	0.77	-3.44	-0.21	-0.21	-0.97	1.65	-0.51	-0.23	0.14	-1.65	0.12	0.33	0.79	-0.86	1.89	1.94	2.5	-1.09	0.54	3.43	-2.38	-1.84	-
-2.7	-2.1	-1.29	0	-0.54	1.28	-1.33	0.88	0.78	0.36	-1.2	1.2	-0.52	-0.21	0.8	-0.33	0.58	-3.05	0.1	-0.18	-4.22	2.69	0.68	1.68	-0.21	-1.21	0.55	1.18	-1.13	-0.7	1.33	3.35	4.08	-3.55	-0.6	-0.64	1.21	0.93	0.04	-4.59	0.92	-0.52	1.33	-0.27	0.44	-1.85	-
-2.7	-2.1	-1.29	0	-0.54	1.28	-1.33	0.88	0.78	0.36	-1.2	1.2	-0.52	-0.21	0.8	-0.33	0.58	-3.05	0.1	-0.18	-4.22	2.69	0.68	1.68	-0.21	-1.21	0.55	1.18	-1.13	-0.7	1.33	3.35	4.08	-3.55	-0.6	-0.64	1.21	0.93	0.04	-4.59	0.92	-0.52	1.33	-0.27	0.44	-1.85	-
1.9	-1.23	3.04	-1.45	-3.12	-2.97	-0.34	-0.34	-0.61	-0.21	-0.14	-0.91	-2.72	-2.27	-1.89	0.64	0.7	0.54	-0.39	-0.44	0.86	2.13	3.26	3.07	2.69	2.36	3.85	2.9	1.95	0.67	1.1	1.35	0.47	2.36	1.42	1.1	-1.36	-0.86	-1.15	-1.6	-2.41	-1.96	-2.06	-1.42	-1.66	-1.86	-
1.9	-1.23	3.04	-1.45	-3.12	-2.97	-0.34	-0.34	-0.61	-0.21	-0.14	-0.91	-2.72	-2.27	-1.89	0.64	0.7	0.54	-0.39	-0.44	0.86	2.13	3.26	3.07	2.69	2.36	3.85	2.9	1.95	0.67	1.1	1.35	0.47	2.36	1.42	1.1	-1.36	-0.86	-1.15	-1.6	-2.41	-1.96	-2.06	-1.42	-1.66	-1.86	-
-1.3	-1.73	-0.5	-1.3	1.02	0.66	4.55	3.17	1.34	-1.07	-0.61	-4.64	-3.93	1.35	-0.82	0.42	-2.13	-1.08	0.18	-0.18	-2.39	-3.88	-0.14	2.67	-0.86	-0.33	2.25	2.66	-2.65	1.26	6.6	-1.36	0.14	1.15	2.12	2.51	3.15	2.68	0.54	-0.48	-1.36	-2.62	-2.04	-1.89	-0.44	-1.87	-
-1.3	-1.73	-0.5	-1.3	1.02	0.66	4.55	3.17	1.34	-1.07	-0.61	-4.64	-3.93	1.35	-0.82	0.42	-2.13	-1.08	0.18	-0.18	-2.39	-3.88	-0.14	2.67	-0.86	-0.33	2.25	2.66	-2.65	1.26	6.6	-1.36	0.14	1.15	2.12	2.51	3.15	2.68	0.54	-0.48	-1.36	-2.62	-2.04	-1.89	-0.44	-1.87	-
-0.82	-0.1	2.16	1.2	-3.45	1.47	-2.9	0.55	1.4	-2.45	-0.36	-2.72	2.67	-2.36	1	-0.85	0.84	1.2	2.84	-1.4	0.09	-0.41	0.77	4.56	-1.73	1.23	2.14	-2.96	-0.87	2.27	0.49	-0.36	-1.84	-2.66	1.03	0.76	3.37	-1.39	-0.57	0.46	1.98	-1.91	-0.1	-2.35	2.62	-1.88	-
-0.82	-0.1	2.16	1.2	-3.45	1.47	-2.9	0.55	1.4	-2.45	-0.36	-2.72	2.67	-2.36	1	-0.85	0.84	1.2	2.84	-1.4	0.09	-0.41	0.77	4.56	-1.73	1.23	2.14	-2.96	-0.87	2.27	0.49	-0.36	-1.84	-2.66	1.03	0.76	3.37	-1.39	-0.57	0.46	1.98	-1.91	-0.1	-2.35	2.62	-1.88	-
2.02	1.65	0.9	0.31	1.67	0.51	-0.21	1.4	-1.43	2.47	1.34	-0.9	-2.02	1.84	1.16	-0.58	-3.08	-3.65	2.4	0.17	-3.08	0.31	-1.08	-2.62	1.66	-0.84	-2.92	0.15	-0.28	3.08	1.63	1.46	-1.23	-0.8	-1.76	-2.54	-1.34	0.58	2.09	1.19	3.13	1.54	-0.94	1.01	0.96	-1.89	-
2.02	1.65	0.9	0.31	1.67	0.51	-0.21	1.4	-1.43	2.47	1.34	-0.9	-2.02	1.84	1.16	-0.58	-3.08	-3.65	2.4	0.17	-3.08	0.31	-1.08	-2.62	1.66	-0.84	-2.92	0.15	-0.28	3.08	1.63	1.46	-1.23	-0.8	-1.76	-2.54	-1.34	0.58	2.09	1.19	3.13	1.54	-0.94	1.01	0.96	-1.89	-
1.3	1.29	3.56	3.39	3.28	3.42	1.1	2.03	2.29	0.56	4.1	-1.28	1.28	-6.2	-2.94	-0.38	-1.78	-5.42	-5.85	-0.54	-6.58	-3.73	-2.43	-4.66	-5.33	-5.57	-2.98	-3.72	-3.4	-4.27	2.82	1.81	-0.68	2.1	3.05	1.58	0.53	3.91	4.19	-0.65	1.33	3.95	1.02	2.48	-2.3	-1.92	-
1.3	1.29	3.56	3.39	3.28	3.42	1.1	2.03	2.29	0.56	4.1	-1.28	1.28	-6.2	-2.94	-0.38	-1.78	-5.42	-5.85	-0.54	-6.58	-3.73	-2.43	-4.66	-5.33	-5.57	-2.98	-3.72	-3.4	-4.27	2.82	1.81	-0.68	2.1	3.05	1.58	0.53	3.91	4.19	-0.65	1.33	3.95	1.02	2.48	-2.3	-1.92	-
-0.32	-0.87	-3.39	2.63	2.58	3.49	2.73	-2.33	0.29	0.92	0.23	3.93	0.52	0.03	0.97	0.64	-3.13	0.21	-2.07	1.86	-0.4	-2.9	-2.85	-5.72	-3.17	-1.31	-4.87	-3.81	2.04	-2.37	-0.49	-0.25	3.04	1.61	2.87	1.66	5.81	1.19	3.08	0.93	0.44	-0.84	-2.04	1.5	0.62	-1.94	-
-0.32	-0.87	-3.39	2.63	2.58	3.49	2.73	-2.33	0.29	0.92	0.23	3.93	0.52	0.03	0.97	0.64	-3.13	0.21	-2.07	1.86	-0.4	-2.9	-2.85	-5.72	-3.17	-1.31	-4.87	-3.81	2.04	-2.37	-0.49	-0.25	3.04	1.61	2.87	1.66	5.81	1.19	3.08	0.93	0.44	-0.84	-2.04	1.5	0.62	-1.94	-
-0.32	-0.87	-3.39	2.63	2.58	3.49	2.73	-2.33	0.29	0.92	0.23	3.93	0.52	0.03	0.97	0.64	-3.13	0.21	-2.07	1.86	-0.4	-2.9	-2.85	-5.72	-3.17	-1.31	-4.87	-3.81	2.04	-2.37	-0.49	-0.25	3.04	1.61	2.87	1.66	5.81	1.19	3.08	0.93	0.44	-0.84	-2.04	1.5	0.62	-1.94	-
-0.32	-0.87	-3.39	2.63	2.58	3.49	2.73	-2.33	0.29	0.92	0.23	3.93	0.52	0.03	0.97	0.64	-3.13	0.21	-2.07	1.86	-0.4	-2.9	-2.85	-5.72	-3.17	-1.31	-4.87	-3.81	2.04	-2.37	-0.49	-0.25	3.04	1.61	2.87	1.66	5.81	1.19	3.08	0.93	0.44	-0.84	-2.04	1.5	0.62	-1.94	-
-0.32	-0.87	-3.39	2.63	2.58	3.49	2.73	-2.33	0.29	0.92	0.23	3.93	0.52	0.03	0.97	0.64	-3.13	0.21	-2.07	1.86	-0.4	-2.9	-2.85	-5.72	-3.17	-1.31	-4.87	-3.81	2.04	-2.37	-0.49	-0.25	3.04	1.61	2.87	1.66	5.81	1.19	3.08	0.93	0.44	-0.84	-2.04	1.5	0.62	-1.94	-
-0.32	-0.87	-3.39	2.63	2.58	3.49	2.73	-2.33	0.29	0.92	0.23	3.93	0.52	0.03	0.97	0.64	-3.13	0.21	-2.07	1.86	-0.4	-2.9	-2.85	-5.72	-3.17	-1.31	-4.87	-3.81	2.04	-2.37	-0.49	-0.25	3.04	1.61	2.87	1.66	5.81	1.19	3.08	0.93	0.44	-0.84	-2.04	1.5	0.62	-1.94	-
0.13	0.17	-0.64	2.24	-1.45	-2.73	0.11	-0.97	0.27	-1.2	-0.31	1.09	1.27	-0.78	-1.15	0.18	2.07	-0.67	-1.93	0.56	-1.34	1.12	-0.8	-1.22	2.89	3.61	-0.02	1.05	2.91	1.67	0.72	0.82	2.81	0.36	0.6	-3.25	0.64	2.23	-2.62	-0.92	0.42	0.44	-0.22	-4.28	1.03	-1.96	-
0.13	0.17	-0.64	2.24	-1.45	-2.73	0.11	-0.97	0.27	-1.2	-0.31	1.09	1.27	-0.78	-1.15	0.18	2.07	-0.67	-1.93	0.56	-1.34	1.12	-0.8	-1.22	2.89	3.61	-0.02	1.05	2.91	1.67	0.72	0.82	2.81	0.36	0.6	-3.25	0.64	2.23	-2.62	-0.92	0.42	0.44	-0.22	-4.28	1.03	-1.96	-
0.13	0.17	-0.64	2.24	-1.45	-2.73	0.11	-0.97	0.27	-1.2	-0.31	1.09	1.27	-0.78	-1.15	0.18	2.07	-0.67	-1.93	0.56	-1.34	1.12	-0.8	-1.22	2.89	3.61	-0.02	1.05	2.91	1.67	0.72	0.82	2.81	0.36	0.6	-3.25	0.64	2.23	-2.62	-0.92	0.42	0.44	-0.22	-4.28	1.03	-1.96	-
0.13	0.17	-0.64	2.24	-1.45	-2.73	0.11	-0.97	0.27	-1.2	-0.31	1.09	1.27	-0.78	-1.15	0.18	2.07	-0.67	-1.93	0.56	-1.34	1.12	-0.8	-1.22	2.89	3.61	-0.02	1.05	2.91	1.67	0.72	0.82	2.81	0.36	0.6	-3.25	0.64	2.23	-2.62	-0.92	0.42	0.44	-0.22	-4.28	1.03	-1.96	-
0.13	0.17	-0.64	2.24	-1.45	-2.73	0.11	-0.97	0.27	-1.2	-0.31	1.09	1.27	-0.78	-1.15	0.18	2.07	-0.67	-1.93	0.56	-1.34	1.12	-0.8	-1.22	2.89	3.61	-0.02	1.05	2.91	1.67	0.72	0.82	2.81	0.36	0.6	-3.25	0.64	2.23	-2.62	-0.92	0.42	0.44	-0.22	-4.28	1.03	-1.96	-
0.13	0.17	-0.64	2.24	-1.45	-2.73	0.11	-0.97	0.27	-1.2	-0.31	1.09	1.27	-0.78	-1.15	0.18	2.07	-0.67	-1.93	0.56	-1.34	1.12	-0.8	-1.22	2.89	3.61	-0.02	1.05	2.91	1.67	0.72	0.82	2.81	0.36	0.6	-3.25	0.64	2.23	-2.62	-0.92	0.42	0.44	-0.22	-4.28	1.03	-1.96	-
1.05	-4.66	2.93	0.34	-1.59	-0.07	-6.15	0.02	-1.6	0.58	-0.38	-2.82	-3.26	0.68	-1.29	2.28	0.49	1.52	1.11	-3.18	3.97	1.76	-1.33	-1.83	2.38	1.65	0.16	0.68	1.11	4.27	0.74	-0.06	2.64	1.41	-0.5	-2.82	4.48	3.43	2.21	2.45	-2.45	-0.67	-3.42	-3.44	-5.58	-1.96	-
1.05	-4.66	2.93	0.34	-1.59	-0.07	-6.15	0.02	-1.6	0.58	-0.38	-2.82	-3.26	0.68	-1.29	2.28	0.49	1.52	1.11	-3.18	3.97	1.76	-1.33	-1.83	2.38	1.65	0.16	0.68	1.11	4.27	0.74	-0.06	2.64	1.41	-0.5	-2.82	4.48	3.43	2.21	2.45	-2.45	-0.67	-3.42	-3.44	-5.58	-1.96	-
0.39	-7.85	-3.59	0.72	1.68	-2.83	0.09	1.14	0.43	0.4	2.7	-0.92	-4.38	2.23	3.4	-1.42	2.47	1.92	0.59	0.7	-1.32	0.07	-1.57	1.91	2.67	-0.29	2.11	-0.89	2.3	-0.97	-0.85	1.18	2.6	-1.6	3.81	1.56	3.51	1.03	1.45	3.24	-2.19	0.29	-2.9	-2.03	-1.81	-1.98	-
0.39	-7.85	-3.59	0.72	1.68	-2.83	0.09	1.14	0.43	0.4	2.7	-0.92	-4.38	2.23	3.4	-1.42	2.47	1.92	0.59	0.7	-1.32	0.07	-1.57	1.91	2.67	-0.29	2.11	-0.89	2.3	-0.97	-0.85	1.18	2.6	-1.6	3.81	1.56	3.51	1.03	1.45	3.24	-2.19	0.29	-2.9	-2.03	-1.81	-1.98	-
-0.69	-2	0.14	2.7	1.38	-2.26	0	-0.13	0.26	2.08	-0.81	-4.1	1.96	-5.17	-0.99	-2.08	-1.41	-1	-0.99	-0.37	1.81	1.65	3.51	1.4	4.51	-0.34	1.85	1.99	1.17	1.66	-2.23	-3.62	-0.16	2.85	-1.42	2.6	0.08	-0.78	2.28	1.5	-3.92	0.71	0.37	0.9	-2.75	-1.98	-
2.75	-5.87	-1.62	2.01	-1.27	0.8	-1.9	0.52	-2.32	-1.33	-1.12	-1.82	0.55	1.95	-3.52	-0.06	-2.29	-0.93	0.04	3.12	4.18	4.23	-0.32	1.39	1.4	-3.39	3.65	4.27	2.19	0.34	-2.32	2.2	-1.51	-1.83	0.7	1.18	-0.52	0.18	-0.59	-1.68	-1.17	0.35	-0.3	-0.4	-1.35	-1.99	-
2.75	-5.87	-1.62	2.01	-1.27	0.8	-1.9	0.52	-2.32	-1.33	-1.12	-1.82	0.55	1.95	-3.52	-0.06	-2.29	-0.93	0.04	3.12	4.18	4.23	-0.32	1.39	1.4	-3.39	3.65	4.27	2.19	0.34	-2.32	2.2	-1.51	-1.83	0.7	1.18	-0.52	0.18	-0.59	-1.68	-1.17	0.35	-0.3	-0.4	-1.35	-1.99	-
-0.29	-0.75	-1.24	0.05	-1.66	-1.46	-1.6	1.35	3.78	0.68	3.12	1.93	-2.71	-0.64	1.36	-0.6	0.58	-2.31	-0.13	-1.63	-0.7	1.78	1.02	-0.65	0.86	-0.97	-0.92	0.32	-0.03	-2.03	-1.51	1.03	0.78	0.48	-0.35	-2.3	1.63	3.17	-0.25	-0.76	1.37	1.36	-1.71	2.93	-2.12	-2.01	-
-0.29	-0.75	-1.24	0.05	-1.66	-1.46	-1.6	1.35	3.78	0.68	3.12	1.93	-2.71	-0.64	1.36	-0.6	0.58	-2.31	-0.13	-1.63	-0.7	1.78	1.02	-0.65	0.86	-0.97	-0.92	0.32	-0.03	-2.03	-1.51	1.03	0.78	0.48	-0.35	-2.3	1.63	3.17	-0.25	-0.76	1.37	1.36	-1.71	2.93	-2.12	-2.01	-
-0.29	-0.75	-1.24	0.05	-1.66	-1.46	-1.6	1.35	3.78	0.68	3.12	1.93	-2.71	-0.64	1.36	-0.6	0.58	-2.31	-0.13	-1.63	-0.7	1.78	1.02	-0.65	0.86	-0.97	-0.92	0.32	-0.03	-2.03	-1.51	1.03	0.78	0.48	-0.35	-2.3	1.63	3.17	-0.25	-0.76	1.37	1.36	-1.71	2.93	-2.12	-2.01	-
-0.29	-0.75	-1.24	0.05	-1.66	-1.46	-1.6	1.35	3.78	0.68	3.12	1.93	-2.71	-0.64	1.36	-0.6	0.58	-2.31	-0.13	-1.63	-0.7	1.78	1.02	-0.65	0.86	-0.97	-0.92	0.32	-0.03	-2.03	-1.51	1.03	0.78	0.48	-0.35	-2.3	1.63	3.17	-0.25	-0.76	1.37	1.36	-1.71	2.93	-2.12	-2.01	-
-0.29	-0.75	-1.24	0.05	-1.66	-1.46	-1.6	1.35	3.78	0.68	3.12	1.93	-2.71	-0.64	1.36	-0.6	0.58	-2.31	-0.13	-1.63	-0.7	1.78	1.02	-0.65	0.86	-0.97	-0.92	0.32	-0.03	-2.03	-1.51	1.03	0.78	0.48	-0.35	-2.3	1.63	3.17	-0.25	-0.76	1.37	1.36	-1.71	2.93	-2.12	-2.01	-
-0.29	-0.75	-1.24	0.05	-1.66	-1.46	-1.6	1.35	3.78	0.68	3.12	1.93	-2.71	-0.64	1.36	-0.6	0.58	-2.31	-0.13	-1.63	-0.7	1.78	1.02	-0.65	0.86	-0.97	-0.92	0.32	-0.03	-2.03	-1.51	1.03	0.78	0.48	-0.35	-2.3	1.63	3.17	-0.25	-0.76	1.37	1.36	-1.71	2.93	-2.12	-2.01	-
-3.84	0.69	-0.59	0.35	0.8	-0.08	-0.95	1.2	-2.84	-2.24	-0.97	-0.86	0.77	-2.53	1.48	-1.28	3.2	0.96	-0.51	0.56	-1.8	2.21	-0.63	4.25	3.63	0.96	0.09	5.15	-6.05	1.09	3.75	-3.96	0.42	-1.13	-1.01	-2.54	-2.5	5.16	-0.96	-1.81	-1.66	0.37	4.76	-1.27	-0.8	-2.01	-
-3.84	0.69	-0.59	0.35	0.8	-0.08	-0.95	1.2	-2.84	-2.24	-0.97	-0.86	0.77	-2.53	1.48	-1.28	3.2	0.96	-0.51	0.56	-1.8	2.21	-0.63	4.25	3.63	0.96	0.09	5.15	-6.05	1.09	3.75	-3.96	0.42	-1.13	-1.01	-2.54	-2.5	5.16	-0.96	-1.81	-1.66	0.37	4.76	-1.27	-0.8	-2.01	-
-0.9	2.28	-0.56	-0.62	-1.15	-0.57	0.36	-3.26	0.82	0.18	-0.14	-1.08	1.19	0.42	-1.48	-3.2	2.67	3.06	0.88	1.64	0.51	-1.97	1.71	2.91	1.28	-1.95	0.97	-0.29	0.16	-3.06	2.04	-0.39	3.48	2.19	0.99	-2.43	1.21	0.81	-1.61	2.12	-4.57	1.56	-1.6	-1.43	0.59	-2.02	-
-0.9	2.28	-0.56	-0.62	-1.15	-0.57	0.36	-3.26	0.82	0.18	-0.14	-1.08	1.19	0.42	-1.48	-3.2	2.67	3.06	0.88	1.64	0.51	-1.97	1.71	2.91	1.28	-1.95	0.97	-0.29	0.16	-3.06	2.04	-0.39	3.48	2.19	0.99	-2.43	1.21	0.81	-1.61	2.12	-4.57	1.56	-1.6	-1.43	0.59	-2.02	-
0.63	0.23	-3.25	0.92	-1.17	-0.99	1.19	-0.53	-2.04	3.51	1.74	0.93	1.7	-4.14	0.09	2.5	-4.8	1.51	-1.86	0.92	-0.49	0.72	1.27	2.7	-2.59	2.88	3.01	1.73	-1.77	-1	1.15	2.03	0.81	-4.07	2.83	0.12	-0.7	1.17	-2.89	2.17	-0.24	0.31	-2.06	-2.28	2.16	-2.03	-
-0.76	4.94	0.36	3.46	2.75	-0.79	0.95	0.76	0.44	0.24	1.26	-0.66	-0.44	-2.76	4.44	0.97	-4.18	-0.49	1.17	0.75	-1.67	-1.92	-1.98	0.51	-1.78	-5.3	-5.56	-2.59	-0.21	-2.59	-3.19	-3.2	1.29	0.01	3	2.8	4.12	1.09	4.38	3.14	1.5	3.63	-0.47	-1.78	-0.89	-2.04	-
-0.76	4.94	0.36	3.46	2.75	-0.79	0.95	0.76	0.44	0.24	1.26	-0.66	-0.44	-2.76	4.44	0.97	-4.18	-0.49	1.17	0.75	-1.67	-1.92	-1.98	0.51	-1.78	-5.3	-5.56	-2.59	-0.21	-2.59	-3.19	-3.2	1.29	0.01	3	2.8	4.12	1.09	4.38	3.14	1.5	3.63	-0.47	-1.78	-0.89	-2.04	-
3.58	2.14	3.45	2.77	-1.92	4.76	1.92	-2.11	0.74	-2.76	-0.55	0.19	2.02	-0.09	1.05	-0.33	-0.82	0.54	-1.83	-0.57	3.04	-2.5	1.9	-1.32	-1.58	-2.53	-0.93	-0.03	2.76	0.08	0.52	3.44	-0.4	-1.05	-0.05	-2.98	0.91	1.54	1.93	1.4	0.53	3.79	-1.23	2.88	1.69	-2.05	-
3.58	2.14	3.45	2.77	-1.92	4.76	1.92	-2.11	0.74	-2.76	-0.55	0.19	2.02	-0.09	1.05	-0.33	-0.82	0.54	-1.83	-0.57	3.04	-2.5	1.9	-1.32	-1.58	-2.53	-0.93	-0.03	2.76	0.08	0.52	3.44	-0.4	-1.05	-0.05	-2.98	0.91	1.54	1.93	1.4	0.53	3.79	-1.23	2.88	1.69	-2.05	-
9.44	4.79	2.62	1.72	3.12	2.84	1.65	-2.78	1.38	-2.23	0.91	-0.34	1.51	2.26	-1.86	-0.07	-0.16	-1.48	-2.13	-0.59	-0.99	-1.34	-3.5	-1.47	-4.31	-2.93	1.8	-3.56	-1.96	0.66	-2.01	-0.52	-3.71	1.83	-2.06	2.79	0.48	-0.01	4.11	0.55	-0.29	7.3	1.33	1.42	0.24	-2.06	-
9.44	4.79	2.62	1.72	3.12	2.84	1.65	-2.78	1.38	-2.23	0.91	-0.34	1.51	2.26	-1.86	-0.07	-0.16	-1.48	-2.13	-0.59	-0.99	-1.34	-3.5	-1.47	-4.31	-2.93	1.8	-3.56	-1.96	0.66	-2.01	-0.52	-3.71	1.83	-2.06	2.79	0.48	-0.01	4.11	0.55	-0.29	7.3	1.33	1.42	0.24	-2.06	-
0.62	0.22	2.38	-0.58	-2.23	-1.11	-3.34	-4.64	-0.7	-2.29	-0.01	2.95	-1.73	0.56	1.69	2.31	3.03	2.57	2.91	-1.03	0.68	-0.16	2.08	-2.05	1.93	-1.95	-2.29	2.04	3.31	-0.88	2.54	-0.36	2.88	-2.82	0.74	0.67	1.15	-0.74	1.04	-1.78	-1.48	0.28	0.09	-0.23	-2.53	-2.06	-
0.62	0.22	2.38	-0.58	-2.23	-1.11	-3.34	-4.64	-0.7	-2.29	-0.01	2.95	-1.73	0.56	1.69	2.31	3.03	2.57	2.91	-1.03	0.68	-0.16	2.08	-2.05	1.93	-1.95	-2.29	2.04	3.31	-0.88	2.54	-0.36	2.88	-2.82	0.74	0.67	1.15	-0.74	1.04	-1.78	-1.48	0.28	0.09	-0.23	-2.53	-2.06	-
0.72	1.48	0.56	-1.77	-0.32	0.47	0.67	0.91	1.87	-1.05	-1.18	-2.47	-0.08	-1.59	0.5	-2.38	1.85	1.88	-1.63	1.71	1.51	-0.77	-0.48	-1.74	1.54	2.21	3.87	1.74	-2.13	1.53	-0.81	0.77	-0.83	-2.1	-1.02	-0.56	-1.19	2.14	0.3	0.52	-0.25	-0.58	0.36	-0.13	0.91	-2.06	-
-0.57	-4.28	-2.79	-0.59	-1.87	-1.78	-1.5	-0.48	0.66	2.12	5.41	-3.4	-1.75	0.48	0.33	1.59	-0.18	0.44	0.58	2.56	2.69	2.17	0.87	0.91	-1.36	-2.67	-3.99	-3.33	-1.57	-1.17	0.91	0.58	2.12	1.51	1.34	0.8	1.82	0.78	1.28	0.45	2.29	0.45	-0.83	-2.76	-2.96	-2.06	-
0.72	1.48	0.56	-1.77	-0.32	0.47	0.67	0.91	1.87	-1.05	-1.18	-2.47	-0.08	-1.59	0.5	-2.38	1.85	1.88	-1.63	1.71	1.51	-0.77	-0.48	-1.74	1.54	2.21	3.87	1.74	-2.13	1.53	-0.81	0.77	-0.83	-2.1	-1.02	-0.56	-1.19	2.14	0.3	0.52	-0.25	-0.58	0.36	-0.13	0.91	-2.06	-
2.76	0.15	1.1	-0.8	0.73	0.62	4.26	2.02	2.4	0.95	2.37	-0.49	0.48	-0.44	-1.17	-0.24	1.74	-0.88	-1.91	-2.18	-2.9	1.4	-2.12	-1.45	-2.15	-4.04	-4.55	-1.34	-1.93	-2.25	-4.78	-1.25	0.4	-0.41	4.41	-0.53	2.91	-0.93	5.6	1.1	0.86	1.7	2.43	1.08	1.94	-2.08	-
0.32	0.46	3.74	-0.6	-3.5	0.72	-2.43	-1.3	-2.86	0.05	-1.75	1.14	-3.23	0.89	-1.33	2.07	4.39	3.81	4.42	-0.11	-0.48	3.01	0.2	-0.81	-0.51	2.89	-0.51	-1.34	0.28	-0.44	-2.11	-2.73	1.58	0.5	-0.47	-0.89	0.17	-0.99	-1.2	4.16	3.04	-1.48	-1.54	3.18	-2.62	-2.09	-
-4.67	-1.59	-3.96	0.17	5.55	-1.2	-2.11	-1.77	3.08	-3.15	2.99	1.46	-2.93	-2.51	-1.62	1.09	2.01	-0.66	-2.95	0.44	0.6	3.7	5.87	1.02	1.45	-5.71	2.59	0.92	-4.06	0.95	-0.39	0.2	0.02	-0.54	1.15	2.62	1.65	-1.16	-1.35	-1.55	0.65	-2.74	2.12	0.91	-0.56	-2.09	-
-4.67	-1.59	-3.96	0.17	5.55	-1.2	-2.11	-1.77	3.08	-3.15	2.99	1.46	-2.93	-2.51	-1.62	1.09	2.01	-0.66	-2.95	0.44	0.6	3.7	5.87	1.02	1.45	-5.71	2.59	0.92	-4.06	0.95	-0.39	0.2	0.02	-0.54	1.15	2.62	1.65	-1.16	-1.35	-1.55	0.65	-2.74	2.12	0.91	-0.56	-2.09	-
0.32	0.46	3.74	-0.6	-3.5	0.72	-2.43	-1.3	-2.86	0.05	-1.75	1.14	-3.23	0.89	-1.33	2.07	4.39	3.81	4.42	-0.11	-0.48	3.01	0.2	-0.81	-0.51	2.89	-0.51	-1.34	0.28	-0.44	-2.11	-2.73	1.58	0.5	-0.47	-0.89	0.17	-0.99	-1.2	4.16	3.04	-1.48	-1.54	3.18	-2.62	-2.09	-
0.9	-4.57	-1.35	-0.03	-0.31	0.02	0.29	0.13	-1.52	-2.14	-0.79	-0.3	-3.22	1.3	2.52	0.03	-0.92	-0.15	0.39	0.49	-0.61	3.21	0.85	1.55	3.4	2.01	3.42	1.22	-3.34	-0.65	-0.42	-2.14	-0.69	-3.29	0.5	1.99	0.01	1.64	1.3	-0.68	-1.52	0.14	-0.26	1.04	-2.01	-2.11	-
-2.36	1.42	-0.61	1.27	0.23	-1.11	-1.41	0.81	-3.18	1.29	-0.5	-0.5	1.14	1.93	-1.24	0.62	-2.12	-3.99	4.45	0.56	1.64	0.12	1.39	1.47	0.23	0.38	-1.13	-0.38	0.41	-0.38	-0.99	-0.26	-1.37	-0.37	1.85	3.57	2.25	1.35	-0.57	2.25	-1.77	-1.64	-0.82	-2.05	0.75	-2.13	-
1.6	0.84	1.49	1.46	2.49	0.58	-2.93	3.43	0.71	3.82	-0.34	5.04	2.98	-4.64	-3.89	-1.39	0.1	-1.76	1.83	-0.44	-2.28	-1.93	-1.08	-0.99	-4.43	-5.32	-0.31	0.22	-0.11	-2.26	1.38	-4.97	1.48	0.77	4.51	1.12	2.7	-1.04	1.54	2.04	0.31	2.02	2.98	0.12	0.79	-2.14	-
1.6	0.84	1.49	1.46	2.49	0.58	-2.93	3.43	0.71	3.82	-0.34	5.04	2.98	-4.64	-3.89	-1.39	0.1	-1.76	1.83	-0.44	-2.28	-1.93	-1.08	-0.99	-4.43	-5.32	-0.31	0.22	-0.11	-2.26	1.38	-4.97	1.48	0.77	4.51	1.12	2.7	-1.04	1.54	2.04	0.31	2.02	2.98	0.12	0.79	-2.14	-
1.6	0.84	1.49	1.46	2.49	0.58	-2.93	3.43	0.71	3.82	-0.34	5.04	2.98	-4.64	-3.89	-1.39	0.1	-1.76	1.83	-0.44	-2.28	-1.93	-1.08	-0.99	-4.43	-5.32	-0.31	0.22	-0.11	-2.26	1.38	-4.97	1.48	0.77	4.51	1.12	2.7	-1.04	1.54	2.04	0.31	2.02	2.98	0.12	0.79	-2.14	-
1.6	0.84	1.49	1.46	2.49	0.58	-2.93	3.43	0.71	3.82	-0.34	5.04	2.98	-4.64	-3.89	-1.39	0.1	-1.76	1.83	-0.44	-2.28	-1.93	-1.08	-0.99	-4.43	-5.32	-0.31	0.22	-0.11	-2.26	1.38	-4.97	1.48	0.77	4.51	1.12	2.7	-1.04	1.54	2.04	0.31	2.02	2.98	0.12	0.79	-2.14	-
-0.61	-1.18	3.57	3.12	2.75	-2.89	2.7	-0.25	-1.61	0.36	4.79	0.47	-0.58	-1.22	-2.19	-0.74	2.89	-0.2	-0.43	-0.18	-1.85	-0.69	0.74	-0.13	-1.06	-2.15	-1.68	-1.05	-0.06	0.94	2.61	3.67	2.8	2.04	-1.35	0.98	0.91	-0.55	-0.65	2.52	0.32	2.52	1.71	2.42	0.25	-2.16	-
-4.38	-0.83	-0.39	-0.91	4.57	-3.09	0.9	0.14	-0.39	0.64	2.79	0.52	1.85	-0.57	0	-0.43	-2.41	1.33	-1.64	2.05	2.45	1.66	2.43	-3.41	4.62	-0.3	1.17	0.28	-0.81	-1.87	0.33	-1.75	1.85	4	-0.35	0.71	2.35	1.64	4.36	2.17	0.15	-1.04	1.98	-0.38	-3.26	-2.16	-
-4.38	-0.83	-0.39	-0.91	4.57	-3.09	0.9	0.14	-0.39	0.64	2.79	0.52	1.85	-0.57	0	-0.43	-2.41	1.33	-1.64	2.05	2.45	1.66	2.43	-3.41	4.62	-0.3	1.17	0.28	-0.81	-1.87	0.33	-1.75	1.85	4	-0.35	0.71	2.35	1.64	4.36	2.17	0.15	-1.04	1.98	-0.38	-3.26	-2.16	-
-4.38	-0.83	-0.39	-0.91	4.57	-3.09	0.9	0.14	-0.39	0.64	2.79	0.52	1.85	-0.57	0	-0.43	-2.41	1.33	-1.64	2.05	2.45	1.66	2.43	-3.41	4.62	-0.3	1.17	0.28	-0.81	-1.87	0.33	-1.75	1.85	4	-0.35	0.71	2.35	1.64	4.36	2.17	0.15	-1.04	1.98	-0.38	-3.26	-2.16	-
-4.38	-0.83	-0.39	-0.91	4.57	-3.09	0.9	0.14	-0.39	0.64	2.79	0.52	1.85	-0.57	0	-0.43	-2.41	1.33	-1.64	2.05	2.45	1.66	2.43	-3.41	4.62	-0.3	1.17	0.28	-0.81	-1.87	0.33	-1.75	1.85	4	-0.35	0.71	2.35	1.64	4.36	2.17	0.15	-1.04	1.98	-0.38	-3.26	-2.16	-
-4.38	-0.83	-0.39	-0.91	4.57	-3.09	0.9	0.14	-0.39	0.64	2.79	0.52	1.85	-0.57	0	-0.43	-2.41	1.33	-1.64	2.05	2.45	1.66	2.43	-3.41	4.62	-0.3	1.17	0.28	-0.81	-1.87	0.33	-1.75	1.85	4	-0.35	0.71	2.35	1.64	4.36	2.17	0.15	-1.04	1.98	-0.38	-3.26	-2.16	-
-4.38	-0.83	-0.39	-0.91	4.57	-3.09	0.9	0.14	-0.39	0.64	2.79	0.52	1.85	-0.57	0	-0.43	-2.41	1.33	-1.64	2.05	2.45	1.66	2.43	-3.41	4.62	-0.3	1.17	0.28	-0.81	-1.87	0.33	-1.75	1.85	4	-0.35	0.71	2.35	1.64	4.36	2.17	0.15	-1.04	1.98	-0.38	-3.26	-2.16	-
-0.61	-1.18	3.57	3.12	2.75	-2.89	2.7	-0.25	-1.61	0.36	4.79	0.47	-0.58	-1.22	-2.19	-0.74	2.89	-0.2	-0.43	-0.18	-1.85	-0.69	0.74	-0.13	-1.06	-2.15	-1.68	-1.05	-0.06	0.94	2.61	3.67	2.8	2.04	-1.35	0.98	0.91	-0.55	-0.65	2.52	0.32	2.52	1.71	2.42	0.25	-2.16	-
-2.89	-2.08	-1.81	-0.41	0.9	1.14	-0.27	-0.16	-0.9	-0.78	0.32	2.34	2.24	-2.09	-0.51	-1.26	-1.99	-1.18	-1.09	-0.77	-0.73	3.85	-0.95	-1.42	-1.14	-3.19	3.08	3.65	-0.43	1.33	1.08	-2.5	1.89	2.17	1.45	-2.12	-1.63	1.08	4.04	-4.14	-1.48	-3.52	0.98	1.65	0.57	-2.19	-
-1.81	1.28	-1.31	-1.29	0.29	1.34	1.29	-0.79	-0.65	-0.17	-2.9	0.24	0.7	1.43	1.62	2.62	0.58	1.49	2.52	3.05	2.19	0.66	0.92	-0.2	1.49	1.85	-1.11	-0.44	-5.13	-1.83	-2.52	1.05	1.01	1.23	0.72	0.37	1.42	-0.22	0.17	4.21	-0.26	1.79	-0.5	0.2	0.15	-2.2	-
-1.81	1.28	-1.31	-1.29	0.29	1.34	1.29	-0.79	-0.65	-0.17	-2.9	0.24	0.7	1.43	1.62	2.62	0.58	1.49	2.52	3.05	2.19	0.66	0.92	-0.2	1.49	1.85	-1.11	-0.44	-5.13	-1.83	-2.52	1.05	1.01	1.23	0.72	0.37	1.42	-0.22	0.17	4.21	-0.26	1.79	-0.5	0.2	0.15	-2.2	-
-1.81	1.28	-1.31	-1.29	0.29	1.34	1.29	-0.79	-0.65	-0.17	-2.9	0.24	0.7	1.43	1.62	2.62	0.58	1.49	2.52	3.05	2.19	0.66	0.92	-0.2	1.49	1.85	-1.11	-0.44	-5.13	-1.83	-2.52	1.05	1.01	1.23	0.72	0.37	1.42	-0.22	0.17	4.21	-0.26	1.79	-0.5	0.2	0.15	-2.2	-
-1.81	1.28	-1.31	-1.29	0.29	1.34	1.29	-0.79	-0.65	-0.17	-2.9	0.24	0.7	1.43	1.62	2.62	0.58	1.49	2.52	3.05	2.19	0.66	0.92	-0.2	1.49	1.85	-1.11	-0.44	-5.13	-1.83	-2.52	1.05	1.01	1.23	0.72	0.37	1.42	-0.22	0.17	4.21	-0.26	1.79	-0.5	0.2	0.15	-2.2	-
-1.81	1.28	-1.31	-1.29	0.29	1.34	1.29	-0.79	-0.65	-0.17	-2.9	0.24	0.7	1.43	1.62	2.62	0.58	1.49	2.52	3.05	2.19	0.66	0.92	-0.2	1.49	1.85	-1.11	-0.44	-5.13	-1.83	-2.52	1.05	1.01	1.23	0.72	0.37	1.42	-0.22	0.17	4.21	-0.26	1.79	-0.5	0.2	0.15	-2.2	-
-1.81	1.28	-1.31	-1.29	0.29	1.34	1.29	-0.79	-0.65	-0.17	-2.9	0.24	0.7	1.43	1.62	2.62	0.58	1.49	2.52	3.05	2.19	0.66	0.92	-0.2	1.49	1.85	-1.11	-0.44	-5.13	-1.83	-2.52	1.05	1.01	1.23	0.72	0.37	1.42	-0.22	0.17	4.21	-0.26	1.79	-0.5	0.2	0.15	-2.2	-
-0.49	-1.28	1.67	3.09	2.82	1	4.5	0.07	-1.79	-0.29	-4.44	-0.7	-1.3	-0.95	0.32	-0.84	0.31	-1.73	0.74	-3.15	-6.08	-0.71	-1.01	0.02	3.15	0.75	1	1.41	0.43	0.39	1.7	-0.41	1.68	0.44	-0.09	1.25	1.5	0.85	0.31	1.9	-1.53	2.55	2.02	-0.57	-1.81	-2.2	-
-0.49	-1.28	1.67	3.09	2.82	1	4.5	0.07	-1.79	-0.29	-4.44	-0.7	-1.3	-0.95	0.32	-0.84	0.31	-1.73	0.74	-3.15	-6.08	-0.71	-1.01	0.02	3.15	0.75	1	1.41	0.43	0.39	1.7	-0.41	1.68	0.44	-0.09	1.25	1.5	0.85	0.31	1.9	-1.53	2.55	2.02	-0.57	-1.81	-2.2	-
-4.04	-0.93	-2.29	0.47	0.64	-0.99	-4.18	2.09	4.62	2.9	-0.69	0.58	-0.53	-0.87	-2.74	1.13	-1.76	-0.72	-2.04	-0.54	-1	1.59	0.01	0.06	-0.01	1.01	-1.76	-1.19	0.44	0.77	0.76	1.2	-0.06	2.76	1.56	-0.83	-2.96	0.66	0.61	-0.15	2.75	-2.65	0.85	2.46	-3.66	-2.2	-
-4.04	-0.93	-2.29	0.47	0.64	-0.99	-4.18	2.09	4.62	2.9	-0.69	0.58	-0.53	-0.87	-2.74	1.13	-1.76	-0.72	-2.04	-0.54	-1	1.59	0.01	0.06	-0.01	1.01	-1.76	-1.19	0.44	0.77	0.76	1.2	-0.06	2.76	1.56	-0.83	-2.96	0.66	0.61	-0.15	2.75	-2.65	0.85	2.46	-3.66	-2.2	-
0.53	0.63	0.79	-1.55	-1.3	-0.94	0.29	-0.78	-0.99	0.87	-0.03	1.95	-6.16	-5.03	1.16	5.15	-0.01	1.79	-1.37	-1.37	1.59	0.34	0.27	2.38	0.95	4.22	1.27	-0.1	0.07	-0.08	1.07	1.37	0.13	2.21	0.49	-2.99	4.88	3.58	-2	-2.45	-2.14	0.23	-0.88	-1.54	-1.91	-2.21	-
0.53	0.63	0.79	-1.55	-1.3	-0.94	0.29	-0.78	-0.99	0.87	-0.03	1.95	-6.16	-5.03	1.16	5.15	-0.01	1.79	-1.37	-1.37	1.59	0.34	0.27	2.38	0.95	4.22	1.27	-0.1	0.07	-0.08	1.07	1.37	0.13	2.21	0.49	-2.99	4.88	3.58	-2	-2.45	-2.14	0.23	-0.88	-1.54	-1.91	-2.21	-
-0.43	0.08	-0.29	0.1	-0.16	0.78	0.21	0.41	-0.37	-2.16	2.94	-3.59	0.3	-0.51	-2.29	0.12	0.3	0.32	3.6	2.76	-0.63	1.23	-0.78	1.52	-0.48	-1.53	-3.17	2.63	1.44	-0.88	1.01	-1.54	-1.77	-0.97	0.07	3.7	3.09	0.65	0.11	-0.46	-0.92	-1.05	-0.23	0.8	-0.31	-2.26	-
-0.43	0.08	-0.29	0.1	-0.16	0.78	0.21	0.41	-0.37	-2.16	2.94	-3.59	0.3	-0.51	-2.29	0.12	0.3	0.32	3.6	2.76	-0.63	1.23	-0.78	1.52	-0.48	-1.53	-3.17	2.63	1.44	-0.88	1.01	-1.54	-1.77	-0.97	0.07	3.7	3.09	-1.58	0.44	1.47	-3.29	-0.94	1.08	-0.83	2.16	-2.26	-
-8.52	-3.56	-5.03	-0.85	0.11	-0.64	0.98	1.39	1.25	0.99	2.51	-1.36	-1.33	-1.69	0.15	-0.79	-2.95	1.27	0	-2.28	-2.98	2.97	0.69	1.73	2.84	-2.63	-1.78	0.99	-2.67	0.53	-2.74	2.88	0.27	3.14	1.44	0.65	2.36	-1.78	-2.81	-1.93	-0.31	1.76	-1.48	-2.15	0.19	-2.28	-
-8.52	-3.56	-5.03	-0.85	0.11	-0.64	0.98	1.39	1.25	0.99	2.51	-1.36	-1.33	-1.69	0.15	-0.79	-2.95	1.27	0	-2.28	-2.98	2.97	0.69	1.73	2.84	-2.63	-1.78	0.99	-2.67	0.53	-2.74	2.88	0.27	3.14	1.44	0.65	2.36	-1.78	-2.81	-1.93	-0.31	1.76	-1.48	-2.15	0.19	-2.28	-
-0.14	-1	0.82	-3.77	-0.26	0.19	2.46	0.49	-3.77	1.95	-2.66	2.39	0.09	-4.46	2.6	-1.41	0.05	0.45	2.19	0.28	0.78	1.4	0.59	-1.1	-1.72	0.73	3.53	2.46	-3.15	1.84	0.15	-0.84	0.56	0.63	-2.84	0.92	0.44	2	3	-0.94	-1.41	0.3	1.45	-3.62	-0.33	-2.29	-
-0.14	-1	0.82	-3.77	-0.26	0.19	2.46	0.49	-3.77	1.95	-2.66	2.39	0.09	-4.46	2.6	-1.41	0.05	0.45	2.19	0.28	0.78	1.4	0.59	-1.1	-1.72	0.73	3.53	2.46	-3.15	1.84	0.15	-0.84	0.56	0.63	-2.84	0.92	0.44	2	3	-0.94	-1.41	0.3	1.45	-3.62	-0.33	-2.29	-
-1.22	-1.31	-4.21	-0.65	-0.59	0.1	-1.62	-0.15	1.57	-0.19	-1.68	-1.46	-1.65	0.26	-0.3	4.64	0.82	2.41	0.26	3.15	-0.48	-0.19	-0.74	0.69	0.37	-0.69	2.75	-0.17	-0.07	1.19	3.15	1.29	-1.23	4.65	0.67	1.41	2.6	-3.09	-2.47	-0.78	3.18	1.22	-1.5	-4.29	-3.08	-2.31	-
-1.22	-1.31	-4.21	-0.65	-0.59	0.1	-1.62	-0.15	1.57	-0.19	-1.68	-1.46	-1.65	0.26	-0.3	4.64	0.82	2.41	0.26	3.15	-0.48	-0.19	-0.74	0.69	0.37	-0.69	2.75	-0.17	-0.07	1.19	3.15	1.29	-1.23	4.65	0.67	1.41	2.6	-3.09	-2.47	-0.78	3.18	1.22	-1.5	-4.29	-3.08	-2.31	-
-1.22	-1.31	-4.21	-0.65	-0.59	0.1	-1.62	-0.15	1.57	-0.19	-1.68	-1.46	-1.65	0.26	-0.3	4.64	0.82	2.41	0.26	3.15	-0.48	-0.19	-0.74	0.69	0.37	-0.69	2.75	-0.17	-0.07	1.19	3.15	1.29	-1.23	4.65	0.67	1.41	2.6	-3.09	-2.47	-0.78	3.18	1.22	-1.5	-4.29	-3.08	-2.31	-
-1.22	-1.31	-4.21	-0.65	-0.59	0.1	-1.62	-0.15	1.57	-0.19	-1.68	-1.46	-1.65	0.26	-0.3	4.64	0.82	2.41	0.26	3.15	-0.48	-0.19	-0.74	0.69	0.37	-0.69	2.75	-0.17	-0.07	1.19	3.15	1.29	-1.23	4.65	0.67	1.41	2.6	-3.09	-2.47	-0.78	3.18	1.22	-1.5	-4.29	-3.08	-2.31	-
-5.9	0.86	0.6	-1.7	-2.08	2.29	-2.33	-0.87	0.91	3.64	-1.88	-1.04	-0.8	0.23	-2.58	-0.23	-0.65	3.34	1.53	-1.04	2.54	-2.38	-0.07	-2.99	1.06	-0.07	3.11	1.47	-0.36	0.07	1.67	1.57	3.81	-0.28	-2.98	4.64	-1.47	-1.35	3.85	0.05	1.32	-1.3	-2.04	-1.71	-2.09	-2.32	-
0.32	-2.05	0.97	2.6	0.46	-1.87	-2	-3.63	-0.29	-1.62	-0.13	0.66	-0.93	-1.55	-0.55	0.61	0	4.82	1.03	1.85	-1.55	3.88	1.23	0.12	3.95	2.12	1.22	-1	-2.75	0.34	1.97	-1.92	0.97	-2.51	-1.97	0.77	1.81	-0.26	1.5	0.23	-1.93	-0.7	2.98	-2.36	1.57	-2.33	-
0.32	-2.05	0.97	2.6	0.46	-1.87	-2	-3.63	-0.29	-1.62	-0.13	0.66	-0.93	-1.55	-0.55	0.61	0	4.82	1.03	1.85	-1.55	3.88	1.23	0.12	3.95	2.12	1.22	-1	-2.75	0.34	1.97	-1.92	0.97	-2.51	-1.97	0.77	1.81	-0.26	1.5	0.23	-1.93	-0.7	2.98	-2.36	1.57	-2.33	-
-1.98	-0.97	1.07	-2.14	0.8	-0.8	2.89	-1.25	-2.82	-0.18	2.17	-1.86	2.43	-1.28	0.88	-2.7	0.24	3.68	0.02	-0.29	0.05	-3.72	-1.01	4.21	0.53	-2.99	-0.42	-1.63	0.87	0.12	0.42	0.44	-0.44	-2.95	3.84	2.65	6.21	-2.35	-1.26	-1.3	0.06	-1.64	1.03	-1.17	1.06	-2.35	-
-1.98	-0.97	1.07	-2.14	0.8	-0.8	2.89	-1.25	-2.82	-0.18	2.17	-1.86	2.43	-1.28	0.88	-2.7	0.24	3.68	0.02	-0.29	0.05	-3.72	-1.01	4.21	0.53	-2.99	-0.42	-1.63	0.87	0.12	0.42	0.44	-0.44	-2.95	3.84	2.65	6.21	-2.35	-1.26	-1.3	0.06	-1.64	1.03	-1.17	1.06	-2.35	-
-1.98	-0.97	1.07	-2.14	0.8	-0.8	2.89	-1.25	-2.82	-0.18	2.17	-1.86	2.43	-1.28	0.88	-2.7	0.24	3.68	0.02	-0.29	0.05	-3.72	-1.01	4.21	0.53	-2.99	-0.42	-1.63	0.87	0.12	0.42	0.44	-0.44	-2.95	3.84	2.65	6.21	-2.35	-1.26	-1.3	0.06	-1.64	1.03	-1.17	1.06	-2.35	-
-1.76	-1.62	1.95	0.12	-1.67	0.57	-2.71	2.35	-1.14	-3.98	-1.25	-2.1	1.57	1.85	-2.95	0.31	-0.71	0.01	-2.44	1.39	1.02	-1.11	2.44	-1.56	0.07	-2.64	-4.14	-3.44	-1.35	-0.95	0.9	3.46	2.07	-0.13	2.54	2.06	-1.32	1.17	1.53	-1.58	-0.79	0.07	-3.06	0.63	-2.53	-2.38	-
2.04	3.3	-1.89	1.9	-0.18	-3.5	-0.91	0.52	-0.52	-1.48	-0.49	-2.07	-0.28	-0.65	1.38	-1.33	2.47	2.23	1.06	0.92	3.69	0.33	-0.63	1.44	6.24	2.05	0.01	1.07	-0.88	-1.34	-1.14	0.43	0.28	0.09	-0.52	-0.13	-0.62	-0.72	0.06	0.61	1.19	0.28	-0.16	-0.89	-1.38	-2.38	-
-2.47	-1.48	2.6	-1.82	0.16	3.69	-1.91	-2.6	-2.15	1.61	0.58	-0.19	-1.31	-0.06	1.07	3.39	-0.4	-1.29	1.46	-1.38	-0.85	0.84	2.84	-2.11	-0.47	-1.44	0.17	-0.07	-0.72	-3.53	-1.24	1.86	0.92	-0.2	-1.18	-0.83	0.59	1.57	1.78	0.69	0.3	0.99	1.17	0.57	-0.99	-2.4	-
-2.18	-2.93	-3.1	2.28	-1.17	1.05	0.36	0.15	-2.21	-3.51	-0.96	-0.12	1.57	1.73	1.09	-0.97	-0.42	-0.5	-0.22	3.27	-0.31	0.82	-2.13	1.19	-0.42	0.63	1.18	3.73	2.03	0.41	2.69	2.28	-2.43	0.66	2.63	0.68	0.15	0.48	0.47	3.91	-2.03	-0.52	-3.25	0.04	-3.72	-2.41	-
-0.18	-3.03	0.06	-6.66	-1.8	-1.1	2.19	3.47	0.66	0.13	3.33	-2.24	2.59	-0.75	-4.46	1.31	0.39	-0.13	0.21	-4.49	2.26	0.38	2.95	2.75	1.19	-1.08	1.65	-0.29	1.48	-2.16	1.85	2.34	1.42	-0.15	-3.13	1.42	2.63	0.16	2.54	-2.07	-1.19	-1.86	2.87	-0.42	-3.83	-2.41	-
-2.18	-2.93	-3.1	2.28	-1.17	1.05	0.36	0.15	-2.21	-3.51	-0.96	-0.12	1.57	1.73	1.09	-0.97	-0.42	-0.5	-0.22	3.27	-0.31	0.82	-2.13	1.19	-0.42	0.63	1.18	3.73	2.03	0.41	2.69	2.28	-2.43	0.66	2.63	0.68	0.15	0.48	0.47	3.91	-2.03	-0.52	-3.25	0.04	-3.72	-2.41	-
-5.38	-6.53	-1.7	-1.17	-0.35	-0.3	-0.14	2	1.95	-1.61	-2.52	-0.17	-1.85	-0.36	2.4	2.37	-3.96	-0.56	3.96	-0.96	-2.27	3.77	-0.53	-1.32	-2.33	3.41	4.04	0.98	-4.02	0.17	4.1	0.96	6.31	-1.59	-0.3	-0.65	1.89	-2.67	-4.45	-2.42	1.66	1.86	-2.45	1.92	-0.82	-2.42	-
-5.38	-6.53	-1.7	-1.17	-0.35	-0.3	-0.14	2	1.95	-1.61	-2.52	-0.17	-1.85	-0.36	2.4	2.37	-3.96	-0.56	3.96	-0.96	-2.27	3.77	-0.53	-1.32	-2.33	3.41	4.04	0.98	-4.02	0.17	4.1	0.96	6.31	-1.59	-0.3	-0.65	1.89	-2.67	-4.45	-2.42	1.66	1.86	-2.45	1.92	-0.82	-2.42	-
-5.38	-6.53	-1.7	-1.17	-0.35	-0.3	-0.14	2	1.95	-1.61	-2.52	-0.17	-1.85	-0.36	2.4	2.37	-3.96	-0.56	3.96	-0.96	-2.27	3.77	-0.53	-1.32	-2.33	3.41	4.04	0.98	-4.02	0.17	4.1	0.96	6.31	-1.59	-0.3	-0.65	1.89	-2.67	-4.45	-2.42	1.66	1.86	-2.45	1.92	-0.82	-2.42	-
-5.38	-6.53	-1.7	-1.17	-0.35	-0.3	-0.14	2	1.95	-1.61	-2.52	-0.17	-1.85	-0.36	2.4	2.37	-3.96	-0.56	3.96	-0.96	-2.27	3.77	-0.53	-1.32	-2.33	3.41	4.04	0.98	-4.02	0.17	4.1	0.96	6.31	-1.59	-0.3	-0.65	1.89	-2.67	-4.45	-2.42	1.66	1.86	-2.45	1.92	-0.82	-2.42	-
-5.38	-6.53	-1.7	-1.17	-0.35	-0.3	-0.14	2	1.95	-1.61	-2.52	-0.17	-1.85	-0.36	2.4	2.37	-3.96	-0.56	3.96	-0.96	-2.27	3.77	-0.53	-1.32	-2.33	3.41	4.04	0.98	-4.02	0.17	4.1	0.96	6.31	-1.59	-0.3	-0.65	1.89	-2.67	-4.45	-2.42	1.66	1.86	-2.45	1.92	-0.82	-2.42	-
-5.38	-6.53	-1.7	-1.17	-0.35	-0.3	-0.14	2	1.95	-1.61	-2.52	-0.17	-1.85	-0.36	2.4	2.37	-3.96	-0.56	3.96	-0.96	-2.27	3.77	-0.53	-1.32	-2.33	3.41	4.04	0.98	-4.02	0.17	4.1	0.96	6.31	-1.59	-0.3	-0.65	1.89	-2.67	-4.45	-2.42	1.66	1.86	-2.45	1.92	-0.82	-2.42	-
0.28	1.49	-2.27	-0.8	3.43	-1.01	-4.53	-0.12	-1.8	2.2	-1.31	0	-2.52	-0.9	0.56	-4.16	2.29	0.51	0.34	-0.15	-2.05	-1.93	4.38	3.01	6.67	5.43	6.41	2.21	3.95	4.52	6.02	6.64	4.66	2.34	3.75	-2.05	-2.58	-0.36	1.76	-4.22	-0.11	-3.01	-4.33	-4.34	-2.84	-2.43	-
0.28	1.49	-2.27	-0.8	3.43	-1.01	-4.53	-0.12	-1.8	2.2	-1.31	0	-2.52	-0.9	0.56	-4.16	2.29	0.51	0.34	-0.15	-2.05	-1.93	4.38	3.01	6.67	5.43	6.41	2.21	3.95	4.52	6.02	6.64	4.66	2.34	3.75	-2.05	-2.58	-0.36	1.76	-4.22	-0.11	-3.01	-4.33	-4.34	-2.84	-2.43	-
3.02	2.64	-1.3	-1.21	-1.02	-0.97	2.38	0.31	-1.44	1.33	-2.24	-0.12	-1.37	1.3	0.68	0.61	5.54	4.41	1.35	1.99	2.52	0.79	3.04	1.17	1.14	1.97	2.5	-0.71	-1.36	2.28	0.33	0.85	-1.32	3.1	-0.48	0.06	2.45	0.01	1.54	0.1	1.81	-0.51	-2.29	-0.35	1.15	-2.45	-
3.02	2.64	-1.3	-1.21	-1.02	-0.97	2.38	0.31	-1.44	1.33	-2.24	-0.12	-1.37	1.3	0.68	0.61	5.54	4.41	1.35	1.99	2.52	0.79	3.04	1.17	1.14	1.97	2.5	-0.71	-1.36	2.28	0.33	0.85	-1.32	3.1	-0.48	0.06	2.45	0.01	1.54	0.1	1.81	-0.51	-2.29	-0.35	1.15	-2.45	-
3.02	2.64	-1.3	-1.21	-1.02	-0.97	2.38	0.31	-1.44	1.33	-2.24	-0.12	-1.37	1.3	0.68	0.61	5.54	4.41	1.35	1.99	2.52	0.79	3.04	1.17	1.14	1.97	2.5	-0.71	-1.36	2.28	0.33	0.85	-1.32	3.1	-0.48	0.06	2.45	0.01	1.54	0.1	1.81	-0.51	-2.29	-0.35	1.15	-2.45	-
3.02	2.64	-1.3	-1.21	-1.02	-0.97	2.38	0.31	-1.44	1.33	-2.24	-0.12	-1.37	1.3	0.68	0.61	5.54	4.41	1.35	1.99	2.52	0.79	3.04	1.17	1.14	1.97	2.5	-0.71	-1.36	2.28	0.33	0.85	-1.32	3.1	-0.48	0.06	2.45	0.01	1.54	0.1	1.81	-0.51	-2.29	-0.35	1.15	-2.45	-
3.02	2.64	-1.3	-1.21	-1.02	-0.97	2.38	0.31	-1.44	1.33	-2.24	-0.12	-1.37	1.3	0.68	0.61	5.54	4.41	1.35	1.99	2.52	0.79	3.04	1.17	1.14	1.97	2.5	-0.71	-1.36	2.28	0.33	0.85	-1.32	3.1	-0.48	0.06	2.45	0.01	1.54	0.1	1.81	-0.51	-2.29	-0.35	1.15	-2.45	-
3.02	2.64	-1.3	-1.21	-1.02	-0.97	2.38	0.31	-1.44	1.33	-2.24	-0.12	-1.37	1.3	0.68	0.61	5.54	4.41	1.35	1.99	2.52	0.79	3.04	1.17	1.14	1.97	2.5	-0.71	-1.36	2.28	0.33	0.85	-1.32	3.1	-0.48	0.06	2.45	0.01	1.54	0.1	1.81	-0.51	-2.29	-0.35	1.15	-2.45	-
-0.14	-3.96	0.52	1.07	3.56	1.92	1.75	0.13	2.38	0.96	-3.1	-2.5	2.2	0.11	-2.76	2.56	2.28	-0.74	1.07	-1.23	1.16	4.57	-2.23	-2.51	3.48	0.14	-1.45	-0.77	-5.07	-0.58	0.14	0.55	-2.67	1.96	1.49	-2.5	2.33	4.92	2.29	2.27	2.65	1.88	-0.2	1.34	1.28	-2.45	-
-0.14	-3.96	0.52	1.07	3.56	1.92	1.75	0.13	2.38	0.96	-3.1	-2.5	2.2	0.11	-2.76	2.56	2.28	-0.74	1.07	-1.23	1.16	4.57	-2.23	-2.51	3.48	0.14	-1.45	-0.77	-5.07	-0.58	0.14	0.55	-2.67	1.96	1.49	-2.5	2.33	4.92	2.29	2.27	2.65	1.88	-0.2	1.34	1.28	-2.45	-
-0.14	-3.96	0.52	1.07	3.56	1.92	1.75	0.13	2.38	0.96	-3.1	-2.5	2.2	0.11	-2.76	2.56	2.28	-0.74	1.07	-1.23	1.16	4.57	-2.23	-2.51	3.48	0.14	-1.45	-0.77	-5.07	-0.58	0.14	0.55	-2.67	1.96	1.49	-2.5	2.33	4.92	2.29	2.27	2.65	1.88	-0.2	1.34	1.28	-2.45	-
-0.14	-3.96	0.52	1.07	3.56	1.92	1.75	0.13	2.38	0.96	-3.1	-2.5	2.2	0.11	-2.76	2.56	2.28	-0.74	1.07	-1.23	1.16	4.57	-2.23	-2.51	3.48	0.14	-1.45	-0.77	-5.07	-0.58	0.14	0.55	-2.67	1.96	1.49	-2.5	2.33	4.92	2.29	2.27	2.65	1.88	-0.2	1.34	1.28	-2.45	-
2.08	-1.84	-3.71	-0.02	1.92	-1.25	1.5	-2.37	0.58	0.64	-0.17	-2.08	0.88	-0.08	-0.4	-0.69	-1.36	-1.7	0.86	-1.09	3.83	4.79	0.34	2.21	1.36	-0.92	-0.29	2.35	-0.05	-1.71	-1.89	0.11	0.74	-1.09	-0.85	-1.49	2.68	0.63	2.6	1.11	2.06	-2.65	-0.92	-1.57	-1.1	-2.48	-
2.08	-1.84	-3.71	-0.02	1.92	-1.25	1.5	-2.37	0.58	0.64	-0.17	-2.08	0.88	-0.08	-0.4	-0.69	-1.36	-1.7	0.86	-1.09	3.83	4.79	0.34	2.21	1.36	-0.92	-0.29	2.35	-0.05	-1.71	-1.89	0.11	0.74	-1.09	-0.85	-1.49	2.68	0.63	2.6	1.11	2.06	-2.65	-0.92	-1.57	-1.1	-2.48	-
0.35	-1.1	-0.21	2.57	-0.53	0.99	0.58	-2.32	0.16	-1.5	-1.05	-0.13	-3.05	0.58	-0.84	1.01	0.41	2.41	-1.75	1.23	1.05	-0.23	-1.94	1.12	-0.42	5.04	-1.12	-1.62	0.11	-1.07	2.14	-2.98	0.03	-3.51	-0.16	-2.18	2.34	3.66	1.8	0.24	-0.11	0.3	-1.74	-0.68	2.06	-2.49	-
0.35	-1.1	-0.21	2.57	-0.53	0.99	0.58	-2.32	0.16	-1.5	-1.05	-0.13	-3.05	0.58	-0.84	1.01	0.41	2.41	-1.75	1.23	1.05	-0.23	-1.94	1.12	-0.42	5.04	-1.12	-1.62	0.11	-1.07	2.14	-2.98	0.03	-3.51	-0.16	-2.18	2.34	3.66	1.8	0.24	-0.11	0.3	-1.74	-0.68	2.06	-2.49	-
0.35	-1.1	-0.21	2.57	-0.53	0.99	0.58	-2.32	0.16	-1.5	-1.05	-0.13	-3.05	0.58	-0.84	1.01	0.41	2.41	-1.75	1.23	1.05	-0.23	-1.94	1.12	-0.42	5.04	-1.12	-1.62	0.11	-1.07	2.14	-2.98	0.03	-3.51	-0.16	-2.18	2.34	3.66	1.8	0.24	-0.11	0.3	-1.74	-0.68	2.06	-2.49	-
0.35	-1.1	-0.21	2.57	-0.53	0.99	0.58	-2.32	0.16	-1.5	-1.05	-0.13	-3.05	0.58	-0.84	1.01	0.41	2.41	-1.75	1.23	1.05	-0.23	-1.94	1.12	-0.42	5.04	-1.12	-1.62	0.11	-1.07	2.14	-2.98	0.03	-3.51	-0.16	-2.18	2.34	3.66	1.8	0.24	-0.11	0.3	-1.74	-0.68	2.06	-2.49	-
0.35	-1.1	-0.21	2.57	-0.53	0.99	0.58	-2.32	0.16	-1.5	-1.05	-0.13	-3.05	0.58	-0.84	1.01	0.41	2.41	-1.75	1.23	1.05	-0.23	-1.94	1.12	-0.42	5.04	-1.12	-1.62	0.11	-1.07	2.14	-2.98	0.03	-3.51	-0.16	-2.18	2.34	3.66	1.8	0.24	-0.11	0.3	-1.74	-0.68	2.06	-2.49	-
0.35	-1.1	-0.21	2.57	-0.53	0.99	0.58	-2.32	0.16	-1.5	-1.05	-0.13	-3.05	0.58	-0.84	1.01	0.41	2.41	-1.75	1.23	1.05	-0.23	-1.94	1.12	-0.42	5.04	-1.12	-1.62	0.11	-1.07	2.14	-2.98	0.03	-3.51	-0.16	-2.18	2.34	3.66	1.8	0.24	-0.11	0.3	-1.74	-0.68	2.06	-2.49	-
-4.16	-0.19	2.4	0.69	0.16	-2.26	-0.9	-3.21	1.94	1.76	-0.39	-1.15	-2.05	-0.97	-0.28	-0.16	0.06	0.26	-0.83	-1.73	1.78	-0.77	-3.8	0.53	2.92	2.07	1.23	1.01	-2.81	3.25	0.92	-3.2	3.13	0.7	2.51	3.89	1.04	1.28	2.42	-1.37	-1.16	-1.89	-1.5	0.94	-4.23	-2.49	-
-2.33	-2.74	-2.44	-0.51	3.42	-1.87	0.12	-1.31	-1.47	-1.17	1.67	4.95	2.32	2.11	-2.01	-0.82	-2.75	0.24	-3.48	0.53	0.66	1.75	0.11	-2.58	0.08	3.61	0.42	1.11	2.07	3.02	3.86	1.23	-0.19	1.99	0.96	3.21	-0.57	-1.9	1.73	0.17	-1.03	-1.45	1.47	-1.21	-2.42	-2.53	-
-1.36	-2.6	-1.75	-1.85	-0.26	1.24	0	-1.89	-2.21	-0.24	0.47	-1.75	0.33	-1.54	-0.18	3.6	-0.12	2.88	-1.25	1.95	0.67	-2.39	2.98	0.19	0.49	-1.27	3.36	-1.63	1.83	-0.79	2.48	-0.15	-1.28	1.63	1.65	-0.71	-1.12	-0.7	0.34	2.36	0.7	-0.99	-4.38	1.17	-1.83	-2.57	-
-1.36	-2.6	-1.75	-1.85	-0.26	1.24	0	-1.89	-2.21	-0.24	0.47	-1.75	0.33	-1.54	-0.18	3.6	-0.12	2.88	-1.25	1.95	0.67	-2.39	2.98	0.19	0.49	-1.27	3.36	-1.63	1.83	-0.79	2.48	-0.15	-1.28	1.63	1.65	-0.71	-1.12	-0.7	0.34	2.36	0.7	-0.99	-4.38	1.17	-1.83	-2.57	-
-0.89	-0.15	0.73	-1.43	-2.06	0.52	-0.65	-2.4	0.43	1.11	-0.36	-0.04	0.1	-0.78	-4.29	0.98	0.49	-0.11	1.2	4.07	1.68	0.21	1.47	0.6	-0.01	0.57	3.22	1.03	-1.66	-1.96	2.61	-0.59	0.59	1.76	1.93	-1.47	0.33	0.33	0.4	0.99	0.27	0.63	-0.54	-1.43	-3.14	-2.58	-
0.4	-1.48	-1.66	-0.54	0.6	1.15	-1.62	1.24	-1.57	-0.47	0.71	0.99	-0.74	-3.86	3.28	4.49	-0.21	1.58	1.4	1.02	-0.2	2.52	2.67	-0.25	1.42	3.78	0.9	0.31	-0.33	-1.07	-0.05	-2.97	1.09	-0.74	1.13	1.76	3.13	-2.34	1.32	2.93	2.15	2.07	-2.59	0.5	-2.14	-2.62	-
0.4	-1.48	-1.66	-0.54	0.6	1.15	-1.62	1.24	-1.57	-0.47	0.71	0.99	-0.74	-3.86	3.28	4.49	-0.21	1.58	1.4	1.02	-0.2	2.52	2.67	-0.25	1.42	3.78	0.9	0.31	-0.33	-1.07	-0.05	-2.97	1.09	-0.74	1.13	1.76	3.13	-2.34	1.32	2.93	2.15	2.07	-2.59	0.5	-2.14	-2.62	-
0.71	-4.89	0.25	1.94	0.35	0.82	-2.19	-1.47	-0.95	0.47	-0.17	0.55	-0.15	-2.71	-0.46	0.46	1.11	-1.92	1.03	0.56	-0.1	-0.25	3.26	-1.79	3.15	0.43	-0.85	-3.19	-0.91	2.56	-2.68	0.47	1.54	-2.15	0.83	3.22	0.74	3.48	4.26	0.47	-0.34	-0.79	-0.45	-1.57	-2	-2.63	-
0.71	-4.89	0.25	1.94	0.35	0.82	-2.19	-1.47	-0.95	0.47	-0.17	0.55	-0.15	-2.71	-0.46	0.46	1.11	-1.92	1.03	0.56	-0.1	-0.25	3.26	-1.79	3.15	0.43	-0.85	-3.19	-0.91	2.56	-2.68	0.47	1.54	-2.15	0.83	3.22	0.74	3.48	4.26	0.02	-2.86	1.81	-1.33	-1.83	-1.55	-2.63	-
-1.88	-2.82	0.05	-4.24	1.21	3.38	-0.26	1.25	-3.16	0.33	1.27	2.25	-1.29	0.8	-1.33	1.64	4.57	1.9	-0.87	1.11	0.44	-1.14	2.51	0.82	1.12	-2.67	-0.35	-3.41	-1.72	2.57	-1.04	-1.52	-2.31	2.91	0.84	4.19	1.85	3.56	0.79	3.05	-3.23	-0.3	-0.7	-1.03	2.12	-2.65	-
-1.88	-2.82	0.05	-4.24	1.21	3.38	-0.26	1.25	-3.16	0.33	1.27	2.25	-1.29	0.8	-1.33	1.64	4.57	1.9	-0.87	1.11	0.44	-1.14	2.51	0.82	1.12	-2.67	-0.35	-3.41	-1.72	2.57	-1.04	-1.52	-2.31	2.91	0.84	4.19	1.85	3.56	0.79	3.05	-3.23	-0.3	-0.7	-1.03	2.12	-2.65	-
-1.11	-2.31	-1.07	-0.62	0.66	-0.63	0.07	2.09	-0.9	-1.36	1.23	-2.32	0.95	-1.2	-0.47	-2.75	-1.79	0.41	1.85	0.51	3.19	4.61	-1.87	-0.99	1.03	-0.14	0.77	2.47	-0.16	-0.42	1.67	-3.03	-0.52	4.7	0.3	-0.27	-0.17	1.25	-1.9	-0.51	-0.32	-3.19	3.62	-1.29	0.36	-2.65	-
0.45	-1.25	2.58	-1.51	0.51	1.15	1.08	0.31	1.73	1.67	2.34	1.41	1.74	0.76	-1.55	3.7	-2.5	-3.58	-0.65	-4.25	-2.03	-4.95	-4.85	-4.15	-2.68	-4.12	2.46	-3.69	-0.16	0.02	2.83	1.45	3.73	-0.75	-0.7	0.6	0.06	0.3	2.36	-0.36	1.32	0.46	0.9	2.91	0.65	-2.66	-
0.45	-1.25	2.58	-1.51	0.51	1.15	1.08	0.31	1.73	1.67	2.34	1.41	1.74	0.76	-1.55	3.7	-2.5	-3.58	-0.65	-4.25	-2.03	-4.95	-4.85	-4.15	-2.68	-4.12	2.46	-3.69	-0.16	0.02	2.83	1.45	3.73	-0.75	-0.7	0.6	0.06	0.3	2.36	-0.36	1.32	0.46	0.9	2.91	0.65	-2.66	-
0.45	-1.25	2.58	-1.51	0.51	1.15	1.08	0.31	1.73	1.67	2.34	1.41	1.74	0.76	-1.55	3.7	-2.5	-3.58	-0.65	-4.25	-2.03	-4.95	-4.85	-4.15	-2.68	-4.12	2.46	-3.69	-0.16	0.02	2.83	1.45	3.73	-0.75	-0.7	0.6	0.06	0.3	2.36	-0.36	1.32	0.46	0.9	2.91	0.65	-2.66	-
0.45	-1.25	2.58	-1.51	0.51	1.15	1.08	0.31	1.73	1.67	2.34	1.41	1.74	0.76	-1.55	3.7	-2.5	-3.58	-0.65	-4.25	-2.03	-4.95	-4.85	-4.15	-2.68	-4.12	2.46	-3.69	-0.16	0.02	2.83	1.45	3.73	-0.75	-0.7	0.6	0.06	0.3	2.36	-0.36	1.32	0.46	0.9	2.91	0.65	-2.66	-
0.45	-1.25	2.58	-1.51	0.51	1.15	1.08	0.31	1.73	1.67	2.34	1.41	1.74	0.76	-1.55	3.7	-2.5	-3.58	-0.65	-4.25	-2.03	-4.95	-4.85	-4.15	-2.68	-4.12	2.46	-3.69	-0.16	0.02	2.83	1.45	3.73	-0.75	-0.7	0.6	0.06	0.3	2.36	-0.36	1.32	0.46	0.9	2.91	0.65	-2.66	-
0.45	-1.25	2.58	-1.51	0.51	1.15	1.08	0.31	1.73	1.67	2.34	1.41	1.74	0.76	-1.55	3.7	-2.5	-3.58	-0.65	-4.25	-2.03	-4.95	-4.85	-4.15	-2.68	-4.12	2.46	-3.69	-0.16	0.02	2.83	1.45	3.73	-0.75	-0.7	0.6	0.06	0.3	2.36	-0.36	1.32	0.46	0.9	2.91	0.65	-2.66	-
-2.84	-0.58	1.54	-2.58	2.08	6.18	3.4	0.08	1.22	-4.1	-8.52	-1.95	-3.42	-2.88	5.25	-0.9	2.56	1.54	-2.44	2.88	-9.4	-0.93	-1.31	1.3	3.35	2.68	4.63	1.84	4.37	1.12	2.58	2.52	-1.67	2.74	0.69	5.82	0.46	3.5	-0.11	-2.59	2.18	-1.69	-1.72	-2.65	-3.26	-2.7	-
-4.23	-1.45	1.68	-4.08	0.93	-0.48	0.33	-3.67	2.15	-2.93	-0.32	2.53	2.86	0.58	4.09	-0.83	-2.45	-4.24	2.69	-2.25	-0.63	1.1	-0.95	1.54	1.2	2.84	-0.74	1.12	1.14	-3.54	0.28	1.61	-1.29	1.96	2.76	1.16	1.29	1.19	-1.48	0.49	-1.04	2.49	-0.27	-1.09	-3.05	-2.7	-
-0.65	-1.99	-0.38	-0.75	0.44	-2.59	3.41	-0.05	-3.45	-0.69	-0.44	-0.37	-1.76	-0.89	0.33	0.03	2.9	0.29	-0.81	-0.38	-1.55	3.22	1	-1.18	3.1	2.51	-0.65	1.1	2.69	-0.56	1.76	4.13	-0.73	1.77	0.92	-1.36	-4.11	0.54	-1.05	-2.26	-1.34	2.08	0.22	-0.61	0	-2.72	-
-3.02	0.35	-2.04	2.91	-0.91	-1.56	1.57	-0.59	-1.17	0.93	-1.3	-1.49	2.61	-4.96	0.65	3.6	-1.44	-2.53	0.21	-0.44	2.09	-0.06	1.28	3.38	-0.84	3.48	-2.61	-2.51	3.99	2.76	-0.17	-0.99	0.72	0.36	1.5	1.81	-2.21	-1.94	-1.54	1.66	-1.49	0.7	2.93	1.35	-3.67	-2.75	-
-3.83	-3.86	-1.92	-1.83	-0.91	-0.69	3.01	3.53	-1.09	-1.46	0.95	2.86	-1.14	-1.17	-0.41	-0.36	1.91	-3.55	1.78	-2.97	2.41	-0.23	3.89	0.42	2.85	-2.21	-2.21	0.07	-1.53	0.95	0.43	-0.95	-0.14	2.48	1.22	-2.56	-4.23	2.71	1.33	0.48	-0.71	1.61	-0.56	0.41	1.16	-2.77	-
-1.16	-3.23	3.15	0.63	-2.56	-0.62	-0.92	-0.8	-2.47	1.22	1.1	-1.78	-1.52	0.12	1.69	1.31	0.61	-2.44	-0.26	-0.96	0.57	0.63	0.52	-1.24	-0.39	-1.77	1.25	-3.72	3.08	0.32	2.64	2.87	3.48	0.97	-0.12	-0.65	2.43	0.59	-0.31	-0.18	-1.62	-0.61	1	-1.12	-2.06	-2.78	-
-1.16	-3.23	3.15	0.63	-2.56	-0.62	-0.92	-0.8	-2.47	1.22	1.1	-1.78	-1.52	0.12	1.69	1.31	0.61	-2.44	-0.26	-0.96	0.57	0.63	0.52	-1.24	-0.39	-1.77	1.25	-3.72	3.08	0.32	2.64	2.87	3.48	0.97	-0.12	-0.65	2.43	0.59	-0.31	-0.18	-1.62	-0.61	1	-1.12	-2.06	-2.78	-
3.94	2.34	-1.22	1.81	1.78	2.47	-0.22	-1.36	0.51	5.28	0.42	-0.56	0.06	2.13	-2.69	-0.26	-0.28	-5.46	-0.87	-2.79	1.48	-0.49	-0.57	-0.63	-4.77	-2.28	-1.23	1.43	-2.32	-3.04	-5.52	-1.52	-0.71	2.98	2.12	1.7	2.79	3.86	-3.44	3.24	2.31	2.73	0.92	2.41	-3.48	-2.79	-
2.09	-0.69	0.13	0.43	0.73	1.56	1.23	0.55	-4.71	-0.34	-0.78	-1.8	-1.68	-0.57	0.84	1.87	-1.88	1.1	-0.46	-1.23	2.83	-0.8	3.33	-2.81	0.61	2.37	-1.11	2.18	0.67	-2.1	-0.47	0.95	2	4.79	-0.89	-2.04	0.38	0.8	1.24	-2.12	0.41	-3.15	1.17	1.29	-0.56	-2.79	-
2.09	-0.69	0.13	0.43	0.73	1.56	1.23	0.55	-4.71	-0.34	-0.78	-1.8	-1.68	-0.57	0.84	1.87	-1.88	1.1	-0.46	-1.23	2.83	-0.8	3.33	-2.81	0.61	2.37	-1.11	2.18	0.67	-2.1	-0.47	0.95	2	4.79	-0.89	-2.04	0.38	0.8	1.24	-2.12	0.41	-3.15	1.17	1.29	-0.56	-2.79	-
-2.48	-1.24	-1.9	-0.67	-0.22	-2.84	-1.59	0.57	0.59	3.18	2.19	-1.59	1.44	-1.65	-0.59	-2.65	2.66	-2.43	3.1	-1.01	-1.45	2.44	0.65	-1.85	0.77	3.97	4.62	1.4	1.53	0.93	-1.37	-2.58	0.29	-0.54	0.14	-1.79	0.92	0.68	1.38	0.55	-1.61	-0.08	-3.38	-0.45	2.45	-2.82	-
-0.6	-2.08	1.61	2.24	-0.93	0.02	-3.43	1.18	1.56	-2.08	-3.28	-1.46	-4.09	-0.92	2.71	3.36	2.36	0.14	-3.54	3.92	2.04	2.59	2.38	-3.23	1.67	2.6	-1.54	-2.24	-2.49	-1.75	1.18	-0.83	1.76	-2.74	0.17	-2.21	-2.63	-2.73	2.14	-0.52	2.94	2.72	1.76	0.96	-0.17	-2.82	-
-0.6	-2.08	1.61	2.24	-0.93	0.02	-3.43	1.18	1.56	-2.08	-3.28	-1.46	-4.09	-0.92	2.71	3.36	2.36	0.14	-3.54	3.92	2.04	2.59	2.38	-3.23	1.67	2.6	-1.54	-2.24	-2.49	-1.75	1.18	-0.83	1.76	-2.74	0.17	-2.21	-2.63	-2.73	2.14	-0.52	2.94	2.72	0.57	1.98	0.31	-2.82	-
-1.27	2.14	2.19	-4.12	0.98	0.86	-0.07	-2.27	1.75	-1.68	0.13	1.93	-2.84	-2.3	-6.32	0.05	2.09	2.01	2.76	-3.48	3.17	-1.85	2.07	5.36	-0.68	3.67	-0.1	-0.98	2.63	0.54	-0.42	3.27	-0.38	-2.83	3.6	-2.52	0.79	-0.39	-2.16	0	-1.37	-0.61	0.39	-0.13	0.56	-2.84	-
-0.82	0.48	-1.85	1.44	0.94	-3.16	-0.08	-0.22	4.19	-0.81	-0.74	0.92	-0.95	0.67	-2.45	0.3	-1.04	-1.54	-0.47	2.47	-2.45	3.28	0.06	-1.13	3.28	-0.84	-0.27	0.66	-0.82	4.99	-0.76	4.39	-0.52	-2.17	-1.26	1.62	-0.54	-1.08	2.9	-3.05	-1.69	0.75	2.14	-1.23	0.84	-2.85	-
-1.55	0.09	-0.44	-0.71	0.89	-0.04	-1.95	3.36	-2.67	-0.77	-1.65	-4.11	-1.7	2.99	0.98	-1.39	1.19	-2.79	3.43	0.69	0.29	2.3	-2.75	2.72	0.29	0.66	1.46	1.32	1.35	3.1	0.22	0.05	3.01	0.46	0.49	-2.18	0.81	1.07	-2.65	-0.3	4.32	0.54	-2.75	-3.51	-0.62	-2.85	-
-1.55	0.09	-0.44	-0.71	0.89	-0.04	-1.95	3.36	-2.67	-0.77	-1.65	-4.11	-1.7	2.99	0.98	-1.39	1.19	-2.79	3.43	0.69	0.29	2.3	-2.75	2.72	0.29	0.66	1.46	1.32	1.35	3.1	0.22	0.05	3.01	0.46	0.49	-2.18	0.81	1.07	-2.65	-0.3	4.32	0.54	-2.75	-3.51	-0.62	-2.85	-
-4.84	0.24	1.74	1.87	-1.69	-2.91	-2.93	1.28	-0.16	-0.57	2.69	0.22	2.76	-2.06	-1.43	-1.58	0.89	-0.23	3.54	-1.98	-1.23	-5.3	1.82	-0.04	-0.73	4.2	-0.83	-1.05	-0.11	3.81	0.52	2.24	0.82	-1.21	-0.66	-0.01	0.49	0.54	0.79	-0.01	0.51	1.74	0.6	-1.83	-1.74	-2.87	-
-4.84	0.24	1.74	1.87	-1.69	-2.91	-2.93	1.28	-0.16	-0.57	2.69	0.22	2.76	-2.06	-1.43	-1.58	0.89	-0.23	3.54	-1.98	-1.23	-5.3	1.82	-0.04	-0.73	4.2	-0.83	-1.05	-0.11	3.81	0.52	2.24	0.82	-1.21	-0.66	-0.01	0.49	0.54	0.79	-0.01	0.51	1.74	0.6	-1.83	-1.74	-2.87	-
6.77	2.25	-0.66	-1.95	2.97	-0.55	0.68	2.1	0.75	-4.01	1.15	1.87	-2.8	-2.4	2.67	-2.09	-0.76	2.24	-1.63	2.23	-0.66	-2.26	-0.06	1.34	2.29	3.46	-3.37	1.03	0.31	4.47	1.67	-1.23	-0.4	-5.68	-0.21	-0.21	-2.39	-0.02	0.66	-3.93	-0.55	1.2	0.63	5.77	1.28	-2.92	-
6.77	2.25	-0.66	-1.95	2.97	-0.55	0.68	2.1	0.75	-4.01	1.15	1.87	-2.8	-2.4	2.67	-2.09	-0.76	2.24	-1.63	2.23	-0.66	-2.26	-0.06	1.34	2.29	3.46	-3.37	1.03	0.31	4.47	1.67	-1.23	-0.4	-5.68	-0.21	-0.21	-2.39	-0.02	0.66	-3.93	-0.55	1.2	0.63	5.77	1.28	-2.92	-
-1.47	-0.14	-1.39	1.63	-1.16	-0.08	1.26	-1.2	1.53	-2.58	-0.11	-0.23	-0.39	-1.5	-1.24	-4.33	0.19	0.83	1	0.71	3.73	2.34	1.99	-0.22	-2.35	0.78	1.4	3.5	-0.92	1.03	-0.46	-1.22	0	3.18	3.77	-1.71	1.23	-1.68	-2.65	-2.21	-1.9	-1.27	0.87	1.12	1.72	-2.93	-
-1.51	4.73	-1.86	0.41	0.11	-2.38	-3.79	1.24	-0.31	-1.57	-0.34	0.4	-0.51	-0.64	0.08	3.27	5.35	2.21	0.55	3.68	1.65	3.25	0.52	-1.33	-2.12	-2.94	-1.62	-1.13	3.41	1.37	-0.71	0.3	-1.22	0.11	2.27	0.29	1.81	4.63	0.22	-0.12	-0.23	-1.13	-1.01	-0.31	-2.02	-2.96	-
-1.81	-5.24	0.57	-0.04	-0.41	-4.92	-3.53	-3.58	-2.54	-0.92	1.63	-1	0.7	-2.17	-3.63	-2.32	1.72	3	1.94	0.36	1.24	1.81	2.66	2.9	1.46	2	1.7	0.35	0.39	3.54	1.3	1.87	1.93	2.35	3.5	5.88	0.75	3.17	-2	-1.01	-1.87	-3.85	-4.33	-5.06	-6.06	-2.96	-
-1.51	4.73	-1.86	0.41	0.11	-2.38	-3.79	1.24	-0.31	-1.57	-0.34	0.4	-0.51	-0.64	0.08	3.27	5.35	2.21	0.55	3.68	1.65	3.25	0.52	-1.33	-2.12	-2.94	-1.62	-1.13	3.41	1.37	-0.71	0.3	-1.22	0.11	2.27	0.29	1.81	4.63	0.22	-0.12	-0.23	-1.13	-1.01	-0.31	-2.02	-2.96	-
-2.58	-4.3	0.67	-1.03	-1.67	1.83	-1.36	0.86	2.3	-2.77	0.91	-0.58	2.88	-1.47	-0.82	-0.44	-0.93	2.2	2.09	0.87	-0.16	1.13	1.96	0.77	-1.7	-0.5	0.62	1.57	-0.85	-1.44	2.64	2.18	3.21	-0.56	4	1.1	1.76	2.29	-0.17	0.79	-2.06	1.22	-1.28	-1.58	-0.74	-2.99	-
-2.58	-4.3	0.67	-1.03	-1.67	1.83	-1.36	0.86	2.3	-2.77	0.91	-0.58	2.88	-1.47	-0.82	-0.44	-0.93	2.2	2.09	0.87	-0.16	1.13	1.96	0.77	-1.7	-0.5	0.62	1.57	-0.85	-1.44	2.64	2.18	3.21	-0.56	4	1.1	1.76	2.29	-0.17	0.79	-2.06	1.22	-1.28	-1.58	-0.74	-2.99	-
1.25	0.87	1.32	-0.63	-2.41	-2.36	-3.66	-0.93	0.32	-2.67	2.12	-5.65	2.51	2.58	0.91	1.66	2.24	2.92	3.04	2.55	1.99	4.96	4.32	1.59	7.04	1.72	0.1	4.1	3.42	0.8	3.93	-1.45	1.73	5.84	2.47	-0.84	0.83	1.92	0.84	0.44	1.65	-1.15	-5.05	-2.71	-2.64	-3.02	-
0.06	-1.98	3.05	-0.05	-2.87	3.11	-4.67	0.02	0.3	-0.4	1.61	-2.47	-2.04	-2.73	-0.25	1.31	-1.86	-0.88	4.73	1.87	1.76	-3.83	2.06	1.86	-0.64	0.84	2.06	1.4	0.6	-2.18	0.24	1.66	2.49	2.63	-1.66	0.31	-2.08	0.85	0.52	-0.98	-0.26	-2.27	2.42	-2.15	1.37	-3.07	-
0.06	-1.98	3.05	-0.05	-2.87	3.11	-4.67	0.02	0.3	-0.4	1.61	-2.47	-2.04	-2.73	-0.25	1.31	-1.86	-0.88	4.73	1.87	1.76	-3.83	2.06	1.86	-0.64	0.84	2.06	1.4	0.6	-2.18	0.24	1.66	2.49	2.63	-1.66	0.31	-2.08	0.85	0.52	-0.98	-0.26	-2.27	2.42	-2.15	1.37	-3.07	-
3.11	-1.38	2.31	3.53	2.07	2.77	0.3	2.39	0.27	-0.64	-1.98	1.1	0.13	0.07	0.76	2.18	-1.24	-2.82	-5.56	-0.3	-2.03	-3.07	0.38	-2.01	-3.17	0.15	-5.51	-6.98	-2.11	-4.17	-2.03	-1.1	3.52	1.88	4.02	2.94	1.53	-1.49	1.49	1.32	2.92	1.04	-0.11	3.21	3	-3.09	-
3.11	-1.38	2.31	3.53	2.07	2.77	0.3	2.39	0.27	-0.64	-1.98	1.1	0.13	0.07	0.76	2.18	-1.24	-2.82	-5.56	-0.3	-2.03	-3.07	0.38	-2.01	-3.17	0.15	-5.51	-6.98	-2.11	-4.17	-2.03	-1.1	3.52	1.88	4.02	2.94	1.53	-1.49	1.49	1.32	2.92	1.04	-0.11	3.21	3	-3.09	-
-3.7	-2.13	-0.92	-1.61	-2.21	0.55	1.9	2.03	-1.55	-0.21	0.58	-3.07	0.54	-0.8	0	-0.51	0.87	-2.65	-1.11	2.02	3.52	-1.97	1.25	0.09	2.81	2.99	1.56	0.49	-0.4	1.44	3.08	-1.94	0.9	0.38	0.51	-1.64	-0.22	1.12	0.85	-0.66	-1.45	0.86	-1.79	-0.81	0.35	-3.09	-
-3.7	-2.13	-0.92	-1.61	-2.21	0.55	1.9	2.03	-1.55	-0.21	0.58	-3.07	0.54	-0.8	0	-0.51	0.87	-2.65	-1.11	2.02	3.52	-1.97	1.25	0.09	2.81	2.99	1.56	0.49	-0.4	1.44	3.08	-1.94	0.9	0.38	0.51	-1.64	-0.22	1.12	0.85	-0.66	-1.45	0.86	-1.79	-0.81	0.35	-3.09	-
-3.7	-2.13	-0.92	-1.61	-2.21	0.55	1.9	2.03	-1.55	-0.21	0.58	-3.07	0.54	-0.8	0	-0.51	0.87	-2.65	-1.11	2.02	3.52	-1.97	1.25	0.09	2.81	2.99	1.56	0.49	-0.4	1.44	3.08	-1.94	0.9	0.38	0.51	-1.64	-0.22	1.12	0.85	-0.66	-1.45	0.86	-1.79	-0.81	0.35	-3.09	-
-3.7	-2.13	-0.92	-1.61	-2.21	0.55	1.9	2.03	-1.55	-0.21	0.58	-3.07	0.54	-0.8	0	-0.51	0.87	-2.65	-1.11	2.02	3.52	-1.97	1.25	0.09	2.81	2.99	1.56	0.49	-0.4	1.44	3.08	-1.94	0.9	0.38	0.51	-1.64	-0.22	1.12	0.85	-0.66	-1.45	0.86	-1.79	-0.81	0.35	-3.09	-
1.95	5.21	3.47	-3.11	3.5	1.19	3.98	5.74	6.7	4.95	2.49	0.83	0.17	-0.9	2.02	-3.01	-1.75	-5.06	-1.68	-1.57	1.1	-3.44	-2.12	-6.44	-3.7	-1.36	-0.65	-0.02	-0.54	-7.15	-6.14	-6.11	-3.36	-1.73	-4.09	-2.75	-0.45	-1.36	2.15	4.6	3.79	9.73	10.8	15.4	-4.57	-3.11	-
1.95	5.21	3.47	-3.11	3.5	1.19	3.98	5.74	6.7	4.95	2.49	0.83	0.17	-0.9	2.02	-3.01	-1.75	-5.06	-1.68	-1.57	1.1	-3.44	-2.12	-6.44	-3.7	-1.36	-0.65	-0.02	-0.54	-7.15	-6.14	-6.11	-3.36	-1.73	-4.09	-2.75	-0.45	-1.36	2.15	4.6	3.79	9.73	10.8	15.4	-4.57	-3.11	-
-5.28	-1.79	-1.14	-1.83	-1.4	2.95	-0.62	-1.07	-0.36	1.21	6.8	-2.31	-0.9	-2.81	-3.97	-2.06	0.71	-0.27	0.11	1.37	-0.11	2.38	-2.31	3.42	-0.41	0.62	0.97	2.02	-0.04	-0.77	6.09	-0.66	2.33	0.68	-2.34	-0.55	0.04	0.41	-0.62	-0.84	-0.46	2.12	-1.08	-3.7	1.97	-3.12	-
-5.28	-1.79	-1.14	-1.83	-1.4	2.95	-0.62	-1.07	-0.36	1.21	6.8	-2.31	-0.9	-2.81	-3.97	-2.06	0.71	-0.27	0.11	1.37	-0.11	2.38	-2.31	3.42	-0.41	0.62	0.97	2.02	-0.04	-0.77	6.09	-0.66	2.33	0.68	-2.34	-0.55	0.04	0.41	-0.62	-0.84	-0.46	2.12	-1.08	-3.7	1.97	-3.12	-
3.12	0.67	0.56	-0.24	0.53	1.09	2.91	0.32	1.83	1.53	-2.16	3.24	1.36	-0.09	0.06	2.52	-0.63	-2.92	-0.29	-2.96	-3	-3.05	-1.33	-1.72	-5.46	-3.57	-3.22	-2.94	1.53	-1.07	-3.14	2.27	-2.48	-0.41	4.32	0.52	1.45	4.79	-0.13	-0.14	1.07	2.47	0.17	2.38	0.65	-3.13	-
3.12	0.67	0.56	-0.24	0.53	1.09	2.91	0.32	1.83	1.53	-2.16	3.24	1.36	-0.09	0.06	2.52	-0.63	-2.92	-0.29	-2.96	-3	-3.05	-1.33	-1.72	-5.46	-3.57	-3.22	-2.94	1.53	-1.07	-3.14	2.27	-2.48	-0.41	4.32	0.52	1.45	4.79	-0.13	-0.14	1.07	2.47	0.17	2.38	0.65	-3.13	-
2.41	-0.16	3.26	1.98	-0.55	-5.66	1.1	-0.98	-2.79	0.12	-2.98	4.86	0.74	-1.4	-4.34	-3.1	3.74	-1.5	2.48	-0.65	-2.98	2.64	5.55	1.92	0.3	1.12	1.41	1.44	-1.35	-1.97	-1.44	-0.33	-1.2	-0.43	0.68	2.88	2.87	1.79	-0.5	-0.91	-1.12	-0.12	-0.27	-0.12	-1.37	-3.15	-
1.47	-1.78	2.04	2.04	-5.93	-0.99	-0.48	-1.66	-1.66	-0.55	1.37	-0.6	1.12	0.96	-1.29	-3.62	2.73	1	-3.67	0.94	3.88	-0.27	1.06	5.84	3.25	1.29	1.65	2.35	-0.09	-3.5	1.69	-0.53	-1.69	-1.31	-1.69	-3.23	-0.71	1.68	0.43	3.17	2.63	-1.9	0.13	-0.74	-0.86	-3.23	-
1.47	-1.78	2.04	2.04	-5.93	-0.99	-0.48	-1.66	-1.66	-0.55	1.37	-0.6	1.12	0.96	-1.29	-3.62	2.73	1	-3.67	0.94	3.88	-0.27	1.06	5.84	3.25	1.29	1.65	2.35	-0.09	-3.5	1.69	-0.53	-1.69	-1.31	-1.69	-3.23	-0.71	1.68	1.76	2.08	1.3	0.29	-0.84	-0.49	-1.61	-3.23	-
1.01	-1.59	0.15	-0.16	-0.69	1.21	-2.89	0.96	-3.45	-0.99	-2.94	1.47	1.04	-1.2	0.53	-0.93	1.3	1.94	0.98	-0.48	2.49	4.58	0.37	0.23	-3.3	1.2	2.24	0.52	0.29	-1.53	-2.6	3.05	-0.92	2.44	-1	0.48	0.49	2.1	-1.71	1.31	-1.11	1.24	0.82	-2.2	-1.18	-3.25	-
-1.89	-2.14	2.82	-2.61	1.44	-2.28	-2.49	2.08	2.77	0.17	-4.76	-0.98	3.14	1.52	1.92	-0.88	0.24	0.79	1.95	-5.16	-2.53	-1.15	-2.52	-2.52	4.49	-0.47	0.41	3.11	-0.13	0.43	-0.65	2.64	2.39	-0.35	0.62	0.18	-1.34	-2.55	-0.07	1.31	-0.5	-1	1.19	0.56	1.54	-3.25	-
1.01	-1.59	0.15	-0.16	-0.69	1.21	-2.89	0.96	-3.45	-0.99	-2.94	1.47	1.04	-1.2	0.53	-0.93	1.3	1.94	0.98	-0.48	2.49	4.58	0.37	0.23	-3.3	1.2	2.24	0.52	0.29	-1.53	-2.6	3.05	-0.92	2.44	-1	0.48	0.49	2.1	-1.71	1.31	-1.11	1.24	0.82	-2.2	-1.18	-3.25	-
-4.42	-4.66	-1.76	-0.25	-1.49	1.03	0.5	3.54	1.48	2.35	-2.08	-0.53	-0.57	-1.1	-1.36	1.38	2.21	-1.48	-3.39	-0.85	0.05	-0.85	-1.58	-0.27	1.64	0.98	2.89	1.35	-0.26	1.27	0.83	-1.71	-1.17	2.51	-3.75	1.48	-2.17	-2.87	0.29	3.03	-0.57	3.71	5.02	-0.79	-2.69	-3.26	-
-1.54	-4.81	1.15	-1.95	0.22	2.94	0.61	-2.1	2.53	-0.42	-0.15	0.35	-1.92	1.66	-3.85	-2.12	-2.69	-1.34	-1.42	0.05	0.34	-0.18	-2.7	-1.11	1.58	5.24	2.7	3.01	2.34	5.04	1.62	2.78	1.21	4.7	0.49	-0.28	-0.52	-3.73	-2.86	-2.7	2.54	-3.97	-2.32	1.04	3.12	-3.29	-
-1.54	-4.81	1.15	-1.95	0.22	2.94	0.61	-2.1	2.53	-0.42	-0.15	0.35	-1.92	1.66	-3.85	-2.12	-2.69	-1.34	-1.42	0.05	0.34	-0.18	-2.7	-1.11	1.58	5.24	2.7	3.01	2.34	5.04	1.62	2.78	1.21	4.7	0.49	-0.28	-0.52	-3.73	-2.86	-2.7	2.54	-3.97	-2.32	1.04	3.12	-3.29	-
1.26	-0.82	3.06	0.16	0.25	0.08	-1.45	0.12	2.6	1.43	-0.37	-2.46	1.79	-3.84	2.49	-2.79	2.58	-2.03	0.47	-0.34	-1.14	1.89	1.34	-0.5	-1.82	-2.5	1.73	-1.32	-1.15	1.68	-1.02	0.22	-2.43	-1.28	1.76	-3.51	-1.18	-0.8	-1.32	0.8	0.13	4.84	2.29	1.58	3.49	-3.33	-
1.67	1.16	-0.62	-0.86	-3.39	4.73	1.9	-2.15	0.02	-2.31	0.98	0.42	1.45	1.57	2.94	-3.52	-1.15	-0.63	3.13	-5.49	-1.7	-1.78	3.77	-0.32	-0.31	0.41	1.24	0.84	2.18	3.32	2.99	0.8	-3.08	2.04	1.31	-1.79	2.08	-0.9	-2.04	-1	-2.51	-1.11	1.38	4.22	-0.53	-3.34	-
1.67	1.16	-0.62	-0.86	-3.39	4.73	1.9	-2.15	0.02	-2.31	0.98	0.42	1.45	1.57	2.94	-3.52	-1.15	-0.63	3.13	-5.49	-1.7	-1.78	3.77	-0.32	-0.31	0.41	1.24	0.84	2.18	3.32	2.99	0.8	-3.08	2.04	1.31	-1.79	2.08	-0.9	-2.04	-1	-2.51	-1.11	1.38	4.22	-0.53	-3.34	-
-0.89	-0.7	-3.8	-2.32	1.15	-1.46	0.81	0.75	0.58	-4.32	-1.92	-2.58	-1.64	3.25	-3.29	-0.61	2.01	-1.07	1.17	2.74	1.5	0.36	-0.32	4.46	4.01	3.05	-2.13	4.69	7.29	4.83	2.01	-0.41	0.58	-3.44	-2.31	-3.14	2.41	-0.81	-1.52	-0.24	-3.37	2.08	-2.88	-2.04	-0.63	-3.38	-
-0.89	-0.7	-3.8	-2.32	1.15	-1.46	0.81	0.75	0.58	-4.32	-1.92	-2.58	-1.64	3.25	-3.29	-0.61	2.01	-1.07	1.17	2.74	1.5	0.36	-0.32	4.46	4.01	3.05	-2.13	4.69	7.29	4.83	2.01	-0.41	0.58	-3.44	-2.31	-3.14	2.41	-0.81	-1.52	-0.24	-3.37	2.08	-2.88	-2.04	-0.63	-3.38	-
7.57	2.88	2.38	4.86	0.09	2.46	1.72	1.11	-1.24	3.17	3.72	-1.43	-0.15	-2.03	-6.45	-2.11	-2.93	-0.63	0.17	3.44	-1.7	-2.39	1.4	-1.64	-3.15	-0.92	1.84	-9.63	-4.79	-4.1	1.04	-1.59	-0.52	0.46	0.78	0.12	2.07	3.04	2.1	0.93	2.38	2.71	2.55	3.55	0.65	-3.42	-
7.57	2.88	2.38	4.86	0.09	2.46	1.72	1.11	-1.24	3.17	3.72	-1.43	-0.15	-2.03	-6.45	-2.11	-2.93	-0.63	0.17	3.44	-1.7	-2.39	1.4	-1.64	-3.15	-0.92	1.84	-9.63	-4.79	-4.1	1.04	-1.59	-0.52	0.46	0.78	0.12	2.07	3.04	2.1	0.93	2.38	2.71	2.55	3.55	0.65	-3.42	-
-10.6	-3.6	-1.55	2.79	3.45	8.47	2.97	3.17	3.57	1.54	0.47	-0.15	0.2	-0.07	-2.49	-3.26	-4.44	-4.15	-5.15	-3.81	-4.95	-3.19	-2.52	0.87	0.84	1.14	-0.26	0.17	-1.66	-1.59	-1.18	-0.84	-0.98	-3.79	-2.18	-1.35	0.62	-0.21	-0.69	0.49	2.56	5.22	5.83	5.43	1.88	-3.43	-
-10.6	-3.6	-1.55	2.79	3.45	8.47	2.97	3.17	3.57	1.54	0.47	-0.15	0.2	-0.07	-2.49	-3.26	-4.44	-4.15	-5.15	-3.81	-4.95	-3.19	-2.52	0.87	0.84	1.14	-0.26	0.17	-1.66	-1.59	-1.18	-0.84	-0.98	-3.79	-2.18	-1.35	0.62	-0.21	-0.69	0.49	2.56	5.22	5.83	5.43	1.88	-3.43	-
-1.62	-0.34	-3.8	-1.94	-0.29	3.7	-2.19	0.51	-0.34	0.91	1.42	0.97	-0.96	0.18	-0.1	-0.54	-0.97	0.07	0.14	-1.99	2.14	-2.96	0.55	3.12	4.4	-1.84	-0.65	2.89	-2.47	0.15	1.68	1.9	2.09	-2.04	3.87	1.66	1.17	-4.73	0.64	0.39	-2.5	1.37	-0.61	-1.64	0.5	-3.43	-
-1.62	-0.34	-3.8	-1.94	-0.29	3.7	-2.19	0.51	-0.34	0.91	1.42	0.97	-0.96	0.18	-0.1	-0.54	-0.97	0.07	0.14	-1.99	2.14	-2.96	0.55	3.12	4.4	-1.84	-0.65	2.89	-2.47	0.15	1.68	1.9	2.09	-2.04	3.87	1.66	1.17	-4.73	0.64	0.39	-2.5	1.37	-0.61	-1.64	0.5	-3.43	-
-0.21	-2.03	-0.62	1.13	2.14	1.2	2.45	-0.11	0.11	-0.31	-3.14	-0.38	1.71	-2.53	-2.1	-0.71	-0.66	0.55	0.64	-0.2	2.18	-2.92	0.45	1.44	0.66	2.2	-1.19	-0.6	-0.98	-2.66	2.7	1.03	-4.53	-3.73	0.73	1.83	0.72	-0.95	1.14	2.4	-1.04	-0.07	-0.67	3.18	3.44	-3.54	-
10.8	1.12	2.26	-0.88	1.19	-1.79	4.13	-0.75	1.11	-0.12	0.19	5.52	-4.9	1.74	-2.69	0.57	2.99	1.37	-3.08	-3.66	0.36	0.3	-3.12	-2.72	-3.84	0.15	-2.91	-3.12	-4.56	2.3	2.11	2.67	-0.11	-1.86	3.66	2.03	-0.12	4.65	-1.29	-0.3	2.41	5.33	2.36	-1.17	-2.93	-3.65	-
10.8	1.12	2.26	-0.88	1.19	-1.79	4.13	-0.75	1.11	-0.12	0.19	5.52	-4.9	1.74	-2.69	0.57	2.99	1.37	-3.08	-3.66	0.36	0.3	-3.12	-2.72	-3.84	0.15	-2.91	-3.12	-4.56	2.3	2.11	2.67	-0.11	-1.86	3.66	2.03	-0.12	4.65	-1.29	-0.3	2.41	5.33	2.36	-1.17	-2.93	-3.65	-
10.8	1.12	2.26	-0.88	1.19	-1.79	4.13	-0.75	1.11	-0.12	0.19	5.52	-4.9	1.74	-2.69	0.57	2.99	1.37	-3.08	-3.66	0.36	0.3	-3.12	-2.72	-3.84	0.15	-2.91	-3.12	-4.56	2.3	2.11	2.67	-0.11	-1.86	3.66	2.03	-0.12	4.65	-1.29	-0.3	2.41	5.33	2.36	-1.17	-2.93	-3.65	-
10.8	1.12	2.26	-0.88	1.19	-1.79	4.13	-0.75	1.11	-0.12	0.19	5.52	-4.9	1.74	-2.69	0.57	2.99	1.37	-3.08	-3.66	0.36	0.3	-3.12	-2.72	-3.84	0.15	-2.91	-3.12	-4.56	2.3	2.11	2.67	-0.11	-1.86	3.66	2.03	-0.12	4.65	-1.29	-0.3	2.41	5.33	2.36	-1.17	-2.93	-3.65	-
10.8	1.12	2.26	-0.88	1.19	-1.79	4.13	-0.75	1.11	-0.12	0.19	5.52	-4.9	1.74	-2.69	0.57	2.99	1.37	-3.08	-3.66	0.36	0.3	-3.12	-2.72	-3.84	0.15	-2.91	-3.12	-4.56	2.3	2.11	2.67	-0.11	-1.86	3.66	2.03	-0.12	4.65	-1.29	-0.3	2.41	5.33	2.36	-1.17	-2.93	-3.65	-
10.8	1.12	2.26	-0.88	1.19	-1.79	4.13	-0.75	1.11	-0.12	0.19	5.52	-4.9	1.74	-2.69	0.57	2.99	1.37	-3.08	-3.66	0.36	0.3	-3.12	-2.72	-3.84	0.15	-2.91	-3.12	-4.56	2.3	2.11	2.67	-0.11	-1.86	3.66	2.03	-0.12	4.65	-1.29	-0.3	2.41	5.33	2.36	-1.17	-2.93	-3.65	-
-7.32	-3.1	2.19	-1.08	-2.85	-1.94	-0.55	0.61	0.33	-0.68	-1.45	-0.45	-0.31	1.2	0.71	1.03	0.09	-0.03	-0.72	-1.52	-0.89	-0.64	0.55	0.05	-0.21	-0.12	-0.01	0.37	0.97	0.76	0.83	1.13	2.03	3.3	2.58	2.13	1.8	1.79	0.78	-2.11	-3.02	-2.35	-0.47	-0.6	-1.93	-3.75	-
-7.32	-3.1	2.19	-1.08	-2.85	-1.94	-0.55	0.61	0.33	-0.68	-1.45	-0.45	-0.31	1.2	0.71	1.03	0.09	-0.03	-0.72	-1.52	-0.89	-0.64	0.55	0.05	-0.21	-0.12	-0.01	0.37	0.97	0.76	0.83	1.13	2.03	3.3	2.58	2.13	1.8	1.79	0.78	-2.11	-3.02	-2.35	-0.47	-0.6	-1.93	-3.75	-
0.59	0.95	3.02	4.58	0.98	2.77	2.19	-2.38	0.38	-2.59	-0.28	-3.71	-0.59	2.01	0.06	-3.98	3.02	-0.27	0.54	2.24	-3.47	1.04	0.24	0.75	0.37	-0.99	-1.73	-1.09	1.6	-1.7	-0.55	0.04	0.7	0.81	2.73	3.04	-2.46	-0.58	4.03	-0.86	-0.13	-2.76	3.08	3.99	3.9	-3.76	-
-0.02	-0.87	0.84	-1.04	-2.27	2.68	-0.58	-1.54	-1.32	3.38	0.9	-0.5	1.09	-1.71	1.27	-0.99	0.09	-1.04	-1.58	0.81	1.61	0.47	-2.44	2.5	1.9	-3.77	1.38	-3.03	1.22	0.45	2.23	-1.64	2.53	0.63	0.7	-2.37	-3.24	-0.64	-1.11	-3.49	0.21	3	0.28	2.67	3.59	-3.77	-
-0.02	-0.87	0.84	-1.04	-2.27	2.68	-0.58	-1.54	-1.32	3.38	0.9	-0.5	1.09	-1.71	1.27	-0.99	0.09	-1.04	-1.58	0.81	1.61	0.47	-2.44	2.5	1.9	-3.77	1.38	-3.03	1.22	0.45	2.23	-1.64	2.53	0.63	0.7	-2.37	-3.24	-0.64	-1.11	-3.49	0.21	3	0.28	2.67	3.59	-3.77	-
-0.32	-2.73	-0.48	1.88	-3.88	-1.18	-0.77	0.87	2.11	-0.1	-0.09	0.17	3.22	-1.03	1.81	-3.49	-2.05	1.54	0.54	-1.49	-0.15	-1.21	-1.13	2.42	2.24	-0.2	-2.74	-1.11	4.45	0.55	3.26	0.53	-1.46	0.64	-1.76	-0.69	-0.65	0.27	-0.42	4.62	-0.5	-0.86	2.5	0.41	-2.51	-3.81	-
-0.32	-2.73	-0.48	1.88	-3.88	-1.18	-0.77	0.87	2.11	-0.1	-0.09	0.17	3.22	-1.03	1.81	-3.49	-2.05	1.54	0.54	-1.49	-0.15	-1.21	-1.13	2.42	2.24	-0.2	-2.74	-1.11	4.45	0.55	3.26	0.53	-1.46	0.64	-1.76	-0.69	-0.65	0.27	-0.42	4.62	-0.5	-0.86	2.5	0.41	-2.51	-3.81	-
-3.23	-1.95	0.81	1.42	-0.53	-3.31	-2.35	1.16	1.57	0.79	-2.48	-0.51	0.23	0.34	2.71	0.68	2.06	-3.34	-0.84	-3.89	0.23	2.95	-1.18	-0.13	-1.14	4.76	1.65	1.84	0.81	2.42	-1.31	-1.26	1.04	-1.08	-1.95	2.2	-0.45	-0.05	1.28	-0.24	0.24	-0.24	-0.97	-0.04	1.88	-3.86	-
-3.23	-1.95	0.81	1.42	-0.53	-3.31	-2.35	1.16	1.57	0.79	-2.48	-0.51	0.23	0.34	2.71	0.68	2.06	-3.34	-0.84	-3.89	0.23	2.95	-1.18	-0.13	-1.14	4.76	1.65	1.84	0.81	2.42	-1.31	-1.26	1.04	-1.08	-1.95	2.2	-0.45	-0.05	1.28	-0.24	0.24	-0.24	-0.97	-0.04	1.88	-3.86	-
-3.23	-1.95	0.81	1.42	-0.53	-3.31	-2.35	1.16	1.57	0.79	-2.48	-0.51	0.23	0.34	2.71	0.68	2.06	-3.34	-0.84	-3.89	0.23	2.95	-1.18	-0.13	-1.14	4.76	1.65	1.84	0.81	2.42	-1.31	-1.26	1.04	-1.08	-1.95	2.2	-0.45	-0.05	1.28	-0.24	0.24	-0.24	-0.97	-0.04	1.88	-3.86	-
-3.23	-1.95	0.81	1.42	-0.53	-3.31	-2.35	1.16	1.57	0.79	-2.48	-0.51	0.23	0.34	2.71	0.68	2.06	-3.34	-0.84	-3.89	0.23	2.95	-1.18	-0.13	-1.14	4.76	1.65	1.84	0.81	2.42	-1.31	-1.26	1.04	-1.08	-1.95	2.2	-0.45	-0.05	1.28	-0.24	0.24	-0.24	-0.97	-0.04	1.88	-3.86	-
-2	-1.41	0.7	-1.48	0.8	0.39	-2.02	3.17	-3.11	-2.94	0.54	-1.61	1.66	-1.99	3.79	2.42	0.49	2.07	-1.63	0.28	-1.84	1.85	-1.32	1.89	0.85	3.08	2.07	1.91	2.64	2.46	1.57	3.31	2.31	1.31	3.36	1.69	2.29	1.44	0.75	-1.96	-0.8	-1.32	-4.86	-1.37	1.28	-3.88	-
0.22	-0.93	-2.01	0.33	-1.91	-2.72	-2.25	-3.15	-1.49	0.07	0.8	2.6	2.76	-1.37	-2.76	-3.49	1.97	3.12	5.62	2.59	1.72	0.94	2.81	1.58	-0.05	2.02	-0.24	2.02	0.07	1.24	2.25	-0.76	-0.7	-1.24	-4.13	3.18	0.71	2.35	-1.33	0.92	2.76	-0.96	1.94	-4.97	-3.06	-3.88	-
0.22	-0.93	-2.01	0.33	-1.91	-2.72	-2.25	-3.15	-1.49	0.07	0.8	2.6	2.76	-1.37	-2.76	-3.49	1.97	3.12	5.62	2.59	1.72	0.94	2.81	1.58	-0.05	2.02	-0.24	2.02	0.07	1.24	2.25	-0.76	-0.7	-1.24	-4.13	3.18	0.71	2.35	-1.33	0.92	2.76	-0.96	1.94	-4.97	-3.06	-3.88	-
-0.92	0.67	3.35	-0.95	-1.51	0.03	-0.22	-1.27	-1.02	0.91	-0.21	2.63	0.55	0.76	-1.56	-0.33	-2.49	-3.22	1.08	-1.22	0.18	-0.49	-1.18	-0.61	3.04	4.12	-1.2	1.02	1.78	3.67	-1.42	-2.06	-3.14	-1.25	0.5	3.28	-0.44	1.93	1.87	-3.57	-2.35	-0.05	-0.91	2.73	2.92	-3.9	-
-0.92	0.67	3.35	-0.95	-1.51	0.03	-0.22	-1.27	-1.02	0.91	-0.21	2.63	0.55	0.76	-1.56	-0.33	-2.49	-3.22	1.08	-1.22	0.18	-0.49	-1.18	-0.61	3.04	4.12	-1.2	1.02	1.78	3.67	-1.42	-2.06	-3.14	-1.25	0.5	3.28	-0.44	1.93	1.87	-3.57	-2.35	-0.05	-0.91	2.73	2.92	-3.9	-
-0.92	0.67	3.35	-0.95	-1.51	0.03	-0.22	-1.27	-1.02	0.91	-0.21	2.63	0.55	0.76	-1.56	-0.33	-2.49	-3.22	1.08	-1.22	0.18	-0.49	-1.18	-0.61	3.04	4.12	-1.2	1.02	1.78	3.67	-1.42	-2.06	-3.14	-1.25	0.5	3.28	-0.44	1.93	1.87	-3.57	-2.35	-0.05	-0.91	2.73	2.92	-3.9	-
-0.92	0.67	3.35	-0.95	-1.51	0.03	-0.22	-1.27	-1.02	0.91	-0.21	2.63	0.55	0.76	-1.56	-0.33	-2.49	-3.22	1.08	-1.22	0.18	-0.49	-1.18	-0.61	3.04	4.12	-1.2	1.02	1.78	3.67	-1.42	-2.06	-3.14	-1.25	0.5	3.28	-0.44	1.93	1.87	-3.57	-2.35	-0.05	-0.91	2.73	2.92	-3.9	-
2.3	0.17	-1.94	0.37	0.57	1.21	6.26	-1.1	2.18	-1.62	-0.58	-1.21	-2.14	1.92	0.22	1.84	-1.98	-1.4	-1.58	-1.74	1.63	1.05	0.26	-1.03	-1.86	-1.55	-2.49	-3.61	1.45	-2.9	0.2	-2.25	2.22	1.09	-1.87	-0.99	3.2	1.99	1.5	1.13	1.14	3.35	0.05	-0.31	0.74	-3.96	-
2.3	0.17	-1.94	0.37	0.57	1.21	6.26	-1.1	2.18	-1.62	-0.58	-1.21	-2.14	1.92	0.22	1.84	-1.98	-1.4	-1.58	-1.74	1.63	1.05	0.26	-1.03	-1.86	-1.55	-2.49	-3.61	1.45	-2.9	0.2	-2.25	2.22	1.09	-1.87	-0.99	3.2	1.99	1.5	1.13	1.14	3.35	0.05	-0.31	0.74	-3.96	-
2.64	3.22	0.29	1.34	3.15	0.2	0.76	0.27	1.1	-0.83	-0.77	-0.48	-0.97	1.98	-2.11	-0.92	-3.13	-2.17	-2.57	-0.88	-1.41	0.02	-0.53	2.37	2.66	0.16	-0.46	1.59	0.38	3.66	-1.32	-2.37	-0.13	-2.38	-0.67	2.25	-4.6	0.46	4.54	-1.57	0.54	0.13	3.6	2.15	0.31	-4	-
2.64	3.22	0.29	1.34	3.15	0.2	0.76	0.27	1.1	-0.83	-0.77	-0.48	-0.97	1.98	-2.11	-0.92	-3.13	-2.17	-2.57	-0.88	-1.41	0.02	-0.53	2.37	2.66	0.16	-0.46	1.59	0.38	3.66	-1.32	-2.37	-0.13	-2.38	-0.67	2.25	-4.6	0.46	4.54	-1.57	0.54	0.13	3.6	2.15	0.31	-4	-
-0.38	2.16	2.01	4.44	4.22	3.2	7.24	-0.16	0.63	0.8	-3.73	-2.73	-3.59	1.75	0.61	-2.94	-0.03	-3.79	-1.46	-8.83	-8.89	-4.18	-6.79	-2.53	-5.6	-1.77	-7.14	5.61	-4.76	3.92	1.24	5.26	-1.29	-0.42	5.05	4.32	7.29	2.35	1.76	4.91	-0.35	0.77	-0.42	-3.69	-1.4	-4.02	-
-0.38	2.16	2.01	4.44	4.22	3.2	7.24	-0.16	0.63	0.8	-3.73	-2.73	-3.59	1.75	0.61	-2.94	-0.03	-3.79	-1.46	-8.83	-8.89	-4.18	-6.79	-2.53	-5.6	-1.77	-7.14	5.61	-4.76	3.92	1.24	5.26	-1.29	-0.42	5.05	4.32	7.29	2.35	1.76	4.91	-0.35	0.77	-0.42	-3.69	-1.4	-4.02	-
0.39	0.38	0.65	3.64	-1.12	-2.7	-0.73	1.39	-2.98	-2.15	4.27	-1.59	-1.86	1.15	-1.08	-3.32	1.37	-1.49	0.48	0.04	0.31	4.31	0.73	-1.18	0.3	2.66	2.44	-1.29	2	0.52	-0.61	1.75	-0.15	-1.69	5.25	-3.7	0.94	-2.06	1.75	-1.74	2.97	0.26	-0.5	-1.13	0.74	-4.03	-
0.39	0.38	0.65	3.64	-1.12	-2.7	-0.73	1.39	-2.98	-2.15	4.27	-1.59	-1.86	1.15	-1.08	-3.32	1.37	-1.49	0.48	0.04	0.31	4.31	0.73	-1.18	0.3	2.66	2.44	-1.29	2	0.52	-0.61	1.75	-0.15	-1.69	5.25	-3.7	0.94	-2.06	1.75	-1.74	2.97	0.26	-0.5	-1.13	0.74	-4.03	-
-2.52	-0.95	1.11	-0.24	-0.2	1.65	-3.44	-0.26	-3.23	0.28	1.62	-1.85	0.11	-2.79	0.88	-3.12	1.11	0.76	2.23	1.79	-0.71	2.51	0.11	1.43	3.43	0.38	-0.11	0.49	-1.03	-2.41	1.28	0.63	-1.54	-1.59	2.01	-2.12	-0.11	1.3	-0.02	1.7	1.83	2.83	-1.94	-0.54	-1.48	-4.04	-
-2.52	-0.95	1.11	-0.24	-0.2	1.65	-3.44	-0.26	-3.23	0.28	1.62	-1.85	0.11	-2.79	0.88	-3.12	1.11	0.76	2.23	1.79	-0.71	2.51	0.11	1.43	3.43	0.38	-0.11	0.49	-1.03	-2.41	1.28	0.63	-1.54	-1.59	2.01	-2.12	-0.11	1.3	-0.02	1.7	1.83	2.83	-1.94	-0.54	-1.48	-4.04	-
1.59	1.33	-1.65	0.01	-0.28	-1.56	-2.21	0.41	1.74	-2.21	-0.43	0.25	-0.41	-1.79	-0.3	1.04	4.9	2.36	3.25	0.01	2.77	4.02	-2.13	-1.13	1.7	2	1.41	-0.25	2.87	-0.73	-1.75	-1.36	-0.67	-0.29	2.97	-0.76	4.02	-2.46	1.56	1.03	2.27	-4.71	0	-1.2	2.53	-4.08	-
1.59	1.33	-1.65	0.01	-0.28	-1.56	-2.21	0.41	1.74	-2.21	-0.43	0.25	-0.41	-1.79	-0.3	1.04	4.9	2.36	3.25	0.01	2.77	4.02	-2.13	-1.13	1.7	2	1.41	-0.25	2.87	-0.73	-1.75	-1.36	-0.67	-0.29	2.97	-0.76	4.02	-2.46	1.56	1.03	2.27	-4.71	0	-1.2	2.53	-4.08	-
-1.7	-4.13	-2.33	-1.1	-3.13	0.88	0.03	-3.37	-1.68	-2.09	-1.14	1.6	-1.43	-0.29	-2.67	0.14	0.08	1.82	-0.49	-0.05	0.2	0.05	0.69	0.11	4.25	0.54	3.55	3.93	3.36	4.7	3.14	5.37	0.95	0.57	2.88	1.96	0.11	-1.08	-1.19	-3.16	-3.84	-0.68	-1.9	-4.77	-3.85	-4.1	-
-1.7	-4.13	-2.33	-1.1	-3.13	0.88	0.03	-3.37	-1.68	-2.09	-1.14	1.6	-1.43	-0.29	-2.67	0.14	0.08	1.82	-0.49	-0.05	0.2	0.05	0.69	0.11	4.25	0.54	3.55	3.93	3.36	4.7	3.14	5.37	0.95	0.57	2.88	1.96	0.11	-1.08	-1.19	-3.16	-3.84	-0.68	-1.9	-4.77	-3.85	-4.1	-
0.61	-0.06	1.77	-2.98	0.05	-2.56	-2.2	0.83	1.33	-2.05	-1.29	-2.16	-2.95	-0.26	-1.66	1.46	-2.18	1.47	-1.51	1.05	-1.35	4.74	1.86	0.22	4.7	1.38	2.14	1.87	1.13	3.03	3.79	4.33	1.54	1.16	2.38	-1.27	5.15	1.5	1.56	-3.11	-1.91	-0.61	-0.85	-6.27	-5.26	-4.11	-
0.61	-0.06	1.77	-2.98	0.05	-2.56	-2.2	0.83	1.33	-2.05	-1.29	-2.16	-2.95	-0.26	-1.66	1.46	-2.18	1.47	-1.51	1.05	-1.35	4.74	1.86	0.22	4.7	1.38	2.14	1.87	1.13	3.03	3.79	4.33	1.54	1.16	2.38	-1.27	5.15	1.5	1.56	-3.11	-1.91	-0.61	-0.85	-6.27	-5.26	-4.11	-
-2.45	-0.42	0.26	-0.03	1.93	1.18	-1.64	-3.25	-0.86	1.47	-1.48	-0.24	1.98	-0.75	-0.83	0.06	1.03	1.89	-2.92	-1.35	2.36	1.64	-1.44	0.13	-0.08	-0.29	0.29	2.72	-1.79	1.82	2.56	0.1	-1.77	3.84	1.44	1.47	-0.2	1.1	-2.21	-1.9	1.8	0.14	-0.25	-1.06	1.52	-4.13	-
6.34	4.87	0.29	1.27	1.48	2.39	1.5	-1.09	6.49	0.55	3.38	2.13	1.35	-1.39	1.67	-1.27	-0.47	-0.81	-2.46	-2.53	-1.89	-4.83	-3.38	-3.31	-5.88	-6.66	-5.9	-2.04	-0.71	-0.81	-1.07	2.93	1.21	3.35	2.19	-1.46	3.03	5.24	3.66	1.38	3.89	1.23	2.4	-0.88	0.65	-4.15	-
6.34	4.87	0.29	1.27	1.48	2.39	1.5	-1.09	6.49	0.55	3.38	2.13	1.35	-1.39	1.67	-1.27	-0.47	-0.81	-2.46	-2.53	-1.89	-4.83	-3.38	-3.31	-5.88	-6.66	-5.9	-2.04	-0.71	-0.81	-1.07	2.93	1.21	3.35	2.19	-1.46	3.03	5.24	3.66	1.38	3.89	1.23	2.4	-0.88	0.65	-4.15	-
6.34	4.87	0.29	1.27	1.48	2.39	1.5	-1.09	6.49	0.55	3.38	2.13	1.35	-1.39	1.67	-1.27	-0.47	-0.81	-2.46	-2.53	-1.89	-4.83	-3.38	-3.31	-5.88	-6.66	-5.9	-2.04	-0.71	-0.81	-1.07	2.93	1.21	3.35	2.19	-1.46	3.03	5.24	3.66	1.38	3.89	1.23	2.4	-0.88	0.65	-4.15	-
6.34	4.87	0.29	1.27	1.48	2.39	1.5	-1.09	6.49	0.55	3.38	2.13	1.35	-1.39	1.67	-1.27	-0.47	-0.81	-2.46	-2.53	-1.89	-4.83	-3.38	-3.31	-5.88	-6.66	-5.9	-2.04	-0.71	-0.81	-1.07	2.93	1.21	3.35	2.19	-1.46	3.03	5.24	3.66	1.38	3.89	1.23	2.4	-0.88	0.65	-4.15	-
6.34	4.87	0.29	1.27	1.48	2.39	1.5	-1.09	6.49	0.55	3.38	2.13	1.35	-1.39	1.67	-1.27	-0.47	-0.81	-2.46	-2.53	-1.89	-4.83	-3.38	-3.31	-5.88	-6.66	-5.9	-2.04	-0.71	-0.81	-1.07	2.93	1.21	3.35	2.19	-1.46	3.03	5.24	3.66	1.38	3.89	1.23	2.4	-0.88	0.65	-4.15	-
6.34	4.87	0.29	1.27	1.48	2.39	1.5	-1.09	6.49	0.55	3.38	2.13	1.35	-1.39	1.67	-1.27	-0.47	-0.81	-2.46	-2.53	-1.89	-4.83	-3.38	-3.31	-5.88	-6.66	-5.9	-2.04	-0.71	-0.81	-1.07	2.93	1.21	3.35	2.19	-1.46	3.03	5.24	3.66	1.38	3.89	1.23	2.4	-0.88	0.65	-4.15	-
1.59	0.95	-0.05	-3.26	-0.71	1.38	0.78	0.86	-1.7	-2.61	-0.23	0.76	-3.05	-2	-3.6	1.45	0.86	2.6	5.36	0.89	1.29	0.09	0.71	0.92	-1.31	0.05	-3.91	3.06	-0.55	0.3	2.11	3.26	1.15	0.12	0.96	2.99	2.01	-4.14	2.99	-4.02	0.78	0.33	-0.14	-0.44	-3.05	-4.15	-
1.59	0.95	-0.05	-3.26	-0.71	1.38	0.78	0.86	-1.7	-2.61	-0.23	0.76	-3.05	-2	-3.6	1.45	0.86	2.6	5.36	0.89	1.29	0.09	0.71	0.92	-1.31	0.05	-3.91	3.06	-0.55	0.3	2.11	3.26	1.15	0.12	0.96	2.99	2.01	-4.14	2.99	-4.02	0.78	0.33	-0.14	-0.44	-3.05	-4.15	-
-0.18	0.11	0.15	0.98	1.41	0.73	-0.11	0.29	-3.31	-1.67	-1.26	2.11	-0.91	0.53	1.57	-0.45	2.56	1.18	1.28	0.44	-0.02	0.38	2.63	-1.32	1.08	0.04	2.05	4.82	-2.42	1.1	1.82	-2.53	0.92	-0.87	0.66	-0.14	0.73	5.15	3.19	-0.92	0.64	0.95	0.3	-0.9	-0.11	-4.27	-
-0.18	0.11	0.15	0.98	1.41	0.73	-0.11	0.29	-3.31	-1.67	-1.26	2.11	-0.91	0.53	1.57	-0.45	2.56	1.18	1.28	0.44	-0.02	0.38	2.63	-1.32	1.08	0.04	2.05	4.82	-2.42	1.1	1.82	-2.53	0.92	-0.87	0.66	-0.14	0.73	5.15	3.19	-0.92	0.64	0.95	0.3	-0.9	-0.11	-4.27	-
-0.18	0.11	0.15	0.98	1.41	0.73	-0.11	0.29	-3.31	-1.67	-1.26	2.11	-0.91	0.53	1.57	-0.45	2.56	1.18	1.28	0.44	-0.02	0.38	2.63	-1.32	1.08	0.04	2.05	4.82	-2.42	1.1	1.82	-2.53	0.92	-0.87	0.66	-0.14	0.73	5.15	3.19	-0.92	0.64	0.95	0.3	-0.9	-0.11	-4.27	-
-0.18	0.11	0.15	0.98	1.41	0.73	-0.11	0.29	-3.31	-1.67	-1.26	2.11	-0.91	0.53	1.57	-0.45	2.56	1.18	1.28	0.44	-0.02	0.38	2.63	-1.32	1.08	0.04	2.05	4.82	-2.42	1.1	1.82	-2.53	0.92	-0.87	0.66	-0.14	0.73	5.15	3.19	-0.92	0.64	0.95	0.3	-0.9	-0.11	-4.27	-
-2.15	-3.38	-1.88	-0.69	1.17	1.74	-0.58	-0.95	-0.68	-1.44	0.3	1.16	-1.51	1.13	2.91	-4.8	-2.27	-0.96	4.81	0.97	-2.11	-0.6	2.15	-1.18	-1.56	3.47	-1.28	2.6	0.11	2.73	1.6	2.05	0.63	-0.13	-0.53	-1.8	0.91	2.97	-2.46	-0.94	0.34	-0.97	0.15	0.17	0.55	-4.29	-
-0.49	-0.53	0.52	-1.27	-1.12	-2.98	2.27	0.14	-2.65	-1.42	-5.13	-3.44	2.23	0.75	1.73	2.5	3.27	0.68	-1.36	1.51	3.26	2.99	2.03	-1.55	1.52	-4.17	-1.49	0.08	3.65	1.08	-2.57	3.94	-2.03	-0.64	0.7	-2.06	2.02	2.89	-0.06	-1.97	2.18	-2.01	2.34	0.66	-4.26	-4.3	-
-0.49	-0.53	0.52	-1.27	-1.12	-2.98	2.27	0.14	-2.65	-1.42	-5.13	-3.44	2.23	0.75	1.73	2.5	3.27	0.68	-1.36	1.51	3.26	2.99	2.03	-1.55	1.52	-4.17	-1.49	0.08	3.65	1.08	-2.57	3.94	-2.03	-0.64	0.7	-2.06	2.02	2.89	-0.06	-1.97	2.18	-2.01	2.34	0.66	-4.26	-4.3	-
-0.49	-0.53	0.52	-1.27	-1.12	-2.98	2.27	0.14	-2.65	-1.42	-5.13	-3.44	2.23	0.75	1.73	2.5	3.27	0.68	-1.36	1.51	3.26	2.99	2.03	-1.55	1.52	-4.17	-1.49	0.08	3.65	1.08	-2.57	3.94	-2.03	-0.64	0.7	-2.06	2.02	2.89	-0.06	-1.97	2.18	-2.01	2.34	0.66	-4.26	-4.3	-
-0.49	-0.53	0.52	-1.27	-1.12	-2.98	2.27	0.14	-2.65	-1.42	-5.13	-3.44	2.23	0.75	1.73	2.5	3.27	0.68	-1.36	1.51	3.26	2.99	2.03	-1.55	1.52	-4.17	-1.49	0.08	3.65	1.08	-2.57	3.94	-2.03	-0.64	0.7	-2.06	2.02	2.89	-0.06	-1.97	2.18	-2.01	2.34	0.66	-4.26	-4.3	-
-0.49	-0.53	0.52	-1.27	-1.12	-2.98	2.27	0.14	-2.65	-1.42	-5.13	-3.44	2.23	0.75	1.73	2.5	3.27	0.68	-1.36	1.51	3.26	2.99	2.03	-1.55	1.52	-4.17	-1.49	0.08	3.65	1.08	-2.57	3.94	-2.03	-0.64	0.7	-2.06	2.02	2.89	-0.06	-1.97	2.18	-2.01	2.34	0.66	-4.26	-4.3	-
-0.49	-0.53	0.52	-1.27	-1.12	-2.98	2.27	0.14	-2.65	-1.42	-5.13	-3.44	2.23	0.75	1.73	2.5	3.27	0.68	-1.36	1.51	3.26	2.99	2.03	-1.55	1.52	-4.17	-1.49	0.08	3.65	1.08	-2.57	3.94	-2.03	-0.64	0.7	-2.06	2.02	2.89	-0.06	-1.97	2.18	-2.01	2.34	0.66	-4.26	-4.3	-
-2.78	-2.59	1.73	1.81	1.29	0.27	0.9	1.83	-1.05	-1.66	-1.41	-0.53	-0.15	1.42	-0.5	1.46	-1.36	-1.54	-2.93	-0.48	-1.8	0.31	0.62	2.4	-4.78	0.42	-3.43	-1.63	-2.12	1.56	3.07	-0.59	2.92	1.44	2.83	2.09	2.41	-2.98	1.4	0.55	1.25	1.87	0.51	-1.63	0.81	-4.36	-
-2.78	-2.59	1.73	1.81	1.29	0.27	0.9	1.83	-1.05	-1.66	-1.41	-0.53	-0.15	1.42	-0.5	1.46	-1.36	-1.54	-2.93	-0.48	-1.8	0.31	0.62	2.4	-4.78	0.42	-3.43	-1.63	-2.12	1.56	3.07	-0.59	2.92	1.44	2.83	2.09	2.41	-2.98	1.4	0.55	1.25	1.87	0.51	-1.63	0.81	-4.36	-
-2.11	-0.6	2.19	-2.83	-1.82	-0.55	-2.85	-0.31	0.79	-1.66	-3.25	1.48	-0.25	1.71	-1.31	0.72	-3.23	0.7	-0.86	2.77	1.72	1.02	-0.9	-1.12	3.65	1.68	2.81	-3.73	2.97	0.45	1.61	3.94	-2.18	1.15	3.72	2.12	2.76	-2.45	3.83	-1.91	-0.66	-3.71	0.72	-1.75	-4.22	-4.61	-
-2.11	-0.6	2.19	-2.83	-1.82	-0.55	-2.85	-0.31	0.79	-1.66	-3.25	1.48	-0.25	1.71	-1.31	0.72	-3.23	0.7	-0.86	2.77	1.72	1.02	-0.9	-1.12	3.65	1.68	2.81	-3.73	2.97	0.45	1.61	3.94	-2.18	1.15	3.72	2.12	2.76	-2.45	3.83	-1.91	-0.66	-3.71	0.72	-1.75	-4.22	-4.61	-
-0.36	-0.51	-1.73	-0.05	-2	0.66	-3.57	-2.34	-0.83	2.76	1.56	-1.06	-1.65	-0.14	0.17	0.91	5.84	-0.4	1.07	1.72	3.76	2.16	0.51	0.76	1.75	2.76	-0.17	-0.78	0.76	3.79	2.39	1.19	2.81	4.33	2.7	-0.2	1.99	-1.34	3.11	-0.46	3.6	0.45	-3.82	-3.77	-3.69	-4.72	-
-5.83	-1.27	-6.69	-4.62	-1.96	-1.3	5.68	6.64	4.44	5.14	-3.23	2.96	-7.78	-0.91	-4.16	1.74	-0.77	0.03	-3.35	4.97	3.12	0.14	1.47	1.13	2.89	-3.26	-2.34	-0.48	1.63	0.89	3.54	6.08	1.83	4.48	1.87	2.81	2.44	8.85	-0.37	-2.89	-4.17	-1.09	-0.21	-2.89	-4.71	-4.72	-
-5.83	-1.27	-6.69	-4.62	-1.96	-1.3	5.68	6.64	4.44	5.14	-3.23	2.96	-7.78	-0.91	-4.16	1.74	-0.77	0.03	-3.35	4.97	3.12	0.14	1.47	1.13	2.89	-3.26	-2.34	-0.48	1.63	0.89	3.54	6.08	1.83	4.48	1.87	2.81	2.44	8.85	-0.37	-2.89	-4.17	-1.09	-0.21	-2.89	-4.71	-4.72	-
-2.07	0.25	-4.19	-0.99	-1.52	0.94	-3.71	-2.78	-0.7	-4.23	0.12	0.76	0.23	0.12	3.23	-1.84	0.2	3.88	4.45	-0.7	3.73	-1.75	1.05	6.01	6.88	3.52	2.9	1.56	-2.5	3.21	-1.2	3.38	5.03	1.38	2.96	0.51	3.9	0.39	0.22	-1.09	-2.86	-1.75	-5.66	-2	-3.35	-4.75	-
-2.07	0.25	-4.19	-0.99	-1.52	0.94	-3.71	-2.78	-0.7	-4.23	0.12	0.76	0.23	0.12	3.23	-1.84	0.2	3.88	4.45	-0.7	3.73	-1.75	1.05	6.01	6.88	3.52	2.9	1.56	-2.5	3.21	-1.2	3.38	5.03	1.38	2.96	0.51	3.9	0.39	0.22	-1.09	-2.86	-1.75	-5.66	-2	-3.35	-4.75	-
1.13	-0.55	0.34	0.14	-0.55	-1.08	0.27	-2.26	-3.5	2.79	-0.45	1.03	-0.91	-0.77	2.9	3.81	1.04	1.24	-0.02	1.52	2.69	0	2.74	0.79	0.17	1.02	0.06	1.68	1.56	-0.19	-3.06	4.06	0.19	1.04	0.08	3.81	2.07	-0.43	-0.06	-2.36	1.84	1.07	-2.66	2.51	0.47	-4.83	-
-4.73	-1.62	-1.44	-3.83	-6.37	-1.47	-1.68	-2.39	4.57	3.85	2.66	0.6	-2.63	3.57	0.3	-0.19	0.88	-1.04	2.63	2.18	11.3	3.56	5.08	3.08	4.23	5.17	-0.64	-0.12	-3.71	-2.84	1.53	-7.06	-2.7	-3.02	-0.62	16.3	5.97	7.32	4.76	-0.37	0.46	-0.5	-4.99	-3.61	-4.69	-5.01	-
-4.73	-1.62	-1.44	-3.83	-6.37	-1.47	-1.68	-2.39	4.57	3.85	2.66	0.6	-2.63	3.57	0.3	-0.19	0.88	-1.04	2.63	2.18	11.3	3.56	5.08	3.08	4.23	5.17	-0.64	-0.12	-3.71	-2.84	1.53	-7.06	-2.7	-3.02	-0.62	16.3	5.97	7.32	4.76	-0.37	0.46	-0.5	-4.99	-3.61	-4.69	-5.01	-
-0.52	-0.34	0.47	2.39	1.98	-2.07	2.51	-3.33	-1.38	0.97	-1.95	-0.4	-1.17	-1.9	2.94	-0.86	3.41	-0.85	-1.11	0.36	0.79	-1.15	-2.79	6.5	0.12	-4.3	2.67	1.35	-2.96	0.51	5.12	4.08	3.28	-0.92	2.1	2.89	1.93	-0.87	0.24	-1.4	-1.63	0.15	0.49	3.05	-2.47	-5.07	-
-0.52	-0.34	0.47	2.39	1.98	-2.07	2.51	-3.33	-1.38	0.97	-1.95	-0.4	-1.17	-1.9	2.94	-0.86	3.41	-0.85	-1.11	0.36	0.79	-1.15	-2.79	6.5	0.12	-4.3	2.67	1.35	-2.96	0.51	5.12	4.08	3.28	-0.92	2.1	2.89	1.93	-0.87	0.24	-1.4	-1.63	0.15	0.49	3.05	-2.47	-5.07	-
-3.67	-3.52	3.27	-1.94	-1.26	-1.58	2.4	1.36	-1.46	-3.72	-0.93	0.29	1.42	0.61	-2.17	-0.42	1.07	1.48	-1.13	0.51	-1.88	2.34	-1.56	1.88	-4.08	2.84	-1.1	2.96	-0.77	-0.93	2.6	-1.45	-0.76	-1.57	1.41	-3.04	1.72	0.69	0.47	-0.29	-2.4	4.04	4.85	0.63	-2.76	-5.09	-
-3.67	-3.52	3.27	-1.94	-1.26	-1.58	2.4	1.36	-1.46	-3.72	-0.93	0.29	1.42	0.61	-2.17	-0.42	1.07	1.48	-1.13	0.51	-1.88	2.34	-1.56	1.88	-4.08	2.84	-1.1	2.96	-0.77	-0.93	2.6	-1.45	-0.76	-1.57	1.41	-3.04	1.72	0.69	0.47	-0.29	-2.4	4.04	4.85	0.63	-2.76	-5.09	-
-2.59	-3.32	0.29	-1.65	-3.31	-1.69	-0.11	-1.82	-1.88	-0.24	1.35	-0.43	-1.66	-1.09	2.88	1.33	-4.47	2.03	1.78	-1.72	-3.32	0.88	2.87	3.01	0.51	-0.12	0.98	4.66	-0.22	4	2.77	2.26	4.65	4.27	0.6	1.24	2.8	1.06	0.05	-2.01	-2.24	-1.77	-2.92	-3.02	-4.52	-5.11	-
-1.94	-2.59	-0.98	-1.93	-3.25	0.77	-1.73	-4.68	-2.08	-0.78	-2.42	-3.09	1.29	1.63	-0.45	3.15	3.03	-2.17	3.5	1.71	3.52	6.68	-1.43	-0.52	-0.33	4.83	3.91	3.27	3.36	2.16	-1.14	-3.07	-1.45	0.7	0.9	1	1.88	1.56	1.86	0.83	-0.39	-2.72	-3.98	-3.16	-3.27	-5.43	-
-1.94	-2.59	-0.98	-1.93	-3.25	0.77	-1.73	-4.68	-2.08	-0.78	-2.42	-3.09	1.29	1.63	-0.45	3.15	3.03	-2.17	3.5	1.71	3.52	6.68	-1.43	-0.52	-0.33	4.83	3.91	3.27	3.36	2.16	-1.14	-3.07	-1.45	0.7	0.01	1.99	1.01	2.64	1.02	1.91	-0.44	-2.64	-5.09	-4.21	-0.17	-5.43	-
-6.4	5.83	1.69	4.14	-1.24	-1.86	3.32	1.89	-3.06	0.87	-1.09	0.9	-2.73	-0.98	0.19	-2.57	-1.75	-2.95	-0.02	1.56	1.33	0.8	0.65	-4.64	0.62	-4.88	0.28	-0.7	-3.17	0.83	-1.69	-2.74	0.09	2.52	3.5	-0.18	3.5	4.89	-0.84	2.63	-4.93	2.35	-0.98	1.39	2.07	-5.91	-
-6.13	-7	-4.13	-1.83	0.12	-4.93	0.94	0.36	-0.06	-2.31	0.88	-1.37	-0.9	0.76	5.09	2.04	2.6	1.91	1.49	3.84	0.09	7.67	0.99	2.55	-1.29	-0.17	-3.88	-1.46	-0.26	0.15	1.37	0.57	7.68	4.3	2.35	7.96	3.72	6.98	2.12	1.58	-3.4	-1.6	-3.36	-3.54	-7.24	-6.6	-
-6.13	-7	-4.13	-1.83	0.12	-4.93	0.94	0.36	-0.06	-2.31	0.88	-1.37	-0.9	0.76	5.09	2.04	2.6	1.91	1.49	3.84	0.09	7.67	0.99	2.55	-1.29	-0.17	-3.88	-1.46	-0.26	0.15	1.37	0.57	7.68	4.3	2.35	7.96	3.72	6.98	2.12	1.58	-3.4	-1.6	-3.36	-3.54	-7.24	-6.6	-
3.44	5.13	5.51	-2.52	5.11	7.71	2.03	-1.52	-3.95	2.4	-2.56	-4.85	-5.4	-0.42	-6.54	0.8	-0.03	-0.3	-3.99	-1.75	-0.27	-0.89	-0.05	-6.01	3.73	-0.67	-3.25	-6.13	0.19	1.69	-4.92	0.3	0.21	0.77	-5.17	-1.12	6.67	2.22	-1.58	2	1.45	1.61	-0.38	-1.09	7.02	-6.75	-
-4.32	-1.38	-2.28	-1.5	-0.1	0.6	0.79	1.06	-0.65	-3.16	-0.78	1.53	-0.56	2.44	-0.04	4.07	2.8	1.33	0.59	-1.73	2.25	0.69	1.09	2.34	-0.01	0.61	-2.09	-2.47	-0.29	1.3	2.6	1.99	4.31	0.39	-0.98	4.09	3.68	2.32	2.6	2.57	-0.72	-0.85	-0.94	-2.04	-0.84	-7.03	-
-4.32	-1.38	-2.28	-1.5	-0.1	0.6	0.79	1.06	-0.65	-3.16	-0.78	1.53	-0.56	2.44	-0.04	4.07	2.8	1.33	0.59	-1.73	2.25	0.69	1.09	2.34	-0.01	0.61	-2.09	-2.47	-0.29	1.3	2.6	1.99	4.31	0.39	-0.98	4.09	3.68	2.32	2.6	2.57	-0.72	-0.85	-0.94	-2.04	-0.84	-7.03	-
-2.2	-1.25	-4.23	1.25	1.34	-1.9	0.62	-3.45	-3.57	0.81	-1.12	3.16	-0.28	-0.42	-0.78	-0.21	4.33	-3.07	-2.02	1.16	-2.22	4.65	2.85	-0.08	1.56	5.14	-0.13	2.43	0.34	-0.09	1.73	2.14	2.6	-2.23	-0.12	0.31	2.11	-0.93	-3.11	0.39	-2.61	-2.51	4.06	2.19	-1.95	-7.23	-
-1.11	-1.86	-4.02	-2.63	2.21	-1.84	-0.77	-3.59	-0.36	-4.68	-2.27	-2.59	-4.14	-1.61	1.4	1.69	0.36	2.75	0.75	-0.16	0.73	4.23	2.18	1.53	2.92	2.22	1.43	4	4.21	2.26	0.95	2.66	3.11	4.32	2.41	5.52	1.75	1.45	1.03	0.32	-1.68	-7.51	-2.66	-7.35	-5.48	-7.87	-
-0.36	-0.99	-0.02	-2.02	-1.97	-1.42	-2.3	-3.4	-3.73	-1.5	-2.11	1.31	-1.54	2.72	-2.23	1.66	0.86	0.18	1.71	-0.83	0.62	0.91	1.62	1.32	4.64	0.49	1.05	-1.55	3.3	4.01	3	2.18	3.58	2.1	2.39	5.91	1.37	1.88	0.89	-3.84	-1.99	-1.62	-2.42	-3.95	-5.75	-8.43	-
-0.36	-0.99	-0.02	-2.02	-1.97	-1.42	-2.3	-3.4	-3.73	-1.5	-2.11	1.31	-1.54	2.72	-2.23	1.66	0.86	0.18	1.71	-0.83	0.62	0.91	1.62	1.32	4.64	0.49	1.05	-1.55	3.3	4.01	3	2.18	3.58	2.1	2.39	5.91	1.37	1.88	0.89	-3.84	-1.99	-1.62	-2.42	-3.95	-5.75	-8.43	-
-6.6	-5.29	-5.28	-3.5	-2.44	-2.39	-1.18	-1.77	-2.62	-2.55	-2.69	-0.54	-1.32	4.68	-0.02	-0.74	0.51	-0.43	2.78	4.19	0.57	4.14	1.46	0.53	2.38	-1.83	1.64	2.18	4.77	-1.57	3.4	7.19	3.69	3.25	8.14	5.65	3.54	0.51	-1.93	-1.14	-4.87	-6.52	-2.62	-6.1	-6.86	-8.59	-
-6.6	-5.29	-5.28	-3.5	-2.44	-2.39	-1.18	-1.77	-2.62	-2.55	-2.69	-0.54	-1.32	4.68	-0.02	-0.74	0.51	-0.43	2.78	4.19	0.57	4.14	1.46	0.53	2.38	-1.83	1.64	2.18	4.77	-1.57	3.4	7.19	3.69	3.25	8.14	5.65	3.54	0.51	-1.93	-1.14	-4.87	-6.52	-2.62	-6.1	-6.86	-8.59	-
-2.34	4.33	1.92	4.81	0.59	-5.09	5.86	-1.87	-0.17	-8.5	7.71	-6.82	-0.67	7.37	-1.12	8.17	-8.28	1.8	4.04	-4.28	-8.52	2.15	-2.73	3.74	-9.97	1.01	6.88	-8.69	-1.37	-3.56	3.2	-6.29	-4.12	-3.43	-3.23	2.67	5.67	4.16	-4.7	5.37	-0.91	-3.05	9.02	3.13	5.04	-8.78	-
-2.34	4.33	1.92	4.81	0.59	-5.09	5.86	-1.87	-0.17	-8.5	7.71	-6.82	-0.67	7.37	-1.12	8.17	-8.28	1.8	4.04	-4.28	-8.52	2.15	-2.73	3.74	-9.97	1.01	6.88	-8.69	-1.37	-3.56	3.2	-6.29	-4.12	-3.43	-3.23	2.67	5.67	4.16	-4.7	5.37	-0.91	-3.05	9.02	3.13	5.04	-8.78	-
-0.53	-2.54	0.93	-3.4	-0.76	0.22	0.94	-1.69	-3.95	-0.78	-2.29	-1.57	-2.61	-3.15	-0.98	1.64	-1.82	0.83	-1.48	1.88	-0.9	-0.01	1.43	2.87	2.3	2.88	2.43	0.33	2.12	2.54	4.07	3.57	5.48	1.32	1.59	3.35	4.85	0.95	1.27	0.67	2.78	-6.56	-7.22	-2.63	-6.06	-8.78	-
-0.53	-2.54	0.93	-3.4	-0.76	0.22	0.94	-1.69	-3.95	-0.78	-2.29	-1.57	-2.61	-3.15	-0.98	1.64	-1.82	0.83	-1.48	1.88	-0.9	-0.01	1.43	2.87	2.3	2.88	2.43	0.33	2.12	2.54	4.07	3.57	5.48	1.32	1.59	3.35	4.85	0.95	1.27	0.67	2.78	-6.56	-7.22	-2.63	-6.06	-8.78	-
-5.83	-5.91	-1.83	-3.08	-1.8	-1.12	-2.4	-4.08	-2.8	-0.86	-0.01	-0.37	-3.2	-0.92	-0.15	-5.7	1.08	-0.78	2.09	1.59	0.6	0.29	7.22	4.59	8.6	8.5	3.32	6.83	5.54	8.12	8.04	5.22	3.66	1.25	2.85	1.93	-4.69	0.21	-0.15	-1.61	-2	-3.06	-6.37	-5.23	-5.45	-8.89	-
-5.83	-5.91	-1.83	-3.08	-1.8	-1.12	-2.4	-4.08	-2.8	-0.86	-0.01	-0.37	-3.2	-0.92	-0.15	-5.7	1.08	-0.78	2.09	1.59	0.6	0.29	7.22	4.59	8.6	8.5	3.32	6.83	5.54	8.12	8.04	5.22	3.66	1.25	2.85	1.93	-4.69	0.21	-0.15	-1.61	-2	-3.06	-6.37	-5.23	-5.45	-8.89	-
-4.26	-0.21	-1.37	-3.06	-2.65	-4.91	-1.37	-2.99	-1.89	-3.63	-3.36	-1.98	2.57	-2.63	1.05	-2.51	0.05	-0.17	2.21	2.15	2.71	0.06	3.42	3.07	6.17	-0.06	3.26	0.46	4.38	3.65	5.64	4.88	5.06	4.52	4.28	5.69	2.59	3.2	-1.24	-3.52	-5.61	-5.65	-7.45	-6.5	-5.36	-8.9	-
-4.26	-0.21	-1.37	-3.06	-2.65	-4.91	-1.37	-2.99	-1.89	-3.63	-3.36	-1.98	2.57	-2.63	1.05	-2.51	0.05	-0.17	2.21	2.15	2.71	0.06	3.42	3.07	6.17	-0.06	3.26	0.46	4.38	3.65	5.64	4.88	5.06	4.52	4.28	5.69	2.59	3.2	-1.24	-3.52	-5.61	-5.65	-7.45	-6.5	-5.36	-8.9	-
-3.94	-5.37	-5.72	-3.51	-6.77	-2.15	-0.34	-0.08	-1.84	-5.31	-2.67	-2.15	0.44	1.87	0.67	1.04	-2.5	3.89	1.45	1.66	1.83	3.57	0.39	3.01	0.32	1.37	6.38	5.36	3.79	1.17	6.4	3.88	1.32	4.12	6.63	5.7	3.63	3.54	2.34	-3.69	-3.52	-4.97	-7.32	-10.5	-8.14	-9.23	-
-3.94	-5.37	-5.72	-3.51	-6.77	-2.15	-0.34	-0.08	-1.84	-5.31	-2.67	-2.15	0.44	1.87	0.67	1.04	-2.5	3.89	1.45	1.66	1.83	3.57	0.39	3.01	0.32	1.37	6.38	5.36	3.79	1.17	6.4	3.88	1.32	4.12	6.63	5.7	3.63	3.54	2.34	-3.69	-3.52	-4.97	-7.32	-10.5	-8.14	-9.23	-
-1.05	-2.77	0.53	-2.95	-3.2	-1.67	-4.04	-0.1	-1.3	0.11	-4.35	-0.97	-1.64	-1.54	-2.06	0.35	-0.82	-1.29	3.76	1.41	3.34	0.49	4.33	1.68	4.38	4.66	1.49	1.74	1.24	2.31	7.2	-0.12	0.94	0.13	0.42	0.53	4.48	4.04	4.98	1.68	-0.35	-1.99	-5.14	-4.18	-10.6	-9.28	-
-1.05	-2.77	0.53	-2.95	-3.2	-1.67	-4.04	-0.1	-1.3	0.11	-4.35	-0.97	-1.64	-1.54	-2.06	0.35	-0.82	-1.29	3.76	1.41	3.34	0.49	4.33	1.68	4.38	4.66	1.49	1.74	1.24	2.31	7.2	-0.12	0.94	0.13	0.42	0.53	4.48	4.04	4.98	1.68	-0.35	-1.99	-5.14	-4.18	-10.6	-9.28	-
-4.17	-4.17	-6.95	-5.37	-6.51	-1.41	-4.14	-2.32	-5.41	-1.58	0.7	-0.02	-2.8	-1.64	-0.61	0.5	2.55	-0.07	0.26	1.58	-0.5	0.03	5.49	3.12	6.25	4.73	4.79	4.08	8.29	5.51	9.82	7.27	5.03	6.8	7.17	5.65	3.54	-1.09	-5.92	-7.04	-7.2	-5.35	-10.9	-7.02	-8.35	-10.2	-
-4.17	-4.17	-6.95	-5.37	-6.51	-1.41	-4.14	-2.32	-5.41	-1.58	0.7	-0.02	-2.8	-1.64	-0.61	0.5	2.55	-0.07	0.26	1.58	-0.5	0.03	5.49	3.12	6.25	4.73	4.79	4.08	8.29	5.51	9.82	7.27	5.03	6.8	7.17	5.65	3.54	-1.09	-5.92	-7.04	-7.2	-5.35	-10.9	-7.02	-8.35	-10.2	-
-7.46	-7.86	-3.75	-5.79	-2	-0.59	-6.08	-3.47	-4.4	1.21	-2.92	-2.28	-2.69	-4	-2.34	0.04	-2.06	1.43	1.09	2.97	6.75	3.62	4.1	3.12	4.31	2.16	3.45	4.77	6.87	9.23	5.63	4.16	4.68	4.71	5.68	3.59	3.22	-1.13	-1.82	-4.3	-4.25	-4.64	-7.07	-6.48	-11.2	-10.8	-
-7.46	-7.86	-3.75	-5.79	-2	-0.59	-6.08	-3.47	-4.4	1.21	-2.92	-2.28	-2.69	-4	-2.34	0.04	-2.06	1.43	1.09	2.97	6.75	3.62	4.1	3.12	4.31	2.16	3.45	4.77	6.87	9.23	5.63	4.16	4.68	4.71	5.68	3.59	3.22	-1.13	-1.82	-4.3	-4.25	-4.64	-7.07	-6.48	-11.2	-10.8	-
-7.46	-7.86	-3.75	-5.79	-2	-0.59	-6.08	-3.47	-4.4	1.21	-2.92	-2.28	-2.69	-4	-2.34	0.04	-2.06	1.43	1.09	2.97	6.75	3.62	4.1	3.12	4.31	2.16	3.45	4.77	6.87	9.23	5.63	4.16	4.68	4.71	5.68	3.59	3.22	-1.13	-1.82	-4.3	-4.25	-4.64	-7.07	-6.48	-11.2	-10.8	-
-7.46	-7.86	-3.75	-5.79	-2	-0.59	-6.08	-3.47	-4.4	1.21	-2.92	-2.28	-2.69	-4	-2.34	0.04	-2.06	1.43	1.09	2.97	6.75	3.62	4.1	3.12	4.31	2.16	3.45	4.77	6.87	9.23	5.63	4.16	4.68	4.71	5.68	3.59	3.22	-1.13	-1.82	-4.3	-4.25	-4.64	-7.07	-6.48	-11.2	-10.8	-
-3.39	-2.71	-2.68	-6.68	-0.93	-4.53	-2.1	-4.65	-1.41	-1.88	-1.25	1.37	-2.43	-1.26	-0.68	0.13	2.74	1.08	0.89	1.52	2.67	1.87	6.09	4.03	4.73	3.33	1.75	3.78	2.33	0.47	4.91	4.45	4.95	1.53	1.99	3.89	7.44	-0.27	0.39	2.99	-1.19	-1.92	-3.17	-5.34	-13.8	-14.4	-
-3.39	-2.71	-2.68	-6.68	-0.93	-4.53	-2.1	-4.65	-1.41	-1.88	-1.25	1.37	-2.43	-1.26	-0.68	0.13	2.74	1.08	0.89	1.52	2.67	1.87	6.09	4.03	4.73	3.33	1.75	3.78	2.33	0.47	4.91	4.45	4.95	1.53	1.99	3.89	7.44	-0.27	0.39	2.99	-1.19	-1.92	-3.17	-5.34	-13.8	-14.4	-
13.5	14.4	8.61	7.02	3.75	5.52	1.42	3.65	6.12	3.1	7.37	4.4	1.3	1.89	1.08	-3.8	-4.53	-1.11	-5.93	-0.45	-4.77	-2.92	-4.75	-3.06	-3.61	-9.62	-4.33	-6.72	-7.01	-3.8	-5.03	-5.89	-9.37	-14.3	-13.7	-9.32	-7	-8.36	-4.04	2.31	4.94	11.3	13	18.8	16.9	19.7	-
0.23	2.86	0.21	1.7	2.02	2.1	-0.84	3.24	5.63	0.22	2.08	5.26	5.92	2.21	2.33	-3.34	0.66	-0.95	-0.23	1.61	0.35	0.77	1.77	-2.66	0.73	-3.39	-3.23	0.2	-1.32	-1.63	-2.07	-2.98	-5.05	-3.78	-4.54	-5.12	-2.38	-6.12	-0.88	-4.28	-1.55	-2.28	4.63	8.51	13.7	18.9	-
14.6	7.81	6.85	0.65	4.02	4.57	11.1	12.2	1.69	0.95	7.69	-0.31	-2.86	-2.23	-7.04	0.4	1.04	5.37	7.08	3.17	-7.36	-12	-9.62	-12.2	-10.4	-10.9	-11.4	-9.68	-6.1	-3.19	-3.45	-3.41	7.96	7.84	15.8	19.1	15.6	5.82	-8.37	-9.83	-8.36	-4.06	-0.4	3.64	8.97	18.9	-
14.6	7.81	6.85	0.65	4.02	4.57	11.1	12.2	1.69	0.95	7.69	-0.31	-2.86	-2.23	-7.04	0.4	1.04	5.37	7.08	3.17	-7.36	-12	-9.62	-12.2	-10.4	-10.9	-11.4	-9.68	-6.1	-3.19	-3.45	-3.41	7.96	7.84	15.8	19.1	15.6	5.82	-8.37	-9.83	-8.36	-4.06	-0.4	3.64	8.97	18.9	-
-8.32	-6.62	-6.62	-3.75	-1.65	-2.08	-2.3	-1.33	-3.46	-3.48	0.08	-1.58	5.17	8.04	1.8	5.75	6.75	9.21	9.29	6.57	7.35	8.28	4.6	5.81	3.69	-0.87	-4.37	-11.5	-5.9	-10.4	-14.6	-10.2	-8.29	-11.2	-9.51	-6.36	-9.04	-7.19	-7.13	-4.9	0.97	1.46	7.47	9.47	13.1	18.4	-
-0.25	-0.99	-1.17	1.56	2.58	4.92	1.69	0.85	4.34	4.35	8.95	7.24	6.1	9.52	8.2	4.86	2.67	-2.35	-7.32	-8.2	-10.7	-9.58	-8.96	-11.7	-7.84	-8.14	-6.56	-9.19	-8.5	-8.91	-3.5	-5.53	-4.12	-3.82	-5.73	-4.37	-2.27	-0.86	0.37	3.88	1.9	3.52	8.48	8.09	12.6	17.5	-
-0.23	-1.58	0.47	-1.63	2.42	-1.5	1.52	-1.55	-0.8	1.54	2	2.77	3.3	3	0.15	4.19	1.51	-3.16	3.19	3.35	2.35	4.36	1.82	3.58	-0.2	-4.08	-3.08	-6.53	-9	-5.72	-5.2	-5.56	-9.27	-5.33	-6.29	-4.34	-3.14	-3.01	-4.1	-2.71	-0.2	0.54	4.63	8.28	9.99	17.5	-
-0.23	-1.58	0.47	-1.63	2.42	-1.5	1.52	-1.55	-0.8	1.54	2	2.77	3.3	3	0.15	4.19	1.51	-3.16	3.19	3.35	2.35	4.36	1.82	3.58	-0.2	-4.08	-3.08	-6.53	-9	-5.72	-5.2	-5.56	-9.27	-5.33	-6.29	-4.34	-3.14	-3.01	-4.1	-2.71	-0.2	0.54	4.63	8.28	9.99	17.5	-
2.32	3.28	1.87	3.6	0.91	-0.88	4.79	2.33	2.29	2.93	4.51	-0.36	2.78	-0.29	5.52	-2.13	1.54	-2.1	-1.52	1.18	2.6	-4.99	1.33	-4.27	-0.22	-3.45	-2.4	-2.01	-1.56	-2.99	-2.03	-0.72	-4.69	-1.12	-5.96	-3.6	-1.24	-6.69	-3.92	-4.2	-0.13	0.34	5.75	9.06	11.3	16.3	-
-1.99	-0.92	0.19	3.88	5.23	2.82	6.11	4.09	6.11	6.72	8.27	8.85	10.6	6.28	6.06	-0.4	0.2	-7.26	-7.99	-11.9	-10.4	-11.8	-9.79	-13.6	-13.2	-13.2	-10.9	-10.2	-9.28	-6.05	-4.39	-3.93	-2.6	-5.37	-7.03	-1.25	-3.24	2.65	-0.58	4.01	3.18	7.57	7.18	12.1	13.3	16	-
-1.99	-0.92	0.19	3.88	5.23	2.82	6.11	4.09	6.11	6.72	8.27	8.85	10.6	6.28	6.06	-0.4	0.2	-7.26	-7.99	-11.9	-10.4	-11.8	-9.79	-13.6	-13.2	-13.2	-10.9	-10.2	-9.28	-6.05	-4.39	-3.93	-2.6	-5.37	-7.03	-1.25	-3.24	2.65	-0.58	4.01	3.18	7.57	7.18	12.1	13.3	16	-
11.1	8.5	10.1	4.56	5.74	5.48	5.43	3.9	5.62	3.44	-1.51	0.64	3.62	0.35	-1.87	-3.29	2.13	-4.27	-1.94	-2.81	-3.12	0.86	0.32	-3.21	-2.67	-3.82	-6.2	-2.76	-3.1	-3.36	-5.68	-3.61	-3.77	-2.05	-2.34	-3.97	1.54	-0.73	3.26	-1.57	2.53	4.2	5.25	8.78	12.6	15.7	-
11.1	8.5	10.1	4.56	5.74	5.48	5.43	3.9	5.62	3.44	-1.51	0.64	3.62	0.35	-1.87	-3.29	2.13	-4.27	-1.94	-2.81	-3.12	0.86	0.32	-3.21	-2.67	-3.82	-6.2	-2.76	-3.1	-3.36	-5.68	-3.61	-3.77	-2.05	-2.34	-3.97	1.54	-0.73	3.26	-1.57	2.53	4.2	5.25	8.78	12.6	15.7	-
13	7.42	9.74	9.34	7.65	7	4.04	1.43	2.09	1.94	0.9	-1.57	2.02	-0.6	-1.48	-7.12	-3.36	-0.07	-3.2	-5.75	-0.2	-4.76	-5.4	-7.14	-4.44	-3.22	-4.8	-6.87	-5.03	-6.26	-4.96	-5.48	-9.84	-5.67	-4.66	-4.03	-7.55	-5.08	-4.71	2.47	3.18	10.3	10.5	13.2	12.5	15.6	-
-2.24	-4.7	-2.3	0.66	1.07	-1.04	2.57	3.44	5.81	4.81	5.86	8.73	6.79	12.5	7.81	4.33	6.43	-0.04	-2.21	-5.57	-10.6	-15.8	-8.54	-14.4	-10.7	-13.2	-9.2	-8.09	-11.4	-5.85	-9.14	-9.27	-7.17	-5.28	-1.92	-3.31	0.46	-1.64	2.62	3.34	4.47	4.02	8.3	7.24	13.3	15	-
-2.24	-4.7	-2.3	0.66	1.07	-1.04	2.57	3.44	5.81	4.81	5.86	8.73	6.79	12.5	7.81	4.33	6.43	-0.04	-2.21	-5.57	-10.6	-15.8	-8.54	-14.4	-10.7	-13.2	-9.2	-8.09	-11.4	-5.85	-9.14	-9.27	-7.17	-5.28	-1.92	-3.31	0.46	-1.64	2.62	3.34	4.47	4.02	8.3	7.24	13.3	15	-
1.4	0.02	3.99	5.48	-0.32	4.82	4.44	0.05	2.39	0.07	1.74	2.75	3.26	0.97	3.92	-1.15	-0.63	3.02	0.89	0.54	-0.53	1.43	-1.96	-4.57	0.7	-3.09	0.38	-5.68	-3.36	-5.09	-7.99	-5.47	-3.54	-2.25	-3.96	-3.59	-6.68	-3.24	-3.12	0.55	0.34	5.97	8.79	9.77	11.1	14.7	-
9.34	8.53	7.28	4.46	5.46	5.38	5.85	7.41	4.28	0.21	3.28	0.46	0.38	5.53	2.76	-0.52	1.16	-0.03	1.5	-0.42	-0.74	-4.79	1.22	-2.2	-5.78	-2.85	-2.55	-1.91	-3.13	-3.52	-4.14	-2.83	-3.19	-1.16	-1.57	-2.66	1.38	-0.26	2.68	5.15	3.98	4.59	9.48	7.29	7.85	14.6	-
9.34	8.53	7.28	4.46	5.46	5.38	5.85	7.41	4.28	0.21	3.28	0.46	0.38	5.53	2.76	-0.52	1.16	-0.03	1.5	-0.42	-0.74	-4.79	1.22	-2.2	-5.78	-2.85	-2.55	-1.91	-3.13	-3.52	-4.14	-2.83	-3.19	-1.16	-1.57	-2.66	1.38	-0.26	2.68	5.15	3.98	4.59	9.48	7.29	7.85	14.6	-
-7.86	-5.38	-6.4	-8.96	-4.2	-3.64	-1.94	-0.58	1.75	-1.96	-0.02	2.52	1.41	2.31	2.7	5.48	6.97	8.52	10.1	9.64	8.46	9.98	5.24	3.81	-0.01	-4.5	-8.67	-6.77	-11	-11.2	-7.57	-8.83	-5.88	-7.99	-11	-6.07	-3.81	-6.06	-7.21	-2.11	1.23	2.27	3.46	5.59	10.4	14.5	-
-6.34	-2.22	-0.62	-3.02	-3.26	-2.77	-0.48	-0.19	-1.99	-0.56	-1.79	-2.56	0.71	1.87	3.09	1.64	0.88	-0.17	4.38	4.8	4.45	4.49	4.73	5.13	5.16	3.69	5.14	3.52	-2.38	-1.51	-2.91	-7.88	-7.69	-7.4	-9.51	-8.21	-10.9	-11	-3	-5.99	-3.83	1.51	2.55	7.19	10.6	14.4	-
7.13	8.55	7.78	6.29	1.85	3.62	6.46	1.96	3.12	4.03	1.82	-0.7	-0.52	-0.61	2.94	0.02	-3.89	-2.43	-1.15	-0.56	-2.58	-0.39	-2.85	-4.98	-4.35	-2.15	-6.21	-1.65	-1.44	-5.57	-5.72	-5.3	-1.5	-2.61	-5.3	1.05	-3.78	-0.42	-2.49	-0.92	3.12	4.12	3.75	8.28	13.4	14.3	-
7.13	8.55	7.78	6.29	1.85	3.62	6.46	1.96	3.12	4.03	1.82	-0.7	-0.52	-0.61	2.94	0.02	-3.89	-2.43	-1.15	-0.56	-2.58	-0.39	-2.85	-4.98	-4.35	-2.15	-6.21	-1.65	-1.44	-5.57	-5.72	-5.3	-1.5	-2.61	-5.3	1.05	-3.78	-0.42	-2.49	-0.92	3.12	4.12	3.75	8.28	13.4	14.3	-
-4.12	-3.72	2.73	2.15	-1.85	-0.96	-4.54	-3.33	0.25	-1.55	-4.08	3.47	-0.14	-1.21	2.05	3.87	0.66	1.79	1.55	0.19	1.2	0.6	3.87	5.05	1.33	0.21	6.48	4.29	4.83	1.57	3.85	-5.98	-6.21	-5.9	-7.51	-9.88	-10.4	-10.4	-7.32	-5.94	-3.38	-0.04	2.2	8.46	11.5	14.2	-
-4.12	-3.72	2.73	2.15	-1.85	-0.96	-4.54	-3.33	0.25	-1.55	-4.08	3.47	-0.14	-1.21	2.05	3.87	0.66	1.79	1.55	0.19	1.2	0.6	3.87	5.05	1.33	0.21	6.48	4.29	4.83	1.57	3.85	-5.98	-6.21	-5.9	-7.51	-9.88	-10.4	-10.4	-7.32	-5.94	-3.38	-0.04	2.2	8.46	11.5	14.2	-
9.04	9.87	6.17	7.89	8.46	1.54	5.42	3.36	3.24	0.52	2.88	-2.05	5.39	1.3	-4.97	0.98	-0.33	-2.75	-2.1	-0.59	-2.66	-5.71	-4.03	-2.42	2.05	-3.52	-6.97	-1.53	-3.83	-5.39	-0.43	-3.72	-1.06	-4	-3.17	-3.67	-3.2	-1.28	1.01	2.48	2.81	3.18	8.18	7.19	10.5	14.1	-
9.04	9.87	6.17	7.89	8.46	1.54	5.42	3.36	3.24	0.52	2.88	-2.05	5.39	1.3	-4.97	0.98	-0.33	-2.75	-2.1	-0.59	-2.66	-5.71	-4.03	-2.42	2.05	-3.52	-6.97	-1.53	-3.83	-5.39	-0.43	-3.72	-1.06	-4	-3.17	-3.67	-3.2	-1.28	1.01	2.48	2.81	3.18	8.18	7.19	10.5	14.1	-
3.22	3.97	-0.02	5.62	2.52	8.45	6.75	8.32	6.64	5.08	4.32	3.26	2.16	-3.09	-3.4	-2.79	-4.19	-4.97	-5.45	-8.54	-5.59	-5.11	-6.58	-4.92	-8.4	-8.13	-4.91	-3.92	-6.31	-3.07	-5.46	-2.7	-5.64	-2.23	-3.01	-1.44	1.88	-1.2	1.89	2.04	1.38	6.73	3.76	7.01	7.6	14.1	-
10	2.78	0.81	5.72	0.92	0.32	2.99	2.62	1.96	0.83	3.34	0.64	3.82	-1.67	-1.66	1.75	0.32	3.08	-1.71	0.91	1.66	-1.86	-0.34	-1.01	-2.14	-0.6	-2.54	-4.74	-3.36	-3.34	-4.59	-3.57	-6.47	-2.99	-5.84	-4.62	-2.92	-7.02	-7.08	-1.73	-0.17	2.19	7.62	10.9	12.8	14	-
10	2.78	0.81	5.72	0.92	0.32	2.99	2.62	1.96	0.83	3.34	0.64	3.82	-1.67	-1.66	1.75	0.32	3.08	-1.71	0.91	1.66	-1.86	-0.34	-1.01	-2.14	-0.6	-2.54	-4.74	-3.36	-3.34	-4.59	-3.57	-6.47	-2.99	-5.84	-4.62	-2.92	-7.02	-7.08	-1.73	-0.17	2.19	7.62	10.9	13.5	14	-
11.7	5.46	6.41	4.89	6.89	0.24	-1.76	2.71	2.93	-4.22	-3.04	0.43	3.08	-2.31	-0.76	2.83	4.59	1.26	-2.52	-7.52	-3.53	-9.65	-6.06	-1.51	-5.08	-5.03	0.53	-5.97	-1.02	-1.88	-0.62	-6.52	-2.12	6.51	3.54	-5.29	-1.75	-4.42	1.29	-3.18	-2.53	-0.51	1.21	6.96	4.85	13.9	-
3.44	-3.19	-1.38	5.09	0.9	-1.66	0.33	3.91	0.53	0.04	-1.95	1.02	-0.31	0.71	2.8	1.83	1.41	-0.25	0.94	2.08	1.29	1.3	-2.37	-0.54	-1.62	1.08	-0.38	0.08	-2.6	1	-8.79	-6	-1.15	-3.16	-4.81	-1.69	-2.85	-2.12	-1.42	-0.13	-0.08	-2.63	-0.11	5.23	7.55	13.9	-
3.44	-3.19	-1.38	5.09	0.9	-1.66	0.33	3.91	0.53	0.04	-1.95	1.02	-0.31	0.71	2.8	1.83	1.41	-0.25	0.94	2.08	1.29	1.3	-2.37	-0.54	-1.62	1.08	-0.38	0.08	-2.6	1	-8.79	-6	-1.15	-3.16	-4.81	-1.69	-2.85	-2.12	-1.42	-0.13	-0.08	-2.63	-0.11	5.23	7.55	13.9	-
-5.1	-4.84	-3.86	-1.74	0.91	3.27	0.31	1.27	1.32	0.68	5.41	10	7.79	10.8	9.23	5.01	5.69	3.18	-2.84	-3.94	-5.25	-7.67	-10.9	-12.7	-7.46	-9.46	-9.1	-9.29	-8.75	-9.38	-6.47	-5.92	-4.85	-3.85	-3.69	0.45	-2.76	3.1	2.84	0.45	2.15	3.96	4.3	5.71	11.4	13.7	-
13.2	6.13	3.51	7.34	7.91	11	2.63	7.27	6.51	8.56	2.55	2.88	0.59	-0.19	-0.67	-0.14	-5.29	0.41	-4.13	-6.32	-3.81	-5.39	-9.91	-7.78	-8.94	-5.83	-9.28	-9.28	-8.59	-14	-9.86	-8.1	-10.8	-12.6	-8.02	-9.55	-3.82	3.64	1.47	9.25	9.68	13.6	11.1	15.2	13.7	12.9	-
-1.9	-4.82	-3.21	-0.54	-3.53	0.96	1.09	1.11	1.87	1.61	5.73	3.3	5.12	11.2	6.95	5.83	6.58	4.35	2.19	-2.62	-4.41	-4.83	-6.7	-7.55	-8.63	-8.08	-8.75	-9.18	-7.52	-10.9	-7.86	-8.08	-3.65	-4.66	-3.94	-1.51	-1.86	-2.33	-3.03	3.63	1.38	5	7.97	8.15	9.67	12.5	-
-1.9	-4.82	-3.21	-0.54	-3.53	0.96	1.09	1.11	1.87	1.61	5.73	3.3	5.12	11.2	6.95	5.83	6.58	4.35	2.19	-2.62	-4.41	-4.83	-6.7	-7.55	-8.63	-8.08	-8.75	-9.18	-7.52	-10.9	-7.86	-8.08	-3.65	-4.66	-3.94	-1.51	-1.86	-2.33	-3.03	3.63	1.38	5	7.97	8.15	9.67	12.5	-
8.49	15.5	6.59	8.05	7.45	1.01	1.77	4.05	5.6	1.28	-1.64	-1.7	0.91	-1.49	2.86	-1.17	0.71	-1.25	-1.65	-3.44	-4.4	-3.41	-6.68	-5.56	-4.5	-1.29	-6.28	-1.97	-6.24	-6.27	-6.29	-5.25	-6.9	-7.18	-0.85	-4.23	-4.45	0.69	2.85	1.83	2.06	6.64	8.71	5.81	10.6	12.4	-
8.49	15.5	6.59	8.05	7.45	1.01	1.77	4.05	5.6	1.28	-1.64	-1.7	0.91	-1.49	2.86	-1.17	0.71	-1.25	-1.65	-3.44	-4.4	-3.41	-6.68	-5.56	-4.5	-1.29	-6.28	-1.97	-6.24	-6.27	-6.29	-5.25	-6.9	-7.18	-0.85	-4.23	-4.45	0.69	2.85	1.83	2.06	6.64	8.71	5.81	10.6	12.4	-
-0.24	0.29	0.21	1.34	-0.27	0.63	1.38	0.19	-1.53	2.22	0.27	1.74	0.46	-1.04	0.74	-0.82	2.09	2.37	1.26	-4.14	0.17	6.35	1.22	4.47	1.28	3.18	5.07	-2.1	-0.79	-0.56	-1.48	-3.85	-2.22	-2.92	-5.85	-4.7	-4.8	-6.9	-6.18	-6.99	-3.2	5.23	1.31	6.4	11.4	12.1	-
-0.24	0.29	0.21	1.34	-0.27	0.63	1.38	0.19	-1.53	2.22	0.27	1.74	0.46	-1.04	0.74	-0.82	2.09	2.37	1.26	-4.14	0.17	6.35	1.22	4.47	1.28	3.18	5.07	-2.1	-0.79	-0.56	-1.48	-3.85	-2.22	-2.92	-5.85	-4.7	-4.8	-6.9	-6.18	-6.99	-3.2	5.23	1.31	6.4	11.4	12.1	-
10.8	4.01	-0.38	2.82	-9.11	-5.41	-1.79	1.77	9.13	-1.33	5.52	-11.1	-1.55	-4.42	0.65	1.05	-1.25	-1.97	2.99	3.7	3.96	3.13	0.21	0.17	1.12	-9.23	-9.32	0.71	0.16	1.32	6.18	-11.1	4.34	-0.58	4.91	0.42	-14.3	-3.75	-2.46	-11.2	-20.5	-2.72	6.01	10	2.59	11.9	-
10.8	4.01	-0.38	2.82	-9.11	-5.41	-1.79	1.77	9.13	-1.33	5.52	-11.1	-1.55	-4.42	0.65	1.05	-1.25	-1.97	2.99	3.7	3.96	3.13	0.21	0.17	1.12	-9.23	-9.32	0.71	0.16	1.32	6.18	-11.1	4.34	-0.58	4.91	0.42	-14.3	-3.75	-2.46	-11.2	-20.5	-2.72	6.01	10	2.59	11.9	-
4	11.8	6.1	9.95	7.97	8.17	11.5	1.73	6.26	7.32	1.15	-0.74	-1.2	-1.09	-3.39	-4	-3.4	-5.19	-5.45	-6.05	-6.02	-4.95	-12.5	-9.87	-10.9	-7.98	-5.58	-11.7	-8.19	-7.04	-4.79	-6.3	-7.98	-4.19	-3.79	-1.4	-2.59	1.3	2.98	8.7	8.09	7.86	6.11	9.99	10.3	11.8	-
4	11.8	6.1	9.95	7.97	8.17	11.5	1.73	6.26	7.32	1.15	-0.74	-1.2	-1.09	-3.39	-4	-3.4	-5.19	-5.45	-6.05	-6.02	-4.95	-12.5	-9.87	-10.9	-7.98	-5.58	-11.7	-8.19	-7.04	-4.79	-6.3	-7.98	-4.19	-3.79	-1.4	-2.59	1.3	2.98	8.7	8.09	7.86	6.11	9.99	10.3	11.8	-
16.1	3.99	15.2	8.73	5.77	2.38	6	7.04	5.65	1.18	-1.25	5.76	-3.13	-2.04	0.75	-9.25	-4.36	-13.6	-2.07	-8.17	-9.46	-10.3	-16.7	-7.87	-2.67	-13.7	-2.41	-4.4	-4.28	-14.3	-5.42	3.48	0.76	4.49	-4.5	1.8	-2.32	4.22	-0.72	-0.55	3.44	3.4	5.53	7.36	8.02	11.6	-
16.1	3.99	15.2	8.73	5.77	2.38	6	7.04	5.65	1.18	-1.25	5.76	-3.13	-2.04	0.75	-9.25	-4.36	-13.6	-2.07	-8.17	-9.46	-10.3	-16.7	-7.87	-2.67	-13.7	-2.41	-4.4	-4.28	-14.3	-5.42	3.48	0.76	4.49	-4.5	1.8	-2.32	4.22	-0.72	-0.55	3.44	3.4	5.53	7.36	8.02	11.6	-
5.13	0.94	2.99	2.31	2.89	1.85	2.15	3.05	1.77	-0.66	-1.43	2.47	1.28	2.87	0.01	2.65	-0.66	1.33	0.79	-2.59	-1.77	-3.97	0.07	-1.42	-3.12	-0.83	-0.63	0.2	-7.12	-4.2	-3.72	-4.04	-1.57	-2.91	-4.25	-3	-2.2	-2.89	-2.62	2.08	-0.08	0.02	1.69	8.23	11.4	11.6	-
5.13	0.94	2.99	2.31	2.89	1.85	2.15	3.05	1.77	-0.66	-1.43	2.47	1.28	2.87	0.01	2.65	-0.66	1.33	0.79	-2.59	-1.77	-3.97	0.07	-1.42	-3.12	-0.83	-0.63	0.2	-7.12	-4.2	-3.72	-4.04	-1.57	-2.91	-4.25	-3	-2.2	-2.89	-2.62	2.08	-0.08	0.02	1.69	8.23	11.4	11.6	-
13.6	9.47	7.65	5.63	6.66	3.57	4.37	3.48	1.58	1.74	2.67	-1.98	0.63	0.91	-4.75	-4.12	-2.59	-1.97	-4.95	-3.55	-5.78	-2.08	-5.75	-9.49	-5.17	-5.76	-5.35	-3.54	-5.4	-3.37	-1.23	-4.94	-5.13	-3.15	-0.4	0.13	-3.38	-3.7	2.29	0.73	2.96	2	6.7	7.22	7.13	11.5	-
13.6	9.47	7.65	5.63	6.66	3.57	4.37	3.48	1.58	1.74	2.67	-1.98	0.63	0.91	-4.75	-4.12	-2.59	-1.97	-4.95	-3.55	-5.78	-2.08	-5.75	-9.49	-5.17	-5.76	-5.35	-3.54	-5.4	-3.37	-1.23	-4.94	-5.13	-3.15	-0.4	0.13	-3.38	-3.7	2.29	0.73	2.96	2	6.7	7.22	7.13	11.5	-
-3.49	-3.34	-7.37	-3.72	-1.92	-1.59	-0.74	0.44	1.97	3.76	5.05	6	1.91	7.54	3.33	5.84	8.32	8.21	7.61	3.42	1.66	-2.04	-2.1	-6.45	-5.66	-8.86	-10.6	-11.3	-8.93	-10.3	-6.49	-7.93	-8.76	-8.35	-6.05	-4.8	-2.03	-3.36	1.11	0.26	2.35	1.97	7.18	8.26	13	11.2	-
-3.49	-3.34	-7.37	-3.72	-1.92	-1.59	-0.74	0.44	1.97	3.76	5.05	6	1.91	7.54	3.33	5.84	8.32	8.21	7.61	3.42	1.66	-2.04	-2.1	-6.45	-5.66	-8.86	-10.6	-11.3	-8.93	-10.3	-6.49	-7.93	-8.76	-8.35	-6.05	-4.8	-2.03	-3.36	1.11	0.26	2.35	1.97	7.18	8.26	13	11.2	-
-3.36	-1.69	-1.2	1.66	-1.42	3.03	4.43	3.66	4.78	2.27	8.76	9.05	10.5	5.34	5.6	6.51	0.8	-1.75	-9.34	-10.4	-12.3	-10.7	-12.5	-11.3	-11.1	-8.78	-6.36	-11.4	-5.7	-7.48	-5.51	-3.57	-3.71	-2.61	-0.1	-1.04	0.66	0.86	0.93	4.34	6.01	4.38	8.5	3.16	6.71	11.2	-
-3.36	-1.69	-1.2	1.66	-1.42	3.03	4.43	3.66	4.78	2.27	8.76	9.05	10.5	5.34	5.6	6.51	0.8	-1.75	-9.34	-10.4	-12.3	-10.7	-12.5	-11.3	-11.1	-8.78	-6.36	-11.4	-5.7	-7.48	-5.51	-3.57	-3.71	-2.61	-0.1	-1.04	0.66	0.86	0.93	4.34	6.01	4.38	8.5	3.16	6.71	11.2	-
-3.36	-1.69	-1.2	1.66	-1.42	3.03	4.43	3.66	4.78	2.27	8.76	9.05	10.5	5.34	5.6	6.51	0.8	-1.75	-9.34	-10.4	-12.3	-10.7	-12.5	-11.3	-11.1	-8.78	-6.36	-11.4	-5.7	-7.48	-5.51	-3.57	-3.71	-2.61	-0.1	-1.04	0.66	0.86	0.93	4.34	6.01	4.38	8.5	3.16	6.71	11.2	-
-3.36	-1.69	-1.2	1.66	-1.42	3.03	4.43	3.66	4.78	2.27	8.76	9.05	10.5	5.34	5.6	6.51	0.8	-1.75	-9.34	-10.4	-12.3	-10.7	-12.5	-11.3	-11.1	-8.78	-6.36	-11.4	-5.7	-7.48	-5.51	-3.57	-3.71	-2.61	-0.1	-1.04	0.66	0.86	0.93	4.34	6.01	4.38	8.5	3.16	6.71	11.2	-
5.41	8.91	3.62	6.94	0.08	2.66	2.06	6.3	2.73	1.67	2.71	1.61	0.36	2.02	-0.42	0.83	2.15	0.71	-2.13	-1.26	-0.19	-5.79	-3.68	-0.98	-0.49	-4.14	-3.8	-1.86	-4.26	-8.6	-6.06	-6.38	-6.74	-6.91	-4.63	-4.01	-5.33	-3.42	-0.61	2.92	3.71	6.44	10.4	10.4	10.5	11	-
5.41	8.91	3.62	6.94	0.08	2.66	2.06	6.3	2.73	1.67	2.71	1.61	0.36	2.02	-0.42	0.83	2.15	0.71	-2.13	-1.26	-0.19	-5.79	-3.68	-0.98	-0.49	-4.14	-3.8	-1.86	-4.26	-8.6	-6.06	-6.38	-6.74	-6.91	-4.63	-4.01	-5.33	-3.42	-0.61	2.92	3.71	6.44	10.4	10.4	10.5	11	-
-3.41	-1.21	1.23	2.81	1.16	-1.91	0.06	1.51	-1.46	-0.39	-0.25	3.1	-0.23	-1.41	3.44	3.28	-1.15	0.52	-2.06	-1.4	2.81	3.51	2.04	0.69	1.15	1.75	-1.43	1.16	-3.35	0.38	-2.19	1.9	-4.14	-2.33	0.77	-1.01	-1.6	-4.97	-4.73	0.51	-1.56	-1.66	-0.35	4.57	5.07	10.8	-
-3.41	-1.21	1.23	2.81	1.16	-1.91	0.06	1.51	-1.46	-0.39	-0.25	3.1	-0.23	-1.41	3.44	3.28	-1.15	0.52	-2.06	-1.4	2.81	3.51	2.04	0.69	1.15	1.75	-1.43	1.16	-3.35	0.38	-2.19	1.9	-4.14	-2.33	0.77	-1.01	-1.6	-4.97	-4.73	0.51	-1.56	-1.66	-0.35	4.57	5.07	10.8	-
0.57	-2.59	2.97	4.67	8.84	2.38	5.08	6.89	6.4	8.5	4.29	4.89	5.15	4.25	5.48	4.83	2.67	2.06	-2.28	-1.39	-4.62	-7.24	-12.3	-12.7	-11.8	-10.7	-10.5	3.96	0.63	-7.41	-10.1	-11.4	-6.91	-2.63	-3	0.44	-0.13	3.09	1.78	7.19	9.6	10.7	10.6	9.67	13.1	10.8	-
0.57	-2.59	2.97	4.67	8.84	2.38	5.08	6.89	6.4	8.5	4.29	4.89	5.15	4.25	5.48	4.83	2.67	2.06	-2.28	-1.39	-4.62	-7.24	-12.3	-12.7	-11.8	-10.7	-10.5	3.96	0.63	-7.41	-10.1	-11.4	-6.91	-2.63	-3	0.44	-0.13	3.09	1.78	7.19	9.6	10.7	10.6	9.67	13.1	10.8	-
-3.33	-5.78	-2.67	-3.91	-4.02	-4.36	0.65	-2.45	-0.4	-4.03	0.87	-0.93	-1.42	0.24	1.64	0	2.05	2.81	0.93	0.22	1.5	5.63	8.68	3.57	4.92	7.06	0.47	5.02	6.35	4.66	1.85	-2.07	-3.19	-2.16	-6.34	-8.12	-7.91	-6.28	-8.09	-8.11	-6.33	-3.8	-2.34	-0.34	11.1	10.8	-
-3.33	-5.78	-2.67	-3.91	-4.02	-4.36	0.65	-2.45	-0.4	-4.03	0.87	-0.93	-1.42	0.24	1.64	0	2.05	2.81	0.93	0.22	1.5	5.63	8.68	3.57	4.92	7.06	0.47	5.02	6.35	4.66	1.85	-2.07	-3.19	-2.16	-6.34	-8.12	-7.91	-6.28	-8.09	-8.11	-6.33	-3.8	-2.34	-0.34	11.1	10.8	-
1.1	15.9	17.3	11.1	6.79	8.58	0.22	6.02	-1.7	4.32	-2.37	0.1	-0.82	-3.17	-1.42	-0.71	-1.35	-5.54	-8.74	-7.35	-5.74	-6.03	-5.61	-7.25	-4.34	-5.58	-9.2	-8.25	-8.76	-8.78	-8.46	-5.15	-12.1	-4.89	-0.71	-0.1	4.23	1.87	4.36	3.12	5.53	7	6.55	10.6	10.1	10.6	-
-4.42	-2.56	1.83	0.37	-0.53	1.75	-1.58	1.54	-0.62	2.08	2.4	-1.24	1.16	3.01	1.52	2.7	1.91	1.69	0.14	2.7	-2.81	1.81	1.61	-1.38	-5.97	-1.57	-6.47	-1.98	-3.03	-2.18	-2.91	-2.48	-5.93	-3.27	-4.72	-4.41	-4.04	-3.88	0	-0.31	0.44	1.67	2.51	6.36	8.27	10.5	-
-4.42	-2.56	1.83	0.37	-0.53	1.75	-1.58	1.54	-0.62	2.08	2.4	-1.24	1.16	3.01	1.52	2.7	1.91	1.69	0.14	2.7	-2.81	1.81	1.61	-1.38	-5.97	-1.57	-6.47	-1.98	-3.03	-2.18	-2.91	-2.48	-5.93	-3.27	-4.72	-4.41	-4.04	-3.88	0	-0.31	0.44	1.67	2.51	6.36	8.27	10.5	-
17.6	6.28	3.51	4.48	5.11	3.72	3.46	3.28	2.41	1.52	1.28	1.64	2.14	5.23	-3.86	-3.16	4.49	-0.56	0.24	0.37	-4.27	-2.01	0.84	-2.88	-2.3	-1.78	-6.59	-2.99	-3.21	-3.75	-4.52	-3.27	-5.08	-7.13	-3.34	-1.47	0.14	2.1	0.18	2.51	-1	9.6	6.49	10.9	3.83	10.4	-
17.6	6.28	3.51	4.48	5.11	3.72	3.46	3.28	2.41	1.52	1.28	1.64	2.14	5.23	-3.86	-3.16	4.49	-0.56	0.24	0.37	-4.27	-2.01	0.84	-2.88	-2.3	-1.78	-6.59	-2.99	-3.21	-3.75	-4.52	-3.27	-5.08	-7.13	-3.34	-1.47	0.14	2.1	0.18	2.51	-1	9.6	6.49	10.9	3.83	10.4	-
-4.31	-3.19	-5.19	-4.37	-0.51	-0.07	1.32	1.22	1.34	1.32	7.66	3.75	6.31	9.3	9.16	8.63	8.08	5.1	2.35	-1.96	-4.2	-6.36	-7.84	-8.43	-8.72	-9.5	-10.4	-10.4	-9.76	-9.52	-9.6	-8.07	-6.11	-3.82	-3.33	-2.44	-1.36	0.02	0.46	1.98	2.35	3.93	5.86	8.78	11	10.4	-
-4.31	-3.19	-5.19	-4.37	-0.51	-0.07	1.32	1.22	1.34	1.32	7.66	3.75	6.31	9.3	9.16	8.63	8.08	5.1	2.35	-1.96	-4.2	-6.36	-7.84	-8.43	-8.72	-9.5	-10.4	-10.4	-9.76	-9.52	-9.6	-8.07	-6.11	-3.82	-3.33	-2.44	-1.36	0.02	0.46	1.98	2.35	3.93	5.86	8.78	11	10.4	-
-1.46	5.18	4.88	7.62	6.64	5.6	5.08	4.53	0.98	1.8	4.27	0.14	2.21	1.84	-4.7	-0.99	-4.27	-3.97	-5.6	-7.03	-5.21	-7.76	-6.94	-2.59	-3.55	-9.17	-2.47	-6.79	-5.95	-8.35	-7.11	-3.33	-6.16	-5.41	-0.5	0.89	1.34	3.29	1.36	3.62	4.44	5.88	3.07	10.3	3.82	10.2	-
-1.46	5.18	4.88	7.62	6.64	5.6	5.08	4.53	0.98	1.8	4.27	0.14	2.21	1.84	-4.7	-0.99	-4.27	-3.97	-5.6	-7.03	-5.21	-7.76	-6.94	-2.59	-3.55	-9.17	-2.47	-6.79	-5.95	-8.35	-7.11	-3.33	-6.16	-5.41	-0.5	0.89	1.34	3.29	1.36	3.62	4.44	5.88	3.07	10.3	3.82	10.2	-
13.4	17.2	7.06	7.66	7.29	2.1	3.55	0.64	-1.29	3.8	-0.6	-1.89	-3.56	-2.59	-1.81	-0.93	-5.51	0.82	-2.94	-7.61	-5.65	-9.66	-4.65	0.46	-4.07	-3.51	-3.51	-1.73	-0.07	-0.12	-4.78	-0.33	-2.88	-4.46	0.38	-0.29	-2.28	-3.05	-3.03	-0.19	0.82	4.16	7.39	1.97	4.71	10.1	-
13.4	17.2	7.06	7.66	7.29	2.1	3.55	0.64	-1.29	3.8	-0.6	-1.89	-3.56	-2.59	-1.81	-0.93	-5.51	0.82	-2.94	-7.61	-5.65	-9.66	-4.65	0.46	-4.07	-3.51	-3.51	-1.73	-0.07	-0.12	-4.78	-0.33	-2.88	-4.46	0.38	-0.29	-2.28	-3.05	-3.03	-0.19	0.82	4.16	7.39	1.97	4.71	10.1	-
11.3	5.37	7.27	5.31	10.5	8.48	1.97	0.39	1.66	2.73	3.51	-0.69	-0.51	1.04	-0.23	2.47	-4.37	-6.37	-8.27	-7.77	-6.87	-9.89	-7.96	-7.91	-4.88	-8.42	-6.03	-5.09	-3.51	-2.69	-5.82	-1.41	-1.95	-0.19	-0.33	1.67	2.01	3.61	1.44	0.79	4.85	2.35	4.11	4.09	5.23	9.99	-
11.3	5.37	7.27	5.31	10.5	8.48	1.97	0.39	1.66	2.73	3.51	-0.69	-0.51	1.04	-0.23	2.47	-4.37	-6.37	-8.27	-7.77	-6.87	-9.89	-7.96	-7.91	-4.88	-8.42	-6.03	-5.09	-3.51	-2.69	-5.82	-1.41	-1.95	-0.19	-0.33	1.67	2.01	3.61	1.44	0.79	4.85	2.35	4.11	4.09	5.23	9.99	-
14.8	11.5	2.5	3.85	-1.67	1.44	0.25	4.94	1.95	2.43	3.6	1.65	5.6	1.8	2.85	2.92	1.89	2.68	4.22	2.72	-0.54	-0.46	-1.5	-2.28	-3.77	2.17	-3.96	-5.15	-3.85	-0.74	-0.72	-3.03	-1.38	-2.92	4.31	1.83	2.67	-0.98	0.99	4.4	2.24	3	3.26	2.39	3.89	9.9	-
14.8	11.5	2.5	3.85	-1.67	1.44	0.25	4.94	1.95	2.43	3.6	1.65	5.6	1.8	2.85	2.92	1.89	2.68	4.22	2.72	-0.54	-0.46	-1.5	-2.28	-3.77	2.17	-3.96	-5.15	-3.85	-0.74	-0.72	-3.03	-1.38	-2.92	4.31	1.83	2.67	-0.98	0.99	4.4	2.24	3	3.26	2.39	3.89	9.9	-
2.45	2.34	-1.24	-1.46	-0.66	-1.08	-0.53	2.78	3.3	-0.04	1.61	0.06	2.05	2.52	0.36	0.91	1.65	1.74	3.17	0.23	2.65	-1.43	-2.18	-1.34	-0.68	-3.52	-0.51	-0.74	-0.78	-3	-0.8	-2.88	-2.78	-1.14	-2.12	-3.19	-1.5	2.74	-2.73	-0.15	-2.56	3.35	1.32	1.16	1.19	9.81	-
2.45	2.34	-1.24	-1.46	-0.66	-1.08	-0.53	2.78	3.3	-0.04	1.61	0.06	2.05	2.52	0.36	0.91	1.65	1.74	3.17	0.23	2.65	-1.43	-2.18	-1.34	-0.68	-3.52	-0.51	-0.74	-0.78	-3	-0.8	-2.88	-2.78	-1.14	-2.12	-3.19	-1.5	2.74	-2.73	-0.15	-2.56	3.35	1.32	1.16	1.19	9.81	-
2.45	2.34	-1.24	-1.46	-0.66	-1.08	-0.53	2.78	3.3	-0.04	1.61	0.06	2.05	2.52	0.36	0.91	1.65	1.74	3.17	0.23	2.65	-1.43	-2.18	-1.34	-0.68	-3.52	-0.51	-0.74	-0.78	-3	-0.8	-2.88	-2.78	-1.14	-2.12	-3.19	-1.5	2.74	-2.73	-0.15	-2.56	3.35	1.32	1.16	1.19	9.81	-
2.45	2.34	-1.24	-1.46	-0.66	-1.08	-0.53	2.78	3.3	-0.04	1.61	0.06	2.05	2.52	0.36	0.91	1.65	1.74	3.17	0.23	2.65	-1.43	-2.18	-1.34	-0.68	-3.52	-0.51	-0.74	-0.78	-3	-0.8	-2.88	-2.78	-1.14	-2.12	-3.19	-1.5	2.74	-2.73	-0.15	-2.56	3.35	1.32	1.16	1.19	9.81	-
2.45	2.34	-1.24	-1.46	-0.66	-1.08	-0.53	2.78	3.3	-0.04	1.61	0.06	2.05	2.52	0.36	0.91	1.65	1.74	3.17	0.23	2.65	-1.43	-2.18	-1.34	-0.68	-3.52	-0.51	-0.74	-0.78	-3	-0.8	-2.88	-2.78	-1.14	-2.12	-3.19	-1.5	2.74	-2.73	-0.15	-2.56	3.35	1.32	1.16	1.19	9.81	-
2.45	2.34	-1.24	-1.46	-0.66	-1.08	-0.53	2.78	3.3	-0.04	1.61	0.06	2.05	2.52	0.36	0.91	1.65	1.74	3.17	0.23	2.65	-1.43	-2.18	-1.34	-0.68	-3.52	-0.51	-0.74	-0.78	-3	-0.8	-2.88	-2.78	-1.14	-2.12	-3.19	-1.5	2.74	-2.73	-0.15	-2.56	3.35	1.32	1.16	1.19	9.81	-
9.21	5.21	3.43	6.94	4.09	2.11	3.78	3.77	1.32	3.71	-0.81	0.8	1.78	2.47	0.47	2.54	0.32	0.15	-2.5	-3.74	-0.13	-0.84	-0.43	-3.3	-2.91	-7.5	-4.24	-7.07	-3.47	-4.27	-6.64	-2.31	-4.29	-7.65	-3.54	-5.42	-0.02	1.22	3.62	2.91	2.29	6.76	6.08	7.49	9.51	9.77	-
9.21	5.21	3.43	6.94	4.09	2.11	3.78	3.77	1.32	3.71	-0.81	0.8	1.78	2.47	0.47	2.54	0.32	0.15	-2.5	-3.74	-0.13	-0.84	-0.43	-3.3	-2.91	-7.5	-4.24	-7.07	-3.47	-4.27	-6.64	-2.31	-4.29	-7.65	-3.54	-5.42	-0.02	1.22	3.62	2.91	2.29	6.76	6.08	7.49	9.51	9.77	-
-4.61	-5.85	-4.15	-4.46	-0.2	-0.56	2.48	2.14	4.88	6.42	7.72	8.45	9.1	5.39	7.12	6.34	4.31	1.35	-3.2	-6.78	-7.64	-7.37	-7.31	-9.86	-9.63	-8.87	-11	-10.8	-8.25	-8.98	-4.64	-4.28	-7.63	-3.41	-3.12	-0.28	-0.43	-0.44	0.08	1.05	3.92	6.14	7.23	7.71	8.3	9.76	-
1.7	0.62	3.76	-1.4	1.72	2.1	0.88	0.55	1.13	-0.54	-1.51	4.93	-1.45	2.06	2.28	1.14	3.97	1.28	-0.01	-5.42	-1.51	-0.94	-1.75	-1.27	0.6	4.77	0.03	0.6	-2.63	-2.53	-2.93	-1.3	-7.13	-4	-1.47	-8.93	0.87	-8.65	4.59	1.16	-2.66	-5.11	4.67	6.38	11.5	9.67	-
1.7	0.62	3.76	-1.4	1.72	2.1	0.88	0.55	1.13	-0.54	-1.51	4.93	-1.45	2.06	2.28	1.14	3.97	1.28	-0.01	-5.42	-1.51	-0.94	-1.75	-1.27	0.6	4.77	0.03	0.6	-2.63	-2.53	-2.93	-1.3	-7.13	-4	-1.47	-8.93	0.87	-8.65	4.59	1.16	-2.66	-5.11	4.67	6.38	11.5	9.67	-
17.3	16.6	2.42	9.82	1.86	-0.24	-0.15	-2.61	3.29	2.06	0.84	-5.21	-3.68	-8.72	-0.94	-5.39	-1.55	-2.62	2.29	10.1	-0.05	-5.17	-1.7	2.38	-2.34	-5.92	-6.17	-1.27	5.17	5.82	-7.61	1.01	-13	-5.96	-1.19	-3	4.96	-3.38	1.24	2.7	-1.95	1.01	-3.16	-1.27	6.73	9.64	-
17.3	16.6	2.42	9.82	1.86	-0.24	-0.15	-2.61	3.29	2.06	0.84	-5.21	-3.68	-8.72	-0.94	-5.39	-1.55	-2.62	2.29	10.1	-0.05	-5.17	-1.7	2.38	-2.34	-5.92	-6.17	-1.27	5.17	5.82	-7.61	1.01	-13	-5.96	-1.19	-3	4.96	-3.38	1.24	2.7	-1.95	1.01	-3.16	-1.27	6.73	9.64	-
11	10.7	6.49	4.56	2.2	3.69	2.25	1.06	1.08	1.28	0.87	-2.27	-0.4	-1.97	-1.61	-0.16	1.82	1.13	0.39	-1.45	-0.5	-1.72	-0.02	-4.79	-2.47	-3.05	-1.67	-4.83	-3.8	-3.87	-3.93	-1.51	-4.73	-2.76	-4.08	-6.8	-5.03	-0.72	-0.07	-0.76	4.6	4.67	2.68	7.56	9.77	9.57	-
-5.07	-2.78	0.67	-2.72	-0.88	1.61	1.61	2.88	5.7	6.85	6.16	7.88	4.34	10.7	7.19	5.15	1.63	-2.77	-5.19	-7.63	-10	-8.97	-6.15	-10	-11.2	-9.54	-9.31	-11	-6.92	-5.81	-7.17	-6.84	-5.77	-0.63	-3.64	-0.35	3.18	1.67	-2.53	1.69	3.93	4.88	5.84	10.1	8.73	9.49	-
-5.07	-2.78	0.67	-2.72	-0.88	1.61	1.61	2.88	5.7	6.85	6.16	7.88	4.34	10.7	7.19	5.15	1.63	-2.77	-5.19	-7.63	-10	-8.97	-6.15	-10	-11.2	-9.54	-9.31	-11	-6.92	-5.81	-7.17	-6.84	-5.77	-0.63	-3.64	-0.35	3.18	1.67	-2.53	1.69	3.93	4.88	5.84	10.1	8.73	9.49	-
-5.07	-2.78	0.67	-2.72	-0.88	1.61	1.61	2.88	5.7	6.85	6.16	7.88	4.34	10.7	7.19	5.15	1.63	-2.77	-5.19	-7.63	-10	-8.97	-6.15	-10	-11.2	-9.54	-9.31	-11	-6.92	-5.81	-7.17	-6.84	-5.77	-0.63	-3.64	-0.35	3.18	1.67	-2.53	1.69	3.93	4.88	5.84	10.1	8.73	9.49	-
-5.07	-2.78	0.67	-2.72	-0.88	1.61	1.61	2.88	5.7	6.85	6.16	7.88	4.34	10.7	7.19	5.15	1.63	-2.77	-5.19	-7.63	-10	-8.97	-6.15	-10	-11.2	-9.54	-9.31	-11	-6.92	-5.81	-7.17	-6.84	-5.77	-0.63	-3.64	-0.35	3.18	1.67	-2.53	1.69	3.93	4.88	5.84	10.1	8.73	9.49	-
0.83	1.5	1.92	-0.17	3.13	0.64	2.12	3.08	1.55	0.8	-0.05	-1.21	-0.08	-1.24	0.02	-0.36	3.47	-4.34	1.79	-1.82	-3.61	-1.36	-0.4	0.66	3.02	-2.22	-2.33	-1.54	-0.16	0.59	1.25	-3.61	-2.76	-0.48	-3.6	-4.87	1.62	-5.14	-0.86	1.1	-1.84	1.98	3.3	1.01	4.55	9.41	-
0.83	1.5	1.92	-0.17	3.13	0.64	2.12	3.08	1.55	0.8	-0.05	-1.21	-0.08	-1.24	0.02	-0.36	3.47	-4.34	1.79	-1.82	-3.61	-1.36	-0.4	0.66	3.02	-2.22	-2.33	-1.54	-0.16	0.59	1.25	-3.61	-2.76	-0.48	-3.6	-4.87	1.62	-5.14	-0.86	1.1	-1.84	1.98	3.3	1.01	4.55	9.41	-
0.56	-1.21	-1.51	3.62	-1.42	-3.22	-3.77	-0.17	-1.36	1.92	0.09	-2.64	-1.06	-0.01	2.8	1.28	0.51	0.58	1.08	-0.24	1.7	-0.35	2.28	-0.04	3.45	5.2	-0.44	0.06	1.85	3.31	-0.1	1.26	-0.19	-1.31	0.19	-3.76	-6.19	-5.06	-5.66	-6.83	-2.27	-0.46	-2.59	0.61	6.46	9.36	-
0.56	-1.21	-1.51	3.62	-1.42	-3.22	-3.77	-0.17	-1.36	1.92	0.09	-2.64	-1.06	-0.01	2.8	1.28	0.51	0.58	1.08	-0.24	1.7	-0.35	2.28	-0.04	3.45	5.2	-0.44	0.06	1.85	3.31	-0.1	1.26	-0.19	-1.31	0.19	-3.76	-6.19	-5.06	-5.66	-6.83	-2.27	-0.46	-2.59	0.61	6.46	9.36	-
10.9	9.72	11.3	7.8	10.7	8.94	5.11	3.74	-0.17	-4.58	-2.74	-2.33	-2	0.33	-6.78	-3.52	-3.49	-6.18	-7.69	-5.59	-3.1	-1.31	-6.48	-4.5	-8.65	-5.21	-4.05	-6.17	-8.23	-4.39	-0.68	-0.48	-3.06	-1.29	3.72	0.6	1.07	1.98	2.07	2.58	3.11	1.04	4.53	4.14	3.96	9.28	-
10.9	9.72	11.3	7.8	10.7	8.94	5.11	3.74	-0.17	-4.58	-2.74	-2.33	-2	0.33	-6.78	-3.52	-3.49	-6.18	-7.69	-5.59	-3.1	-1.31	-6.48	-4.5	-8.65	-5.21	-4.05	-6.17	-8.23	-4.39	-0.68	-0.48	-3.06	-1.29	3.72	0.6	1.07	1.98	2.07	2.58	3.11	1.04	4.53	4.14	3.96	9.28	-
9.55	7.49	4.88	6.78	3.64	1.28	1.42	-0.62	1.75	-2.16	-2.63	3.36	3.1	0.28	0.14	-1.27	3.02	0.64	-0.95	1.06	-3.2	-2.42	-3.38	-0.37	-1.23	-0.43	-1.21	-0.51	-1.15	-4.1	-3.68	-5.08	-3.53	-4.94	-2.35	-1.31	-6.16	-0.95	0.14	0.25	3.77	4.3	3.65	4.9	9.1	9.19	-
9.55	7.49	4.88	6.78	3.64	1.28	1.42	-0.62	1.75	-2.16	-2.63	3.36	3.1	0.28	0.14	-1.27	3.02	0.64	-0.95	1.06	-3.2	-2.42	-3.38	-0.37	-1.23	-0.43	-1.21	-0.51	-1.15	-4.1	-3.68	-5.08	-3.53	-4.94	-2.35	-1.31	-6.16	-0.95	0.14	0.25	3.77	4.3	3.65	4.9	9.1	9.19	-
10.5	14.1	9.64	10.6	2.83	3.81	7.94	2.69	4.22	-0.01	1.06	5.15	0.53	1.79	-2.43	-2.32	-2.38	-6.28	-3.87	-5.04	-3.77	-4.56	-5.61	-7.35	-6.79	-8.41	-6.66	-10.3	-6.65	-4.71	-1.5	-6.6	-2.41	0.79	-2.12	3.82	3.63	3.73	4.8	2.91	4.87	7.04	7.06	3.89	3.97	8.96	-
10.5	14.1	9.64	10.6	2.83	3.81	7.94	2.69	4.22	-0.01	1.06	5.15	0.53	1.79	-2.43	-2.32	-2.38	-6.28	-3.87	-5.04	-3.77	-4.56	-5.61	-7.35	-6.79	-8.41	-6.66	-10.3	-6.65	-4.71	-1.5	-6.6	-2.41	0.79	-2.12	3.82	3.63	3.73	4.8	2.91	4.87	7.04	7.06	3.89	3.97	8.96	-
-7.09	-6.04	-6.97	-7.66	-3.39	-4.44	0.21	2.66	3.97	4.91	3.33	6.43	6.61	8.83	11.2	6.85	6.19	5.75	1.98	-0.68	-1.73	-4.54	-10.6	-9.85	-8.1	-8.97	-9.36	-6.58	-10.1	-7.57	-8.07	-7.25	-5.37	-1.31	-6.35	-1.4	-3.59	-1.17	-1.16	0.49	3.09	4.63	4.4	7.5	7.53	8.96	-
-7.09	-6.04	-6.97	-7.66	-3.39	-4.44	0.21	2.66	3.97	4.91	3.33	6.43	6.61	8.83	11.2	6.85	6.19	5.75	1.98	-0.68	-1.73	-4.54	-10.6	-9.85	-8.1	-8.97	-9.36	-6.58	-10.1	-7.57	-8.07	-7.25	-5.37	-1.31	-6.35	-1.4	-3.59	-1.17	-1.16	0.49	3.09	4.63	4.4	7.5	7.53	8.96	-
5.29	2.36	10.9	4.97	3.55	0.23	2.47	2.59	1.24	-0.76	-1.2	-3.76	-0.35	-2.17	-0.52	1.41	-1.44	-0.9	2.45	-0.61	-2.7	-4.59	-3.53	-3.03	-6.97	-7.62	-5.66	-5.3	-2.72	-4.89	-4.31	-7.95	-4.33	-6.36	-5.52	-3.86	-0.6	-0.34	3.41	0.28	3.48	2.47	4.48	8.95	8.22	8.95	-
5.29	2.36	10.9	4.97	3.55	0.23	2.47	2.59	1.24	-0.76	-1.2	-3.76	-0.35	-2.17	-0.52	1.41	-1.44	-0.9	2.45	-0.61	-2.7	-4.59	-3.53	-3.03	-6.97	-7.62	-5.66	-5.3	-2.72	-4.89	-4.31	-7.95	-4.33	-6.36	-5.52	-3.86	-0.6	-0.34	3.41	0.28	3.48	2.47	4.48	8.95	8.22	8.95	-
-9.7	5.09	3.99	-1.13	5.81	1.71	1.82	6.23	3.38	3.07	4.22	3.9	-1.62	1.41	-3.79	-6.17	-1.42	-4.61	-2.55	-8.31	0.46	-6.73	-3.27	-6.77	0.03	2.26	-0.77	2.34	-2.92	-6.89	-5.19	-4.45	-3.38	-6.92	-2.29	-0.22	0.35	0.98	1.3	1.16	1.07	1.99	3.52	4.88	5.75	8.95	-
-9.7	5.09	3.99	-1.13	5.81	1.71	1.82	6.23	3.38	3.07	4.22	3.9	-1.62	1.41	-3.79	-6.17	-1.42	-4.61	-2.55	-8.31	0.46	-6.73	-3.27	-6.77	0.03	2.26	-0.77	2.34	-2.92	-6.89	-5.19	-4.45	-3.38	-6.92	-2.29	-0.22	0.35	0.98	1.3	1.16	1.07	1.99	3.52	4.88	5.75	8.95	-
8.08	9.74	8.61	3.98	4.66	3.84	3.43	5.45	3.98	2.93	3.9	-0.25	1.04	2.06	-0.72	0.89	0.79	-0.75	0.71	-0.54	0.84	-0.73	-6.02	-5.39	-0.95	-2.99	-3.96	-4.07	-2.64	-1.94	1.46	-2.6	-1.18	-1.89	0.43	1.55	1.44	0.43	0.81	4.37	3.12	5.82	3.86	8.52	6.83	8.9	-
8.08	9.74	8.61	3.98	4.66	3.84	3.43	5.45	3.98	2.93	3.9	-0.25	1.04	2.06	-0.72	0.89	0.79	-0.75	0.71	-0.54	0.84	-0.73	-6.02	-5.39	-0.95	-2.99	-3.96	-4.07	-2.64	-1.94	1.46	-2.6	-1.18	-1.89	0.43	1.55	1.44	0.43	0.81	4.37	3.12	5.82	3.86	8.52	6.83	8.9	-
9.34	8.48	5.39	3.14	4.13	2.66	1.3	2.45	2.1	7.64	0.94	-0.15	1.17	-2.44	-3.47	0.41	-4.53	-1.96	-3.58	-4.4	-4.37	-6.57	-2.28	-4.61	-4.57	-4.37	-3.58	-2.93	-3.47	-2.14	-0.66	-6.69	-0.22	-4.87	-2.74	2.46	0.01	2.39	-1.81	2.64	0.69	2.98	2.78	2.25	6.03	8.89	-
4.42	3.99	0.57	2.63	1.8	3	-2.06	0.56	2.49	-1.87	0.87	0.22	2.11	1.59	0.08	-1.31	0.45	-1.68	0.68	-1.27	0.12	-1.25	-0.51	-0.98	-3.25	0.19	-0.16	1.65	-1.33	-1.12	1.09	-2.6	-1.98	-1.45	-5.17	-3.42	-0.84	-2.95	0.91	-0.35	0.04	-0.84	1.18	3.69	4.46	8.8	-
4.42	3.99	0.57	2.63	1.8	3	-2.06	0.56	2.49	-1.87	0.87	0.22	2.11	1.59	0.08	-1.31	0.45	-1.68	0.68	-1.27	0.12	-1.25	-0.51	-0.98	-3.25	0.19	-0.16	1.65	-1.33	-1.12	1.09	-2.6	-1.98	-1.45	-5.17	-3.42	-0.84	-2.95	0.91	-0.35	0.04	-0.84	1.18	3.69	4.46	8.8	-
15	12	4.35	9.25	4.86	3.9	9.36	3.51	4.4	2.28	-0.35	-2.03	-4.24	-2.34	-2.81	-2.99	-10.5	-6.22	-3.08	-1.17	-4	-5.26	-1.98	-4.62	-6.32	-5.56	-0.21	-2.85	-6.75	-2.72	-4.39	-4.36	-2.96	-2.32	-3.23	-1.27	-5.41	-2.8	1.23	2.04	6.08	-0.19	6.95	6.05	9.36	8.75	-
15	12	4.35	9.25	4.86	3.9	9.36	3.51	4.4	2.28	-0.35	-2.03	-4.24	-2.34	-2.81	-2.99	-10.5	-6.22	-3.08	-1.17	-4	-5.26	-1.98	-4.62	-6.32	-5.56	-0.21	-2.85	-6.75	-2.72	-4.39	-4.36	-2.96	-2.32	-3.23	-1.27	-5.41	-2.8	1.23	2.04	6.08	-0.19	6.95	6.05	9.36	8.75	-
-14.1	-2.24	-0.05	1.45	5.25	4.83	3.72	5.81	-0.33	3.3	1.76	4.58	-0.19	-0.39	-3.92	-0.09	-3.95	-2.67	-3.04	-2.52	-6.8	-3.71	-3.32	-5.86	-1.21	-0.23	-2.54	-4.51	-0.09	-2.98	-5.24	-4.78	-2.55	-5.84	-2.21	-3.17	-0.88	0.77	0.27	2.82	2.54	0.35	3	6.53	6.14	8.72	-
4.37	9.26	10.8	4.88	2.82	4.13	0.81	5.82	0.07	0.93	1.72	-0.41	0.53	-0.53	-3.98	-0.09	-2.23	-5.26	-1.86	-5.23	-4.03	-4.63	-2.94	-6.02	-2.7	-0.52	-1.99	-5.06	-4.71	-8.33	-4.44	-5.96	-5.5	-5.5	-3.41	-1	0.48	1.43	2.62	5.56	4.63	3.46	7.22	4.95	2.84	8.71	-
4.37	9.26	10.8	4.88	2.82	4.13	0.81	5.82	0.07	0.93	1.72	-0.41	0.53	-0.53	-3.98	-0.09	-2.23	-5.26	-1.86	-5.23	-4.03	-4.63	-2.94	-6.02	-2.7	-0.52	-1.99	-5.06	-4.71	-8.33	-4.44	-5.96	-5.5	-5.5	-3.41	-1	0.48	1.43	2.62	5.56	4.63	3.46	7.22	4.95	2.84	8.71	-
15.5	2.47	4.96	-3.41	-0.23	-3.7	3	2	2.61	4.86	1.41	1.25	0.75	-1.81	0.54	1.62	0.98	1.96	1.51	1.75	1.48	1.21	1.63	-3.26	-0.8	-0.34	2.01	0.92	-6.85	-1.32	-5.61	2.08	-2.55	0.55	-4.85	-4.79	-4.32	-2.46	1.32	-2.9	0.8	1.61	4.44	5.74	5.5	8.71	-
15.5	2.47	4.96	-3.41	-0.23	-3.7	3	2	2.61	4.86	1.41	1.25	0.75	-1.81	0.54	1.62	0.98	1.96	1.51	1.75	1.48	1.21	1.63	-3.26	-0.8	-0.34	2.01	0.92	-6.85	-1.32	-5.61	2.08	-2.55	0.55	-4.85	-4.79	-4.32	-2.46	1.32	-2.9	0.8	1.61	4.44	5.74	5.5	8.71	-
13.2	10.4	5.35	2.79	6.04	6.41	5.2	3.26	4.1	2.3	-1.24	-2.42	2.46	0.93	-0.64	-0.38	0	-3.61	-1.86	-6.16	-5.82	-5.5	-2.16	-5.88	-8.82	-5.92	-8.08	-6.16	-7.69	-5.94	-6.12	-2.78	-0.24	-2.22	-1.25	1.39	-3.39	3.53	1.66	6.8	3.19	4.98	5.43	4.2	4.43	8.64	-
13.2	10.4	5.35	2.79	6.04	6.41	5.2	3.26	4.1	2.3	-1.24	-2.42	2.46	0.93	-0.64	-0.38	0	-3.61	-1.86	-6.16	-5.82	-5.5	-2.16	-5.88	-8.82	-5.92	-8.08	-6.16	-7.69	-5.94	-6.12	-2.78	-0.24	-2.22	-1.25	1.39	-3.39	3.53	1.66	6.8	3.19	4.98	5.43	4.2	4.43	8.64	-
-5.03	-2.52	-5	-4.75	-2.46	2.59	1.52	-0.36	2.13	6.1	5.67	6.08	6.71	6.94	9.98	9.44	7.08	7.61	1.6	2.52	-1.85	-8.07	-10.9	-15.7	-12.3	-16.6	-8.72	-7.78	-13.2	-8.78	-7.72	-10.6	-9.3	-7.96	-2.8	-2.11	-2.2	0.38	1.37	2.54	5.17	6.33	9.05	12.4	9.07	8.59	-
-5.03	-2.52	-5	-4.75	-2.46	2.59	1.52	-0.36	2.13	6.1	5.67	6.08	6.71	6.94	9.98	9.44	7.08	7.61	1.6	2.52	-1.85	-8.07	-10.9	-15.7	-12.3	-16.6	-8.72	-7.78	-13.2	-8.78	-7.72	-10.6	-9.3	-7.96	-2.8	-2.11	-2.2	0.38	1.37	2.54	5.17	6.33	9.05	12.4	9.07	8.59	-
-8.67	3.1	8.55	8.58	4.29	2.47	5.51	2.13	-0.12	-0.5	-1.21	-3.74	1.3	-1.51	-0.51	-6	-4.16	-2.33	-7.11	-8.21	-4.75	-9.49	-1.59	-2.19	-6.95	-4.42	-2.17	0.69	-1.47	-2.19	2.89	-1.5	-6.92	-1.17	-0.09	3.72	-6.41	-2.08	-2.89	5.3	2.36	-3.01	2.84	3.68	7.35	8.58	-
-8.67	3.1	8.55	8.58	4.29	2.47	5.51	2.13	-0.12	-0.5	-1.21	-3.74	1.3	-1.51	-0.51	-6	-4.16	-2.33	-7.11	-8.21	-4.75	-9.49	-1.59	-2.19	-6.95	-4.42	-2.17	0.69	-1.47	-2.19	2.89	-1.5	-6.92	-1.17	-0.09	3.72	-6.41	-2.08	-2.89	5.3	2.36	-3.01	2.84	3.68	7.35	8.58	-
7.86	6.78	14.5	7.86	2.45	4.84	1.95	1.34	-1.46	0.27	4.25	-0.92	-4.93	2.76	-1.81	-3.38	-1.72	-2.37	-6.69	-6.4	-6.69	-4.42	-4.62	-3.83	-7.15	-5.27	-1.83	-5.9	-5.89	-4.13	-1.06	-6.03	-2.52	1.07	-2.73	-3.72	0.58	3.23	3.3	2.67	2.71	4.77	3.27	5.81	3.78	8.57	-
10.3	4.34	15.3	15.9	11.2	3.9	4.37	3.93	0.13	-1.39	-0.1	2.31	-5.23	-3.86	-3.78	-5.01	-4.76	-5.47	-7.8	-3.45	-6.02	-11.8	-11.7	-6.72	-3.34	-5.86	-4.97	-13.4	-7.92	-8.44	-2.7	-5	-4.51	-4.68	-6.26	-0.22	-0.24	1.14	3.01	9.64	4.7	11.2	5.29	6.26	9.36	8.52	-
0.05	1.86	3.28	1.42	4.21	3.1	4.7	2.81	2.53	0.07	3.95	-3.64	0.18	1.02	3.98	-0.31	-1.18	-1.12	0.34	-3.2	-4.08	-4.13	-1.41	-1.62	-3	-3.47	-1.89	-1.1	-2.2	-2.32	-2.27	-2.96	-5.72	-4.97	-3.12	-4.03	-0.95	-1.39	0.49	-0.83	3.9	4.84	7.8	6.25	4.66	8.5	-
15.6	8.29	5.77	8.2	7.47	4.76	4.75	4.65	0.17	4.34	2.38	-0.39	4.02	-2.03	0.83	-0.28	-4.03	-1.52	-3.09	-2.51	-2.14	-5.04	-8.43	-7.55	-4.81	-7.59	-5.56	-6.41	-7.62	-5.79	-0.17	-6.08	-4.36	-4.89	3.22	0.29	0.15	1.97	5.41	4.85	4.19	8.27	4.1	4.92	8.14	8.32	-
15.6	8.29	5.77	8.2	7.47	4.76	4.75	4.65	0.17	4.34	2.38	-0.39	4.02	-2.03	0.83	-0.28	-4.03	-1.52	-3.09	-2.51	-2.14	-5.04	-8.43	-7.55	-4.81	-7.59	-5.56	-6.41	-7.62	-5.79	-0.17	-6.08	-4.36	-4.89	3.22	0.29	0.15	1.97	5.41	4.85	4.19	8.27	4.1	4.92	8.14	8.32	-
15.6	8.29	5.77	8.2	7.47	4.76	4.75	4.65	0.17	4.34	2.38	-0.39	4.02	-2.03	0.83	-0.28	-4.03	-1.52	-3.09	-2.51	-2.14	-5.04	-8.43	-7.55	-4.81	-7.59	-5.56	-6.41	-7.62	-5.79	-0.17	-6.08	-4.36	-4.89	3.22	0.29	0.15	1.97	5.41	4.85	4.19	8.27	4.1	4.92	8.14	8.32	-
15.6	8.29	5.77	8.2	7.47	4.76	4.75	4.65	0.17	4.34	2.38	-0.39	4.02	-2.03	0.83	-0.28	-4.03	-1.52	-3.09	-2.51	-2.14	-5.04	-8.43	-7.55	-4.81	-7.59	-5.56	-6.41	-7.62	-5.79	-0.17	-6.08	-4.36	-4.89	3.22	0.29	0.15	1.97	5.41	4.85	4.19	8.27	4.1	4.92	8.14	8.32	-
15.6	8.29	5.77	8.2	7.47	4.76	4.75	4.65	0.17	4.34	2.38	-0.39	4.02	-2.03	0.83	-0.28	-4.03	-1.52	-3.09	-2.51	-2.14	-5.04	-8.43	-7.55	-4.81	-7.59	-5.56	-6.41	-7.62	-5.79	-0.17	-6.08	-4.36	-4.89	3.22	0.29	0.15	1.97	5.41	4.85	4.19	8.27	4.1	4.92	8.14	8.32	-
15.6	8.29	5.77	8.2	7.47	4.76	4.75	4.65	0.17	4.34	2.38	-0.39	4.02	-2.03	0.83	-0.28	-4.03	-1.52	-3.09	-2.51	-2.14	-5.04	-8.43	-7.55	-4.81	-7.59	-5.56	-6.41	-7.62	-5.79	-0.17	-6.08	-4.36	-4.89	3.22	0.29	0.15	1.97	5.41	4.85	4.19	8.27	4.1	4.92	8.14	8.32	-
8.86	4.73	0.8	0.75	3.69	5.39	0.63	1.54	2.88	-0.44	0.89	0.99	3.33	-2.33	-2.76	-4.73	-0.89	-5.69	-3.78	0.25	-3.18	-2.29	-5.72	-1.59	-3.21	-0.19	-2.79	-2.2	-0.98	-3.98	-1.76	-3.58	-3.07	-3.53	-1.36	-8.37	-4.34	0.05	0.84	1.01	1	2.38	2.41	2.4	5.37	8.3	-
8.86	4.73	0.8	0.75	3.69	5.39	0.63	1.54	2.88	-0.44	0.89	0.99	3.33	-2.33	-2.76	-4.73	-0.89	-5.69	-3.78	0.25	-3.18	-2.29	-5.72	-1.59	-3.21	-0.19	-2.79	-2.2	-0.98	-3.98	-1.76	-3.58	-3.07	-3.53	-1.36	-8.37	-4.34	0.05	0.84	1.01	1	2.38	2.41	2.4	5.37	8.3	-
-2.62	0.74	-0.36	-0.87	-0.27	-0.23	-1.16	0.35	2.75	4.28	0.95	1.47	1.08	1.63	2.43	0.46	-1.9	-0.81	-3.32	1.6	0.14	-0.33	0.89	0.7	-1.2	-1.2	-2.26	0.01	-0.01	-1.58	-0.6	-4.26	-3.53	-0.44	0.79	-2.38	-1.07	-2.7	1.92	0.44	-3.19	-0.94	1.63	2.12	4.32	8.24	-
-3.26	8.01	12.7	6.1	5.2	7.04	3.09	1.92	0.54	1.03	0.46	-1.25	-4.82	-2.66	-3.45	-1.57	-4.7	-0.42	-6.11	-7.16	-0.92	-4.15	-8.52	-4.28	-6.48	-3.09	-6.99	-6.68	-2.57	-3.51	-4.94	-1.69	-1.41	0.91	0.83	-0.24	-0.18	0.41	3.24	3.07	1.88	1.11	5.73	2.4	5.43	8.21	-
-8.52	5.18	9.55	7.97	5.88	6.49	2.19	2.32	3.52	-4.71	0.38	-2.01	-3.77	-7.35	-4.62	-1.48	-1.52	-4.01	-2.2	-3	-2.8	-3.6	0.46	-6.51	-4.29	-1.56	-1.44	-1.3	-0.93	1.14	-1.48	-6.34	-5.33	-0.22	3.41	2.84	0.76	-2.67	2.23	0.08	3.47	1.26	3.59	3.04	2.11	8.19	-
2.98	-3.92	-1.95	1.86	9.07	7.93	-4.13	-1.85	5.27	2.62	-5.98	-2.6	2.61	-2.26	-1.94	3.99	-5.91	-10.2	-4.35	4.33	-2.63	4.4	4.74	0.8	-4.65	-4.14	0.41	-8.21	-7.89	-1.48	-7.27	1.38	0.39	5.87	-9.18	-9.56	-3.87	0.29	-0.95	-0.33	2.82	1.36	-1.11	3.85	8.21	8.09	-
-2.68	-0.31	0.9	3.44	-0.05	1.89	5.94	3.43	9.98	5.72	6.9	7.61	5.49	4.52	0.31	-4.01	-4.9	-5.12	-6.08	-3.19	-8.74	-11	-9.66	-7.94	-7.31	-4.42	-8.38	-7.56	-5.53	-8.07	-7.9	-5.12	-3.52	-2.99	-0.76	1.45	0.31	0.4	1.36	3.36	3.37	4.88	5.67	8.77	9.27	8.09	-
-2.68	-0.31	0.9	3.44	-0.05	1.89	5.94	3.43	9.98	5.72	6.9	7.61	5.49	4.52	0.31	-4.01	-4.9	-5.12	-6.08	-3.19	-8.74	-11	-9.66	-7.94	-7.31	-4.42	-8.38	-7.56	-5.53	-8.07	-7.9	-5.12	-3.52	-2.99	-0.76	1.45	0.31	0.4	1.36	3.36	3.37	4.88	5.67	8.77	9.27	8.09	-
16.9	10.4	8.11	3.33	4.35	-0.91	-0.19	0.33	-1.98	-1.2	-3.95	0.9	-1.33	2.44	0.65	-6.42	0.65	-4.31	-2.43	-3.58	0.81	-3.14	-3.95	0.25	0.56	-1.4	-1.27	-1.49	-2.03	-2.79	-1.96	-1.21	-2.93	-0.61	-2.32	-4.48	-1.13	-5.14	3.38	1.87	-1.74	2.71	7.01	0.79	-2.29	8.02	-
16.9	10.4	8.11	3.33	4.35	-0.91	-0.19	0.33	-1.98	-1.2	-3.95	0.9	-1.33	2.44	0.65	-6.42	0.65	-4.31	-2.43	-3.58	0.81	-3.14	-3.95	0.25	0.56	-1.4	-1.27	-1.49	-2.03	-2.79	-1.96	-1.21	-2.93	-0.61	-2.32	-4.48	-1.13	-5.14	3.38	1.87	-1.74	2.71	7.01	0.79	-2.29	8.02	-
4.51	2.27	5.7	5.41	3.46	4.75	2.26	2.06	1.78	0.92	-0.43	3.94	5.27	0.76	4.25	1.72	0.21	2.37	1.74	1.44	-1.04	-1.61	-2.86	0.01	-2.02	-3.35	-0.29	-5.22	-6.47	-6.96	-6.2	-6.54	-4.45	-3.98	-9.15	-4.75	-0.41	5.59	2.71	4.58	7.31	6.46	12.1	7.48	7.12	7.93	-
4.51	2.27	5.7	5.41	3.46	4.75	2.26	2.06	1.78	0.92	-0.43	3.94	5.27	0.76	4.25	1.72	0.21	2.37	1.74	1.44	-1.04	-1.61	-2.86	0.01	-2.02	-3.35	-0.29	-5.22	-6.47	-6.96	-6.2	-6.54	-4.45	-3.98	-9.15	-4.75	-0.41	5.59	2.71	4.58	7.31	6.46	12.1	7.48	7.12	7.93	-
0.09	2.07	4.37	2.48	-0.33	3.13	5.09	3.91	1.12	4.42	-0.4	0.32	-0.24	-4.75	-2.48	-1.7	-3.89	-2.8	1.08	-1.43	-2.39	-3.93	-1.36	-1.75	-0.93	-2.72	-6.35	-4.43	-2.04	-2.48	-5.28	-5.49	-3.27	-1.87	2.41	-2.07	0	0.45	1.27	-1.11	1.45	1.64	2.76	4.62	3.78	7.92	-
0.09	2.07	4.37	2.48	-0.33	3.13	5.09	3.91	1.12	4.42	-0.4	0.32	-0.24	-4.75	-2.48	-1.7	-3.89	-2.8	1.08	-1.43	-2.39	-3.93	-1.36	-1.75	-0.93	-2.72	-6.35	-4.43	-2.04	-2.48	-5.28	-5.49	-3.27	-1.87	2.41	-2.07	0	0.45	1.27	-1.11	1.45	1.64	2.76	4.62	3.78	7.92	-
19.5	19.5	8.97	6.3	4.29	5.03	2.49	-2.73	-0.11	2.5	0.22	-1.81	-0.34	-3.24	0.35	1.74	-2.24	-2.27	-4.57	-6.16	-2.03	-5.5	-2.43	-1.29	-4.07	-6.85	-3.92	-2.49	-4.19	-4.15	-5.69	-4.34	-3.34	-3.4	-0.49	-2.74	-3.02	0.82	0.86	5.19	2.98	3.21	4.42	5.22	4.74	7.91	-
19.5	19.5	8.97	6.3	4.29	5.03	2.49	-2.73	-0.11	2.5	0.22	-1.81	-0.34	-3.24	0.35	1.74	-2.24	-2.27	-4.57	-6.16	-2.03	-5.5	-2.43	-1.29	-4.07	-6.85	-3.92	-2.49	-4.19	-4.15	-5.69	-4.34	-3.34	-3.4	-0.49	-2.74	-3.02	0.82	0.86	5.19	2.98	3.21	4.42	5.22	4.74	7.91	-
5.96	2.62	2.9	6.23	2.63	2.3	3.37	1.58	0.07	3.45	4.5	0.94	4.15	5.55	3.73	2.27	-0.96	-0.33	2.28	0.85	2.14	-4.36	-4.14	-1.69	0.03	-1.03	-0.23	-0.17	-2.78	-6.96	-7.53	-12.5	-7.84	-5.18	-3.2	-7.57	-4.8	2.12	-2.18	0.62	7.67	9.28	7.78	13.9	12.8	7.83	-
14.6	13.7	7.18	5.15	1.03	0.84	3.09	-0.97	-2.6	3.97	-3.81	0.57	-0.81	-0.62	-1.29	-2.04	0.87	-4.05	-4.01	-1.31	-5.31	-3.02	-1.06	-3.91	-1.67	-1.36	-2.05	-4.09	-4.06	0.28	-0.49	-1.84	-1.76	0.61	2.82	-2.52	1.71	-4.01	-1.68	0	2.6	-0.21	1.76	5.15	-1.66	7.76	-
14.6	13.7	7.18	5.15	1.03	0.84	3.09	-0.97	-2.6	3.97	-3.81	0.57	-0.81	-0.62	-1.29	-2.04	0.87	-4.05	-4.01	-1.31	-5.31	-3.02	-1.06	-3.91	-1.67	-1.36	-2.05	-4.09	-4.06	0.28	-0.49	-1.84	-1.76	0.61	2.82	-2.52	1.71	-4.01	-1.68	0	2.6	-0.21	1.76	5.15	-1.66	7.76	-
6.3	7.66	7.14	7.41	3.16	6.06	4.66	2.4	4.09	4.62	-2.37	1.18	2.57	-1.06	-1.47	-3.02	-0.37	2.44	-1.63	-3.84	-4.03	-3.87	-3.46	-3.02	-2.17	-6	-5.42	-4.95	-9.89	-6.29	-8.57	-3.22	-4.56	-5.1	-6.13	-1.57	2.83	1.72	2.88	7.61	10.4	5.54	5.62	5.9	7.1	7.76	-
1.42	-1.9	1.93	-0.61	3.22	0.31	0.61	-0.17	-0.79	2.38	-1.11	3.21	-2.67	-1.1	-0.71	0.08	1.17	0.89	3.92	-1.32	1.98	0.16	-1.66	-1.21	-5.38	1.29	1.67	-0.56	-1.01	-0.23	-0.7	-1.39	-2.32	0.14	-2.17	-0.23	-3.06	-2.95	-1.04	-0.14	2.65	-0.37	0.79	3.3	0.7	7.76	-
14.5	13.8	16	14.6	7.47	3.03	4.14	3.14	0.86	1.9	-1.65	-0.57	-5.8	-1.53	-2.91	-5.23	-6.03	-4.01	-6.33	-7.69	-8.96	-10.2	-6.36	-8.52	-8.11	-8.19	-4.83	-3.6	-7.22	-0.76	-0.75	-1.46	0.71	-1.29	0.55	-2.66	2.8	4.01	0.75	6.3	5.54	5.18	3.73	3.57	2.59	7.69	-
18.1	9.93	7.45	9.88	2.11	6.51	-0.34	7.21	3.4	0.97	0.19	-2.28	1.6	-1.48	-2.64	0.3	-3.09	-6.51	-0.24	-8.29	-6.82	-8.63	-2.67	-4.64	-2.85	-8.66	-4.61	-4.67	-4.07	-4.01	-8.82	-5.42	-3.95	-6.16	-0.26	-1.68	0.42	1.01	0.7	2.79	5.27	1.73	5.41	6.83	10.2	7.69	-
18.1	9.93	7.45	9.88	2.11	6.51	-0.34	7.21	3.4	0.97	0.19	-2.28	1.6	-1.48	-2.64	0.3	-3.09	-6.51	-0.24	-8.29	-6.82	-8.63	-2.67	-4.64	-2.85	-8.66	-4.61	-4.67	-4.07	-4.01	-8.82	-5.42	-3.95	-6.16	-0.26	-1.68	0.42	1.01	0.7	2.79	5.27	1.73	5.41	6.83	10.2	7.69	-
14.5	13.8	16	14.6	7.47	3.03	4.14	3.14	0.86	1.9	-1.65	-0.57	-5.8	-1.53	-2.91	-5.23	-6.03	-4.01	-6.33	-7.69	-8.96	-10.2	-6.36	-8.52	-8.11	-8.19	-4.83	-3.6	-7.22	-0.76	-0.75	-1.46	0.71	-1.29	0.55	-2.66	2.8	4.01	0.75	6.3	5.54	5.18	3.73	3.57	2.59	7.69	-
10.3	4.59	4.65	-2.11	2.19	2.14	5.2	-0.1	1.01	-1.26	0.57	3.24	-2.1	-0.09	0.64	1.22	-2.91	0.32	2.16	-4.42	-4.18	-3.28	-2.9	0.73	-1.36	-1.68	-2.69	-1.18	-2.63	-4.8	-1.02	-5.38	-8.04	-4.08	-4.16	-1.97	-3.6	-3	-0.63	-1.2	4.14	4.75	2.13	5.94	6.19	7.59	-
10.3	4.59	4.65	-2.11	2.19	2.14	5.2	-0.1	1.01	-1.26	0.57	3.24	-2.1	-0.09	0.64	1.22	-2.91	0.32	2.16	-4.42	-4.18	-3.28	-2.9	0.73	-1.36	-1.68	-2.69	-1.18	-2.63	-4.8	-1.02	-5.38	-8.04	-4.08	-4.16	-1.97	-3.6	-3	-0.63	-1.2	4.14	4.75	2.13	5.94	6.19	7.59	-
12.9	0.45	1.56	2.11	0.3	2.24	2.14	3.06	5.23	4.52	1.88	1.68	3.32	-0.06	1.67	2.35	1.44	-2.07	-2.7	0.98	-2.73	-0.57	-2.75	-4.4	-2.26	-0.57	-5.63	-4.38	-3.21	-4.59	-1.86	-2.89	-3.12	-3.02	0.86	-1.36	2.57	1.16	3.61	4.25	4.34	2.45	3.58	3.34	1.97	7.57	-
9.11	3.9	4.42	5.09	5.48	8.69	4.21	2.82	4.71	-0.78	1.69	1.99	1.79	-3.1	0.77	-0.61	-0.98	-4.73	-1.21	-4.18	-6.59	-4.79	-3.33	-3.9	-10	-4.57	-8.65	-6.62	-3.64	-3.9	-0.33	-3.32	-0.05	-1.4	0.11	2.98	6.71	1.54	1.45	4.31	1.55	4.4	2.52	1.88	6.81	7.57	-
12.9	0.45	1.56	2.11	0.3	2.24	2.14	3.06	5.23	4.52	1.88	1.68	3.32	-0.06	1.67	2.35	1.44	-2.07	-2.7	0.98	-2.73	-0.57	-2.75	-4.4	-2.26	-0.57	-5.63	-4.38	-3.21	-4.59	-1.86	-2.89	-3.12	-3.02	0.86	-1.36	2.57	1.16	3.61	4.25	4.34	2.45	3.58	3.34	1.97	7.57	-
1.29	3.54	1.52	0.84	-2.1	3.95	0.84	1.55	6.25	0.65	3.3	3.04	-0.53	0.86	-1.21	2.24	-0.38	-0.17	0.06	-1.14	-1.49	-0.76	-1.94	-1.26	-2.28	2.94	-1.38	-1.76	-1.74	1.7	-1.47	-1.7	-3	-3.23	-0.21	-1.11	-2.74	1.31	0.14	2.41	3.92	-1.74	2.46	4.8	2.07	7.55	-
1.29	3.54	1.52	0.84	-2.1	3.95	0.84	1.55	6.25	0.65	3.3	3.04	-0.53	0.86	-1.21	2.24	-0.38	-0.17	0.06	-1.14	-1.49	-0.76	-1.94	-1.26	-2.28	2.94	-1.38	-1.76	-1.74	1.7	-1.47	-1.7	-3	-3.23	-0.21	-1.11	-2.74	1.31	0.14	2.41	3.92	-1.74	2.46	4.8	2.07	7.55	-
-1.53	-1.67	1.65	2.82	-1.49	1.81	0.79	-4.61	-1.13	-2.15	0.5	0.48	0.49	1.84	-3.19	-0.54	0.62	-0.95	-3.93	-1.19	2.63	1.37	-1.68	0.02	4.72	1.63	8.21	8.33	3.9	5.98	0.18	-2.66	-2.59	-3.47	-7.26	-2.71	-9.14	-3.57	-0.31	-2.38	-1.54	0.32	-2.28	3.61	3.94	7.53	-
-1.53	-1.67	1.65	2.82	-1.49	1.81	0.79	-4.61	-1.13	-2.15	0.5	0.48	0.49	1.84	-3.19	-0.54	0.62	-0.95	-3.93	-1.19	2.63	1.37	-1.68	0.02	4.72	1.63	8.21	8.33	3.9	5.98	0.18	-2.66	-2.59	-3.47	-7.26	-2.71	-9.14	-3.57	-0.31	-2.38	-1.54	0.32	-2.28	3.61	3.94	7.53	-
3.69	0.75	1.17	4.91	5.58	5.23	-0.73	0.6	1.06	-1.65	1.36	-1.12	1.01	0.31	-0.54	-2.37	0.53	0.92	-0.27	-2.85	-0.19	0.84	1.9	-3.5	-1.15	-2.33	-5.61	-3.02	-2.98	0.44	1.16	-1.22	-2.3	-0.67	-1.38	0.21	-0.17	3.16	1.62	-0.41	0.31	0.71	2.29	0.52	5.03	7.5	-
3.69	0.75	1.17	4.91	5.58	5.23	-0.73	0.6	1.06	-1.65	1.36	-1.12	1.01	0.31	-0.54	-2.37	0.53	0.92	-0.27	-2.85	-0.19	0.84	1.9	-3.5	-1.15	-2.33	-5.61	-3.02	-2.98	0.44	1.16	-1.22	-2.3	-0.67	-1.38	0.21	-0.17	3.16	1.62	-0.41	0.31	0.71	2.29	0.52	5.03	7.5	-
6.04	7.06	5.78	4.09	3.65	3.77	6.06	1.55	0.86	2.25	1.95	2.24	2.17	-0.36	-2.88	-2.26	-1.69	-2.94	-0.94	-2.8	2.78	-0.27	-1.89	1.95	-4.29	-0.41	-1.67	-6.98	-2.34	-1.61	-1.79	-0.46	-1.94	-3.93	-0.73	-1.08	-2.51	-1.29	-2.52	-0.16	6.57	2.23	7.65	7.86	6.7	7.5	-
6.04	7.06	5.78	4.09	3.65	3.77	6.06	1.55	0.86	2.25	1.95	2.24	2.17	-0.36	-2.88	-2.26	-1.69	-2.94	-0.94	-2.8	2.78	-0.27	-1.89	1.95	-4.29	-0.41	-1.67	-6.98	-2.34	-1.61	-1.79	-0.46	-1.94	-3.93	-0.73	-1.08	-2.51	-1.29	-2.52	-0.16	6.57	2.23	7.65	7.86	6.7	7.5	-
-0.01	11.4	11.1	4.21	6.39	6.17	1.31	3.39	4.16	1.75	0.04	-1.03	-1.53	-0.9	-2.96	-3.47	-5.01	-4.19	-5.83	-0.96	-1.83	-6.33	-3.81	-6.74	-3.8	-7.08	-4.24	-5.59	-4.92	-5.17	-3.85	-3.63	0.3	-5.95	-3.17	-3.57	-2.02	4.51	1.68	4.05	2.16	4.4	9.7	7.46	2.73	7.48	-
-0.01	11.4	11.1	4.21	6.39	6.17	1.31	3.39	4.16	1.75	0.04	-1.03	-1.53	-0.9	-2.96	-3.47	-5.01	-4.19	-5.83	-0.96	-1.83	-6.33	-3.81	-6.74	-3.8	-7.08	-4.24	-5.59	-4.92	-5.17	-3.85	-3.63	0.3	-5.95	-3.17	-3.57	-2.02	4.51	1.68	4.05	2.16	4.4	9.7	7.46	2.73	7.48	-
8.97	5.19	6.19	6.43	1.15	3.14	-0.04	5.07	1.81	4.24	3.81	1.64	1.02	-1.77	0.36	1.22	2.03	-2.13	-0.4	-1.89	-2.44	-0.76	-2.26	-3.58	-6.36	-2.8	-5.55	-7.4	-6.85	-6.56	-2.68	-4.02	-5.56	-5.06	-0.86	-7.93	-0.92	-2.24	1.22	4.92	6.31	9.28	7.02	9.87	6.2	7.48	-
8.97	5.19	6.19	6.43	1.15	3.14	-0.04	5.07	1.81	4.24	3.81	1.64	1.02	-1.77	0.36	1.22	2.03	-2.13	-0.4	-1.89	-2.44	-0.76	-2.26	-3.58	-6.36	-2.8	-5.55	-7.4	-6.85	-6.56	-2.68	-4.02	-5.56	-5.06	-0.86	-7.93	-0.92	-2.24	1.22	4.92	6.31	9.28	8.73	7.7	7.85	7.48	-
17.2	12.3	8.63	12.7	5.4	5.04	2.48	2.5	1.39	-2.56	-4.95	-3.26	-4.53	-4.25	-3.4	-2.33	-3.87	-3.99	-5.23	-2.32	-3.68	-4.46	-2.73	-4.44	-7.68	-1.96	0.01	-3.9	-2.31	1.88	-0.05	-0.7	-8.19	-0.78	0.6	3.08	-2.03	-3.47	-4.37	-0.01	1.18	3.88	4.44	3.8	6.08	7.47	-
9.09	16.9	14.2	1.58	14.8	5.51	5.58	2.1	-5.29	-5.12	-0.66	-2.69	-11.9	-1.87	4.71	-11.5	2.86	-10.9	-0.55	-11	-2.67	1.51	-11.5	-2.91	0.01	3.48	-13.3	0.16	-9.07	-4.16	-1.34	-3.63	3.31	5.13	1.25	1.99	-6.18	2.44	-2.56	3.45	7.28	-2.39	-1.71	8.67	-0.37	7.45	-
9.09	16.9	14.2	1.58	14.8	5.51	5.58	2.1	-5.29	-5.12	-0.66	-2.69	-11.9	-1.87	4.71	-11.5	2.86	-10.9	-0.55	-11	-2.67	1.51	-11.5	-2.91	0.01	3.48	-13.3	0.16	-9.07	-4.16	-1.34	-3.63	3.31	5.13	1.25	1.99	-6.18	2.44	-2.56	3.45	7.28	-2.39	-1.71	8.67	-0.37	7.45	-
16	9.68	11.3	6.54	7.25	7.66	1.19	-0.15	6.06	-2.58	-5.07	-0.96	-4.07	-0.9	-6.97	-3.87	-1.29	-3.5	-3.71	-2.96	-1.86	0.03	-5.28	-4.45	-8.79	-4.31	-7	-5.8	-3.16	-6.58	-2.03	-3.47	-0.55	0.81	-0.6	0.58	1.18	-0.24	0.94	-0.93	4.29	2.3	5.91	3.86	4.15	7.45	-
11.5	8.66	-1.02	0.04	0.62	4.63	2.5	1.15	3.05	-1.92	-0.69	-2.62	-0.08	1.73	0.18	-0.93	4.98	-0.61	2.77	-2.03	-1.8	2.42	-4.56	1.49	-2.65	-2.2	-2.34	-4.21	-1.3	0.65	-3.82	-5.14	1.46	-3.97	-3.23	-0.27	-3.34	-2.47	-3.83	-5.14	-0.31	2.26	3.01	7.54	6.3	7.36	-
11.5	8.66	-1.02	0.04	0.62	4.63	2.5	1.15	3.05	-1.92	-0.69	-2.62	-0.08	1.73	0.18	-0.93	4.98	-0.61	2.77	-2.03	-1.8	2.42	-4.56	1.49	-2.65	-2.2	-2.34	-4.21	-1.3	0.65	-3.82	-5.14	1.46	-3.97	-3.23	-0.27	-3.34	-2.47	-3.83	-5.14	-0.31	2.26	3.01	7.54	6.3	7.36	-
11.5	8.66	-1.02	0.04	0.62	4.63	2.5	1.15	3.05	-1.92	-0.69	-2.62	-0.08	1.73	0.18	-0.93	4.98	-0.61	2.77	-2.03	-1.8	2.42	-4.56	1.49	-2.65	-2.2	-2.34	-4.21	-1.3	0.65	-3.82	-5.14	1.46	-3.97	-3.23	-0.27	-3.34	-2.47	-3.83	-5.14	-0.31	2.26	3.01	7.54	6.3	7.36	-
11.5	8.66	-1.02	0.04	0.62	4.63	2.5	1.15	3.05	-1.92	-0.69	-2.62	-0.08	1.73	0.18	-0.93	4.98	-0.61	2.77	-2.03	-1.8	2.42	-4.56	1.49	-2.65	-2.2	-2.34	-4.21	-1.3	0.65	-3.82	-5.14	1.46	-3.97	-3.23	-0.27	-3.34	-2.47	-3.83	-5.14	-0.31	2.26	3.01	7.54	6.3	7.36	-
1.38	0.9	2.12	6.13	1.51	-1.89	0.33	1.2	0.94	3.99	-1.53	-1.13	-1.22	-1.77	4.75	1.94	0	-0.21	-0.59	-1.52	-2.01	-2.05	-0.49	-2.36	2.88	2.51	1.15	-1.67	-4.31	1.31	1.12	1.06	1.12	-0.32	0.74	-0.62	-1.35	0.21	-0.54	-3.05	1.48	0.61	1.64	1.54	1.78	7.33	-
1.38	0.9	2.12	6.13	1.51	-1.89	0.33	1.2	0.94	3.99	-1.53	-1.13	-1.22	-1.77	4.75	1.94	0	-0.21	-0.59	-1.52	-2.01	-2.05	-0.49	-2.36	2.88	2.51	1.15	-1.67	-4.31	1.31	1.12	1.06	1.12	-0.32	0.74	-0.62	-1.35	0.21	-0.54	-3.05	1.48	0.61	1.64	1.54	1.78	7.33	-
14.4	19	18.5	11	6.87	1.16	3.57	3.13	-4.1	-1.57	-6.23	-6.03	-5.26	-2.68	2.01	-2.61	-4.94	-2.35	-3.69	-2.66	-5.28	-1.38	-8.62	1.66	-5.74	-3.75	-5.16	-1.65	-2.12	-1.68	1.6	-4.04	-4.36	1.19	-0.94	-0.48	0.54	0.42	1.34	2.65	-0.86	4.22	2.69	4.68	5.46	7.32	-
-7.05	-6.7	-3.56	-2.64	-3	-1.01	1.52	4.75	-1.56	0.85	3.82	5.67	4.07	7.17	6.28	7.68	4.25	6.77	4.44	2.36	-3.25	-7.88	-7.48	-7.82	-8.48	-8.8	-8.69	-9.51	-8.61	-8.52	-8.27	-5.48	-6.33	-2.63	-3.36	-2.7	-1.13	-2.38	-1.87	3.85	3.19	6.2	5.95	6.79	8.38	7.24	-
-7.67	-1.99	-2.74	0.54	0.53	3.92	4.69	4.33	5.02	1.92	8.66	6.8	6.74	1.88	4.75	0.74	-1.54	-2.45	-8.95	-5.38	-6.63	-5.55	-9.1	-5.73	-8.03	-5.59	-7.8	-5.26	-6.66	-8.62	-4.94	-3.38	-4.36	-1.03	-2.43	0.94	-0.93	-0.18	-1.02	1.09	4.63	3.88	6.54	6.93	7.86	7.21	-
-7.67	-1.99	-2.74	0.54	0.53	3.92	4.69	4.33	5.02	1.92	8.66	6.8	6.74	1.88	4.75	0.74	-1.54	-2.45	-8.95	-5.38	-6.63	-5.55	-9.1	-5.73	-8.03	-5.59	-7.8	-5.26	-6.66	-8.62	-4.94	-3.38	-4.36	-1.03	-2.43	0.94	-0.93	-0.18	-1.02	1.09	4.63	3.88	6.54	6.93	7.86	7.21	-
13.7	10.8	9.5	8.79	0.87	6.02	3.29	2.52	3.08	6.28	2.11	2.01	4.82	2.87	2.01	0.3	-5.4	-2.9	1.24	-4.29	-1.16	1.22	-0.47	-1.87	-6.59	-5.93	-5.83	-6.07	-8.78	-7.2	-4.11	-1.03	-4.67	-10	-9.84	-1.99	-4.42	-0.72	2.2	7.47	9.44	10	10.2	15.8	9.47	7.2	-
-3.04	-7.96	-1.16	0.58	-2.58	3.23	5.58	3.1	3.56	2.27	4.54	6.57	4.3	1.18	-2	-0.35	-3.32	-3.06	-3.49	-1.4	-4.57	-5.19	-1.52	-3.07	-5.54	-5.63	-7.25	-7.23	-5.6	0.67	-0.85	-2.79	1.58	-0.85	5.24	-2.51	3.69	3.09	-4.97	5.72	4.48	-0.94	3.52	2.03	-1.75	7.15	-
-3.04	-7.96	-1.16	0.58	-2.58	3.23	5.58	3.1	3.56	2.27	4.54	6.57	4.3	1.18	-2	-0.35	-3.32	-3.06	-3.49	-1.4	-4.57	-5.19	-1.52	-3.07	-5.54	-5.63	-7.25	-7.23	-5.6	0.67	-0.85	-2.79	1.58	-0.85	5.24	-2.51	3.69	3.09	-4.97	5.72	4.48	-0.94	3.52	2.03	-1.75	7.15	-
4.24	5.26	6.28	6.96	5.19	6.35	7.51	0.5	2.88	4.56	3.08	5.5	-0.19	1.92	-0.66	-1.58	-1.24	-4.14	-3.96	-3.14	-4.14	-3.8	-6.29	-6.96	-7.99	-2.2	-11.9	-9.28	-7.89	-8.65	-10.4	-9.28	-8.03	-2.77	-9.42	-4.3	3.84	3.85	7.06	5.46	10.2	9.18	10.1	6.57	9.58	7.1	-
-4.28	13.1	14.8	19.5	10.3	1.94	-0.31	-2.95	-2.63	1.03	-2.08	-0.24	-0.58	1.35	-1.86	-1.05	-2.94	-5.61	-5.73	-6.27	-6.28	-8.48	-9.67	-8.11	-4.21	-8.58	-9.14	-4.34	-5.09	-5.15	-2.21	-5.28	-2.45	2.94	1.21	0.26	-1.06	3.41	4.15	3.29	0.09	5.08	6.89	6.64	6.69	7.07	-
-0.77	3.13	3.24	1.01	-1.66	0.05	0.4	3.88	1.56	6.46	2.57	0.25	-4.13	-0.52	4.08	0.71	0.28	-5.01	-2.08	-4.57	-1.49	-4.29	-2.63	-4.64	0.22	-1.02	-5.99	-2.77	-3.78	-4.53	-2.69	-0.07	1.51	-2.62	-1.29	2.2	5.33	-2.21	-1.22	1.81	-2.07	1.99	-0.54	2.67	1.83	7.06	-
-0.77	3.13	3.24	1.01	-1.66	0.05	0.4	3.88	1.56	6.46	2.57	0.25	-4.13	-0.52	4.08	0.71	0.28	-5.01	-2.08	-4.57	-1.49	-4.29	-2.63	-4.64	0.22	-1.02	-5.99	-2.77	-3.78	-4.53	-2.69	-0.07	1.51	-2.62	-1.29	2.2	5.33	-2.21	-1.22	1.81	-2.07	1.99	-0.54	2.67	1.83	7.06	-
8.88	4.45	4.1	4.49	1.59	7.55	2.92	2.26	-1.83	3.15	2.58	-0.31	-1.68	0.07	3.74	0	-4.03	-4.1	-1.09	-4.6	-1.94	-3.89	-5.88	-3.9	-7.04	-4.74	-4.91	-4.89	-5.99	-7.21	-4.76	-1.27	-5.8	-2.25	0.91	-2.58	0.04	6.38	0.51	2.01	2.68	4.01	4.26	3.4	4.69	7.02	-
8.88	4.45	4.1	4.49	1.59	7.55	2.92	2.26	-1.83	3.15	2.58	-0.31	-1.68	0.07	3.74	0	-4.03	-4.1	-1.09	-4.6	-1.94	-3.89	-5.88	-3.9	-7.04	-4.74	-4.91	-4.89	-5.99	-7.21	-4.76	-1.27	-5.8	-2.25	0.91	-2.58	0.04	6.38	0.51	2.01	2.68	4.01	4.26	3.4	4.69	7.02	-
11.9	16.8	4.74	4.6	6.72	6.95	4.9	4.61	-1.23	5.68	1.7	-1.95	0.53	-0.21	0.07	-4.99	-6.04	-7.64	-3.94	-6.32	-3.71	-4.75	-8.6	-4.04	-6	-1.93	-6.83	-6.11	-2.44	-3.34	0.22	-5.56	1.97	0.23	0.53	-2.97	0.53	5.16	-0.32	1.39	2.8	5.26	4.84	0.78	4.57	7	-
10.9	11	8.95	2.99	4.24	3.13	1.97	0.34	2.02	-1.09	2.38	-0.76	0.68	-2	-0.08	-2.47	-0.36	-3.13	-3.08	-2.98	-6.42	-4.8	-2.6	-4.21	-5.51	-2.88	-4.88	-3.17	-1.77	-3.93	-5.16	-2.91	-2.51	-1.9	-4.24	-0.66	-0.08	-0.81	1.71	3.77	2.77	5.25	1.14	4.85	3.76	6.94	-
0.49	13.9	9.64	4.53	6.89	8.18	4.81	4.61	4.94	4.02	1.04	0.65	-2.69	-3.62	-5.8	-2.56	-7.39	-0.44	-7.31	-5.08	-4.24	-5.57	-8.06	-7.41	-2.83	-7.42	-6.61	-6.7	-5.48	-8.37	-5.86	-4.48	-2.32	-4.72	-0.72	-3.13	1.86	4.43	4.59	3.46	5.12	3.72	5.35	7.51	7.19	6.92	-
0.49	13.9	9.64	4.53	6.89	8.18	4.81	4.61	4.94	4.02	1.04	0.65	-2.69	-3.62	-5.8	-2.56	-7.39	-0.44	-7.31	-5.08	-4.24	-5.57	-8.06	-7.41	-2.83	-7.42	-6.61	-6.7	-5.48	-8.37	-5.86	-4.48	-2.32	-4.72	-0.72	-3.13	1.86	4.43	4.59	3.46	5.12	3.72	5.35	7.51	7.19	6.92	-
-11.9	1.01	1.95	1.29	1.51	-1.32	4.07	2.22	1.88	-2.62	-1.61	2.25	-1.57	-0.88	-4.09	4.12	-0.35	-0.17	-1.76	0.4	1.45	-0.68	2.31	1.27	1.95	-0.85	-1.77	-3.66	-1.14	-0.63	-3.48	-4.19	-0.08	-1.45	-1.92	-1.02	-2.43	-4.61	1.71	-0.26	-4.14	1	2.98	3.93	5.45	6.92	-
-11.9	1.01	1.95	1.29	1.51	-1.32	4.07	2.22	1.88	-2.62	-1.61	2.25	-1.57	-0.88	-4.09	4.12	-0.35	-0.17	-1.76	0.4	1.45	-0.68	2.31	1.27	1.95	-0.85	-1.77	-3.66	-1.14	-0.63	-3.48	-4.19	-0.08	-1.45	-1.92	-1.02	-2.43	-4.61	1.71	-0.26	-4.14	1	2.98	3.93	5.45	6.92	-
-1.2	2.87	-0.24	8.54	3.34	4.06	9.98	1.99	0.37	-1.68	0.38	-1.76	-2.16	2.13	-2.2	-5.11	-1.61	0.61	3.03	1.27	-8.26	-2.91	-2.3	-9.24	-5.8	-1.23	-2.72	-1.3	-5.33	-7.13	1.22	-3.89	-4	-4.28	1.65	-1.68	-3.33	1.02	4.38	2.91	5.5	1.2	1.7	5.16	4.41	6.89	-
2.68	6.87	4.13	0.89	5.55	6.53	4.09	6.5	2.02	2.33	0.21	-2.35	1.17	2.07	-3.32	-0.11	-3.29	-5.32	-4	-4.51	-1.49	-5.65	-4.97	-3.98	-4.9	-8.38	-8.2	-5.31	-4.59	-1.47	-3.73	-3.89	-3.72	-1.56	2.2	-2.22	-0.56	1.4	2.32	5.79	5.83	4.28	5.21	1.75	1.34	6.82	-
2.68	6.87	4.13	0.89	5.55	6.53	4.09	6.5	2.02	2.33	0.21	-2.35	1.17	2.07	-3.32	-0.11	-3.29	-5.32	-4	-4.51	-1.49	-5.65	-4.97	-3.98	-4.9	-8.38	-8.2	-5.31	-4.59	-1.47	-3.73	-3.89	-3.72	-1.56	2.2	-2.22	-0.56	1.4	2.32	5.79	5.83	4.28	5.21	1.75	1.34	6.82	-
-0.31	13.6	16.8	11.2	10.2	4.26	6.42	4.07	5.02	-3.54	-2.51	-5.03	-4.32	-3.16	-7.37	-6.53	-6.02	-5.65	-2.34	-6.47	-5.54	-7.44	-5.79	-7.72	-6.03	-8.32	-6.66	-6.8	-7.01	-3.33	-6.11	-2.57	-0.73	1.13	2.51	1.82	1.82	2.74	3.96	3.34	2.53	3.01	4.82	5.08	5.7	6.82	-
-0.31	13.6	16.8	11.2	10.2	4.26	6.42	4.07	5.02	-3.54	-2.51	-5.03	-4.32	-3.16	-7.37	-6.53	-6.02	-5.65	-2.34	-6.47	-5.54	-7.44	-5.79	-7.72	-6.03	-8.32	-6.66	-6.8	-7.01	-3.33	-6.11	-2.57	-0.73	1.13	2.51	1.82	1.82	2.74	3.96	3.34	2.53	3.01	4.82	5.08	5.7	6.82	-
7.14	8.85	4.3	4.19	3.09	2.36	-0.14	2.23	1.46	1.56	0.82	2.35	0.85	-0.19	0.49	3.11	-0.69	-3.11	0.64	-4.1	-4.8	-3.1	-5.5	-2.96	-1.89	-0.17	-6.61	-9.46	-4.71	-6.91	-7.65	-1.55	-2.97	-4.38	-1.19	-2.05	1.56	1.18	2.36	2.78	6.3	2.49	-0.61	6.05	6.22	6.8	-
7.14	8.85	4.3	4.19	3.09	2.36	-0.14	2.23	1.46	1.56	0.82	2.35	0.85	-0.19	0.49	3.11	-0.69	-3.11	0.64	-4.1	-4.8	-3.1	-5.5	-2.96	-1.89	-0.17	-6.61	-9.46	-4.71	-6.91	-7.65	-1.55	-2.97	-4.38	-1.19	-2.05	1.56	1.18	2.36	2.78	6.3	2.49	-0.61	6.05	6.22	6.8	-
5.16	3.4	-1.35	2.97	0.65	-1.32	8.7	1.78	9.42	-2.83	-1.43	3.45	-0.06	-0.7	10.1	-2.25	-1.26	-0.64	1.03	-0.08	-6.77	1.01	-4.73	6.73	-3.18	-7.34	-4.5	-7.93	-10.4	-5.5	-2.57	-7.04	-7.91	-6.19	-1.29	4.23	5.87	3.07	0.52	-0.65	2.19	5.85	5.51	5.26	2.64	6.75	-
5.16	3.4	-1.35	2.97	0.65	-1.32	8.7	1.78	9.42	-2.83	-1.43	3.45	-0.06	-0.7	10.1	-2.25	-1.26	-0.64	1.03	-0.08	-6.77	1.01	-4.73	6.73	-3.18	-7.34	-4.5	-7.93	-10.4	-5.5	-2.57	-7.04	-7.91	-6.19	-1.29	4.23	5.87	3.07	0.52	-0.65	2.19	5.85	5.51	5.26	2.64	6.75	-
7.25	10.6	10.8	7.52	3.02	-1.31	-3.24	-0.65	-3.27	2.45	-3.07	-2.83	-3.89	-0.03	-1.79	-5.28	-2.11	0.2	-1.34	-2.42	-0.77	-0.38	-1.83	-1.92	0.86	4	-2.01	-3.02	-0.18	-4.2	-1.05	-4.15	-1.08	-6.89	-0.38	-1.07	-1.21	1.48	0.71	-0.28	-2.27	-1.55	2	4.49	2.99	6.74	-
7.25	10.6	10.8	7.52	3.02	-1.31	-3.24	-0.65	-3.27	2.45	-3.07	-2.83	-3.89	-0.03	-1.79	-5.28	-2.11	0.2	-1.34	-2.42	-0.77	-0.38	-1.83	-1.92	0.86	4	-2.01	-3.02	-0.18	-4.2	-1.05	-4.15	-1.08	-6.89	-0.38	-1.07	-1.21	1.48	0.71	-0.28	-2.27	-1.55	2	4.49	2.99	6.74	-
16.4	10	8.51	5.62	5.25	3.99	-0.26	3	0.28	3.53	-1.77	0.71	-3.72	-3.55	0.21	-1.84	-0.38	-0.44	-4.42	-2.19	-2.18	-3.74	-3.79	-4.99	-4.96	-2.8	-4.15	-3.9	-4.21	-7.38	-3.93	-3.48	0.01	-2.17	0.03	-0.35	2.89	-0.95	3.19	-0.23	1.84	5.45	0.58	3.96	7.01	6.69	-
7.53	6.37	8.78	5.98	4.17	6.34	5.17	1.72	0.47	3.45	1.11	0.19	0.54	-3.4	-0.99	-2.21	-2.61	-0.84	-5.61	-4.94	-6.39	-5.56	-4.71	-4.23	-6.89	-4.95	-6.58	-6.35	-7.03	-6.45	-3.21	-7.19	-5.58	-1.13	-1.04	0.5	-1.03	-1.53	1.84	2.94	6.95	5.89	11.2	4.28	4.22	6.64	-
7.53	6.37	8.78	5.98	4.17	6.34	5.17	1.72	0.47	3.45	1.11	0.19	0.54	-3.4	-0.99	-2.21	-2.61	-0.84	-5.61	-4.94	-6.39	-5.56	-4.71	-4.23	-6.89	-4.95	-6.58	-6.35	-7.03	-6.45	-3.21	-7.19	-5.58	-1.13	-1.04	0.5	-1.03	-1.53	1.84	2.94	6.95	5.89	11.2	4.28	4.22	6.64	-
2.3	13.3	11.8	3.69	0.44	5.38	0	2.34	-2.02	-0.19	0.03	-0.34	-1.26	0.58	-1.27	-1.88	-1.26	-3.91	4.25	-2.49	1.03	-0.12	-1.8	-2.11	-1.07	-5.36	-5.1	-8.09	-6.76	-4.39	-3.87	-7.31	-2.16	-5.54	-5.49	-2.64	-0.53	-4.3	4.06	4.99	5.36	5.01	6.16	2.86	7.89	6.62	-
2.3	13.3	11.8	3.69	0.44	5.38	0	2.34	-2.02	-0.19	0.03	-0.34	-1.26	0.58	-1.27	-1.88	-1.26	-3.91	4.25	-2.49	1.03	-0.12	-1.8	-2.11	-1.07	-5.36	-5.1	-8.09	-6.76	-4.39	-3.87	-7.31	-2.16	-5.54	-5.49	-2.64	-0.53	-4.3	4.06	4.99	5.36	5.01	6.16	2.86	7.89	6.62	-
1.83	4.53	11.9	5.98	2.36	6.4	2.23	2.13	-3.32	-2.25	4.83	-3.87	-3.67	0.99	-3.01	-4.4	-2.88	-8.24	-7.51	-3.94	-1.77	-3.69	-2.44	1.17	0.45	-5.92	-6.99	-2.26	-2.46	-3.97	-5.22	-4.92	-2.87	-6.04	-0.48	-2.79	-0.21	0.32	-0.42	-1.08	2.31	7.87	3.68	2.84	6.64	6.61	-
1.83	4.53	11.9	5.98	2.36	6.4	2.23	2.13	-3.32	-2.25	4.83	-3.87	-3.67	0.99	-3.01	-4.4	-2.88	-8.24	-7.51	-3.94	-1.77	-3.69	-2.44	1.17	0.45	-5.92	-6.99	-2.26	-2.46	-3.97	-5.22	-4.92	-2.87	-6.04	-0.48	-2.79	-0.21	0.32	-0.42	-1.08	2.31	7.87	3.68	2.84	6.64	6.61	-
7.95	11.4	7.94	1.69	4.28	5.09	5.35	0.16	-1.92	3.13	2.13	0.79	-1.13	-2.59	-4.7	-1.11	0.32	-2.38	-6.2	-3.81	-0.03	-3.19	-1.5	-0.56	-5.15	-1.99	-2.38	-7.55	-5.96	-3.05	-4.42	-0.78	-1.18	-2.59	-4.65	-0.34	4.53	-2.26	6.23	-4.05	5	5.46	1.96	2	5.89	6.53	-
7.55	0.55	0.42	-0.27	2.6	0.79	2.02	1.1	0.06	-1.2	6.04	-0.24	-2.11	1.09	3.16	2.03	1.29	-3	-1.81	-0.48	0.58	-5.41	1.99	-3.57	-2.09	-2.29	-2.56	-3.56	-0.8	-1.91	-0.3	-3.08	0.7	-2.76	-3.38	-1.88	-1.52	-3.67	-1.12	-1.13	2.74	-0.51	2.79	3.9	6.09	6.52	-
7.55	0.55	0.42	-0.27	2.6	0.79	2.02	1.1	0.06	-1.2	6.04	-0.24	-2.11	1.09	3.16	2.03	1.29	-3	-1.81	-0.48	0.58	-5.41	1.99	-3.57	-2.09	-2.29	-2.56	-3.56	-0.8	-1.91	-0.3	-3.08	0.7	-2.76	-3.38	-1.88	-1.52	-3.67	-1.12	-1.13	2.74	-0.51	2.79	3.9	6.09	6.52	-
7.66	3.92	0.52	4.27	3.18	2.06	3.63	0.72	-2.47	2.31	-3.47	1.79	0.37	-2.13	0.05	1.07	0.43	0.16	-1.81	0.76	-1.63	2.25	-1.06	-3.76	-1.46	-4.06	2.23	-0.66	-0.05	0.81	-1.19	-0.13	-4.03	-4.34	-2.76	-2.85	-1.38	-0.4	-1.17	-0.99	2.13	2.57	3.31	1.73	5.64	6.52	-
7.66	3.92	0.52	4.27	3.18	2.06	3.63	0.72	-2.47	2.31	-3.47	1.79	0.37	-2.13	0.05	1.07	0.43	0.16	-1.81	0.76	-1.63	2.25	-1.06	-3.76	-1.46	-4.06	2.23	-0.66	-0.05	0.81	-1.19	-0.13	-4.03	-4.34	-2.76	-2.85	-1.38	-0.4	-1.17	-0.99	2.13	2.57	3.31	1.73	5.64	6.52	-
2.96	0	3.28	1.53	2.99	0.69	-0.56	0.19	-2.93	2.12	4.26	0.58	3.46	0.18	0.94	-0.34	3.12	-1.68	0.41	-3.24	3.34	1.36	-1.21	1.92	-0.17	-1.14	-0.48	-2.24	-3.51	-1.15	-2.69	-2.81	0.37	-2.7	0.64	-1.29	-0.72	2.6	0.77	0.65	0.5	4.28	1.31	1.34	2.95	6.47	-
10.6	9.48	7.55	8.14	7.76	6.31	0.91	4.14	1.81	0.45	-1.61	-2.78	-2.74	-4.19	-3.91	-4.68	-1.24	-3.58	-4.87	-1.65	-3.89	-2.58	-5.35	-6.08	-4.52	-4.31	-2.19	-1.49	-4.21	-0.14	-4.01	-4.39	-3.28	-0.92	-5.49	-0.78	-0.1	2.88	-2.55	4.39	3.51	3.19	5.09	5.24	4.56	6.45	-
10.6	9.48	7.55	8.14	7.76	6.31	0.91	4.14	1.81	0.45	-1.61	-2.78	-2.74	-4.19	-3.91	-4.68	-1.24	-3.58	-4.87	-1.65	-3.89	-2.58	-5.35	-6.08	-4.52	-4.31	-2.19	-1.49	-4.21	-0.14	-4.01	-4.39	-3.28	-0.92	-5.49	-0.78	-0.1	2.88	-2.55	4.39	3.51	3.19	5.09	5.24	4.56	6.45	-
14.3	9.24	6.22	3.63	2.94	2.63	2.36	-2.48	-0.51	0.87	2.04	1.35	-4.14	-1.64	-3.66	-2.5	-0.55	2.6	-1.94	-3.75	0.32	-2.76	-4.32	-3.15	-2.25	-3.7	-1.47	-1.87	-2.92	-0.64	-3.58	-5.34	-1.69	-5.46	-3.6	3.68	1.75	-1.83	-2.3	3.01	3.85	3.8	-0.84	3.61	1.9	6.44	-
14.3	9.24	6.22	3.63	2.94	2.63	2.36	-2.48	-0.51	0.87	2.04	1.35	-4.14	-1.64	-3.66	-2.5	-0.55	2.6	-1.94	-3.75	0.32	-2.76	-4.32	-3.15	-2.25	-3.7	-1.47	-1.87	-2.92	-0.64	-3.58	-5.34	-1.69	-5.46	-3.6	3.68	1.75	-1.83	-2.3	3.01	3.85	3.8	-0.84	3.61	1.9	6.44	-
12.9	3.13	4.58	6.6	7.76	2.46	5.37	4.46	5.61	1.8	0.76	-0.88	0.43	-3.07	-1.23	-1.98	-6.19	-2.97	-4.4	-8.64	-9.41	-7.73	-1.29	-5.95	-4.28	-5.29	-4.17	-4.09	-5.14	-4.91	-6.45	-5.78	-7.46	-3.75	1.67	3.68	1.66	6.93	2.33	1.53	2.76	5.5	3.66	3.03	4.83	6.43	-
12.9	3.13	4.58	6.6	7.76	2.46	5.37	4.46	5.61	1.8	0.76	-0.88	0.43	-3.07	-1.23	-1.98	-6.19	-2.97	-4.4	-8.64	-9.41	-7.73	-1.29	-5.95	-4.28	-5.29	-4.17	-4.09	-5.14	-4.91	-6.45	-5.78	-7.46	-3.75	1.67	3.68	1.66	6.93	2.33	1.53	2.76	5.5	3.66	3.03	4.83	6.43	-
10.1	9.64	4.28	3.76	2.2	2.93	-0.82	1.29	-0.43	0.11	0.37	-0.36	-5.17	-2.09	-6.26	0.31	1.25	-4.04	-0.02	1.16	-1.34	0.01	-5.09	-2.33	-3.79	0.01	-3.78	-2.31	-0.47	-0.97	1.61	-2.65	0.99	-2.6	2.53	-1.93	-1.88	-2.07	-0.8	-1.49	2.67	0.9	0.52	2.66	-0.97	6.43	-
10.1	9.64	4.28	3.76	2.2	2.93	-0.82	1.29	-0.43	0.11	0.37	-0.36	-5.17	-2.09	-6.26	0.31	1.25	-4.04	-0.02	1.16	-1.34	0.01	-5.09	-2.33	-3.79	0.01	-3.78	-2.31	-0.47	-0.97	1.61	-2.65	0.99	-2.6	2.53	-1.93	-1.88	-2.07	-0.8	-1.49	2.67	0.9	0.52	2.66	-0.97	6.43	-
1.3	-0.84	0.46	0.85	1.04	4.31	3.76	-1.59	-1.41	-0.51	0.8	-0.27	1.77	5.79	1.89	-3.09	0.84	-0.18	1.61	-2.72	0.08	-4.41	1.36	-2.86	-0.23	-3.56	-2.24	-0.42	0.03	-2.81	-2.34	0.73	0.39	-1.19	-1.99	-4.22	-3.4	-3.06	-1.21	-0.16	-1.24	1.15	4.44	5.64	4.81	6.42	-
3.63	1.52	3.32	1.36	4.32	4.36	2.39	-1.32	4.05	1.86	3.68	0.11	1.22	-3.61	-2.48	-3.02	0.75	0.86	-3.2	-6.03	-1.03	-0.83	-2.68	1.68	-3.06	-1.71	-6.39	-6.08	-5.28	-7.39	-2.8	-2.89	2.27	0.4	0.05	-1.24	1.78	4.09	1.86	-0.99	0.31	0.79	3.49	4.23	2.63	6.37	-
3.63	1.52	3.32	1.36	4.32	4.36	2.39	-1.32	4.05	1.86	3.68	0.11	1.22	-3.61	-2.48	-3.02	0.75	0.86	-3.2	-6.03	-1.03	-0.83	-2.68	1.68	-3.06	-1.71	-6.39	-6.08	-5.28	-7.39	-2.8	-2.89	2.27	0.4	0.05	-1.24	1.78	4.09	1.86	-0.99	0.31	0.79	3.49	4.23	2.63	6.37	-
5.58	8.06	2.62	4.32	3.4	0	-0.57	3.18	4.41	-1.5	-0.25	0.72	3.81	0.43	1.01	6.09	-1.66	-0.26	-2.79	-0.69	-1.76	-4.48	-2.16	-3.27	-3.79	-5.02	-2.24	-0.87	-5.67	0.49	-2.89	-0.41	-7.41	-0.54	-3.42	0.48	-2.01	-3.46	1.73	2.41	5.94	3.78	2.29	6.23	3.26	6.35	-
5.58	8.06	2.62	4.32	3.4	0	-0.57	3.18	4.41	-1.5	-0.25	0.72	3.81	0.43	1.01	6.09	-1.66	-0.26	-2.79	-0.69	-1.76	-4.48	-2.16	-3.27	-3.79	-5.02	-2.24	-0.87	-5.67	0.49	-2.89	-0.41	-7.41	-0.54	-3.42	0.48	-2.01	-3.46	1.73	2.41	5.94	3.78	2.29	6.23	3.26	6.35	-
-9.48	0.37	11.1	3.34	3.68	8.35	3.04	-0.12	-3.57	1.66	-0.91	-1.38	-3.54	-0.99	-4.33	-1.75	-1.25	-1.51	-4.58	-3.13	-2.63	-6.58	-8.48	-6.24	-4.31	-6.75	-5.78	-3.84	-1.93	-4.79	2.1	1.95	-1.98	3.48	1.4	-1.6	5.05	-0.27	1.79	2.99	0.1	-0.97	2.45	4.09	-1.27	6.32	-
-9.48	0.37	11.1	3.34	3.68	8.35	3.04	-0.12	-3.57	1.66	-0.91	-1.38	-3.54	-0.99	-4.33	-1.75	-1.25	-1.51	-4.58	-3.13	-2.63	-6.58	-8.48	-6.24	-4.31	-6.75	-5.78	-3.84	-1.93	-4.79	2.1	1.95	-1.98	3.48	1.4	-1.6	5.05	-0.27	1.79	2.99	0.1	-0.97	2.45	4.09	-1.27	6.32	-
17.5	12.7	12.5	8.77	6.4	7.34	-0.36	0.56	-0.1	-1.22	2.28	-1.29	0.52	-3.96	-1.52	-4.59	-3.72	-3.17	-4.9	-4.8	-11.6	-0.66	-5.22	-5.56	-1.6	-3.78	-5.44	-3.27	2.65	-5.89	-0.44	-2.65	-4.99	-3.35	-4.9	0.87	0.79	0.1	-2.5	-0.77	3.33	7.9	3.04	7.99	7.59	6.29	-
-3.31	0.29	-0.62	3.63	2.41	1.04	-0.33	3.02	-2.96	-1.71	-0.15	1.72	1.26	-0.65	-1.26	2.77	4.12	-1.49	2.97	-0.98	0.96	0.11	-3.03	-1.51	-1.17	-0.5	-0.38	-2.24	-2.29	1.56	0.6	-4.2	-1.42	-1.51	-0.33	-3.98	-3.79	-0.62	-3.61	-0.03	2.24	2.71	3.21	-0.84	6.44	6.27	-
-3.31	0.29	-0.62	3.63	2.41	1.04	-0.33	3.02	-2.96	-1.71	-0.15	1.72	1.26	-0.65	-1.26	2.77	4.12	-1.49	2.97	-0.98	0.96	0.11	-3.03	-1.51	-1.17	-0.5	-0.38	-2.24	-2.29	1.56	0.6	-4.2	-1.42	-1.51	-0.33	-3.98	-3.79	-0.62	-3.61	-0.03	2.24	2.71	3.21	-0.84	6.44	6.27	-
15.4	16.6	1.54	3.22	3.91	4.94	1.56	0.67	-0.7	-2.41	0.09	-1.03	-1.47	-4.65	-1.77	0.07	-2.53	1.07	-2.23	-0.45	-1.37	-1.24	-3.91	-2.54	-2.63	-0.66	-2.53	-4.36	1.74	-0.25	-2.66	-5.43	-1.88	-1.44	-0.36	1.42	-1.6	1.02	-0.26	-3.87	4.36	-0.26	1.42	2.88	0.1	6.27	-
-1.61	6.24	5.02	6.1	5.7	5.52	1.62	-1.06	2.39	3.29	2.2	1.36	-0.25	0.89	-3.74	-0.78	-5.22	-4.94	-7.63	-6.98	-1.3	-7.37	-6.11	-4.03	-5.46	-7.4	-3.71	-7.53	-3.25	-2.78	3.4	-0.88	-1.29	0.45	-0.07	4.84	2.96	3.88	0.88	2.27	0.73	5.02	2.26	-1.34	0.11	6.25	-
-1.61	6.24	5.02	6.1	5.7	5.52	1.62	-1.06	2.39	3.29	2.2	1.36	-0.25	0.89	-3.74	-0.78	-5.22	-4.94	-7.63	-6.98	-1.3	-7.37	-6.11	-4.03	-5.46	-7.4	-3.71	-7.53	-3.25	-2.78	3.4	-0.88	-1.29	0.45	-0.07	4.84	2.96	3.88	0.88	2.27	0.73	5.02	2.26	-1.34	0.11	6.25	-
5.1	6.1	7.15	3.43	4.99	7.97	4.59	1.27	2.5	-2.38	0.25	-2.52	0.93	-1.72	-0.74	-2.45	-2.94	0.71	-1.61	0.11	-0.82	-3.18	-8.2	-6.41	-3.17	-6.99	-4.46	-6.69	-5.47	-7.7	-1.7	-8.21	-3.15	-2.9	-0.68	0.44	6.21	-0.33	1.55	4.23	5.25	1.51	7.08	4.55	3.59	6.23	-
-8.97	7.68	14.6	8.68	3.44	3.55	0.43	2.47	-4.6	2.83	-2.71	-4.42	-4.63	-3.07	-3.07	-4.13	-5.53	-7.37	-0.9	-4.65	-3.25	-1.32	-0.66	-1.52	-3.7	-5.51	-5.96	-3.85	-3.59	-1.36	-1.22	-4.55	-2.77	-3.33	-0.12	1.02	0.57	-1.15	-1.81	0.34	1.55	3.72	6.04	0.51	5	6.22	-
-8.97	7.68	14.6	8.68	3.44	3.55	0.43	2.47	-4.6	2.83	-2.71	-4.42	-4.63	-3.07	-3.07	-4.13	-5.53	-7.37	-0.9	-4.65	-3.25	-1.32	-0.66	-1.52	-3.7	-5.51	-5.96	-3.85	-3.59	-1.36	-1.22	-4.55	-2.77	-3.33	-0.12	1.02	0.57	-1.15	-1.81	0.34	1.55	3.72	6.04	0.51	5	6.22	-
4.5	0.07	-2.47	0.79	2.96	2.4	3.84	2.62	-0.18	2.2	0.05	-0.55	3.53	1.59	3.54	2.06	2.53	-0.93	-2.78	3.04	-0.3	0.45	-1.84	-1.41	-3.81	-5.63	-2.3	-2.81	-4.61	-6.78	-5.31	-2.59	-1.46	-2.45	-0.37	-2.93	1.54	0.38	2.58	2.77	3.22	1.34	3.41	3.74	3.67	6.21	-
4.5	0.07	-2.47	0.79	2.96	2.4	3.84	2.62	-0.18	2.2	0.05	-0.55	3.53	1.59	3.54	2.06	2.53	-0.93	-2.78	3.04	-0.3	0.45	-1.84	-1.41	-3.81	-5.63	-2.3	-2.81	-4.61	-6.78	-5.31	-2.59	-1.46	-2.45	-0.37	-2.93	1.54	0.38	2.58	2.77	3.22	1.34	3.41	3.74	3.67	6.21	-
-1.44	0.04	1.11	2.95	2.45	1.21	2.91	2.36	2.9	1.22	1.03	1.79	1.66	2.79	-1.83	0.98	-2.77	-2.43	-5.06	-1.7	-1.79	-2.93	0.58	-3.15	-1.1	-6	-4.15	-2.5	-7.46	-10.3	-6.65	-4.07	-4.64	-3.67	1.29	0.2	0.67	-0.19	1.66	4.56	4.31	5.71	1.76	2.72	2.77	6.2	-
-1.44	0.04	1.11	2.95	2.45	1.21	2.91	2.36	2.9	1.22	1.03	1.79	1.66	2.79	-1.83	0.98	-2.77	-2.43	-5.06	-1.7	-1.79	-2.93	0.58	-3.15	-1.1	-6	-4.15	-2.5	-7.46	-10.3	-6.65	-4.07	-4.64	-3.67	1.29	0.2	0.67	-0.19	1.66	4.56	4.31	5.71	1.76	2.72	2.77	6.2	-
-2.32	12.3	12.6	1.83	4.86	2.44	2.48	1.18	-1.21	4.09	1.18	0.05	1.75	-3	0.52	-5.39	-4.89	-3.34	0.01	-3.05	-4.38	-5.6	-2.85	-5.35	-5.25	-4.53	-1.54	-3.36	-9.91	-2.9	-5.09	-3.84	-2.86	-0.1	0.36	0.66	1.84	4.61	4.09	3.89	2.77	2.52	2.44	2.53	3.95	6.17	-
-2.32	12.3	12.6	1.83	4.86	2.44	2.48	1.18	-1.21	4.09	1.18	0.05	1.75	-3	0.52	-5.39	-4.89	-3.34	0.01	-3.05	-4.38	-5.6	-2.85	-5.35	-5.25	-4.53	-1.54	-3.36	-9.91	-2.9	-5.09	-3.84	-2.86	-0.1	0.36	0.66	1.84	4.61	4.09	3.89	2.77	2.52	2.44	2.53	3.95	6.17	-
-2.64	17.1	9.3	8.3	8.61	4.83	4.49	0.07	-0.04	-1.43	5.5	2.1	2.06	-2.87	-0.9	-3.49	-0.09	-1.08	-3.33	-9.77	-4.06	-6.22	-5.46	-4.79	-6.21	-8.09	-7.68	-8.02	-4.52	-6.9	-6.87	-4.97	-3.99	-6.08	-2.22	1.24	0.33	-0.09	3.7	4.2	6.53	6.27	7.79	9.23	6.8	6.16	-
-2.64	17.1	9.3	8.3	8.61	4.83	4.49	0.07	-0.04	-1.43	5.5	2.1	2.06	-2.87	-0.9	-3.49	-0.09	-1.08	-3.33	-9.77	-4.06	-6.22	-5.46	-4.79	-6.21	-8.09	-7.68	-8.02	-4.52	-6.9	-6.87	-4.97	-3.99	-6.08	-2.22	1.24	0.33	-0.09	3.7	4.2	6.53	6.27	7.79	9.23	6.8	6.16	-
14.6	12.9	7.58	1.98	8.05	4.33	3.25	2.7	2.12	3.37	2.3	-3.36	-2.47	-5.3	-5.82	-6.14	-5.3	-2.86	-0.39	0.27	-4.05	-7.74	-2.32	-3.4	-5.88	-4.73	-6.7	0.24	-4.16	-2.38	-0.07	0.28	1.11	-2.35	5.21	5.19	1.77	0.49	5.49	-4.14	-0.64	1.93	2.97	-0.36	1.48	6.15	-
4.78	15	17.5	10.5	7.99	4.63	6.56	-1.89	-0.15	2.12	-5.76	-5.4	-4.67	-1.56	-1.44	-3.06	-4.61	-4.99	-6.39	-5.79	-6.33	-6.07	-8.01	-7.88	-7.65	-6.82	-6.84	-5.47	-5.5	-4.12	-3.87	-0.56	1.07	2.23	1.18	1.81	1.79	2.29	1.8	1.86	1.61	2.14	2.26	4.9	5.26	6.14	-
4.78	15	17.5	10.5	7.99	4.63	6.56	-1.89	-0.15	2.12	-5.76	-5.4	-4.67	-1.56	-1.44	-3.06	-4.61	-4.99	-6.39	-5.79	-6.33	-6.07	-8.01	-7.88	-7.65	-6.82	-6.84	-5.47	-5.5	-4.12	-3.87	-0.56	1.07	2.23	1.18	1.81	1.79	2.29	1.8	1.86	1.61	2.14	2.26	4.9	5.26	6.14	-
6.73	-0.08	2.8	1.28	1.11	-0.52	2.91	-0.66	3.47	-5.2	-0.79	0.49	0.08	-1.98	2.35	-1.6	-0.38	0.7	0.52	2.62	-1.07	-1.1	0.76	-2.4	2.34	-3.48	1.3	-2.77	0.62	-1.37	-0.07	-1.22	-0.76	-0.5	-3.17	1.08	2.63	1.82	-1.29	0.38	-2.63	-0.43	-0.69	1.14	1.61	6.13	-
-4.51	0.1	4.31	4.66	3.93	-1.44	0.82	-0.35	-1.91	-2.68	-2.79	-1.56	0.57	-2.88	2.22	1.86	3.55	-4.5	0.12	-1.95	-3.37	0.99	-2.88	-0.11	-5.07	0.55	-0.5	-1.51	3.47	1.72	-5.44	-0.04	4.42	-1.1	-2.68	-0.36	-2.49	1.43	0.09	1.5	-0.25	-3.27	1.89	-0.09	0.84	6.13	-
-1.55	8.27	7.57	9.75	7.82	9.22	6.21	5.91	2.92	1.96	-1.93	-2.61	-5.62	-2.57	-1.33	-4.47	-3.84	-1.97	-5.9	-11	-9.06	-6.55	-4.49	-7.95	-11.6	-8.95	-5.62	-5.19	-5.89	-10.1	-1.97	0.03	-5.94	-3.56	-2.74	-0.87	3.65	0.84	2.76	2.44	3.62	1.25	7.15	6.93	11.5	6.12	-
-1.55	8.27	7.57	9.75	7.82	9.22	6.21	5.91	2.92	1.96	-1.93	-2.61	-5.62	-2.57	-1.33	-4.47	-3.84	-1.97	-5.9	-11	-9.06	-6.55	-4.49	-7.95	-11.6	-8.95	-5.62	-5.19	-5.89	-10.1	-1.97	0.03	-5.94	-3.56	-2.74	-0.87	3.65	0.84	2.76	2.44	3.62	1.25	7.15	6.93	11.5	6.12	-
11.4	14.5	10.7	8.47	6.23	7.01	5.29	5.88	2.95	4.63	2.65	-1.35	0.93	-6.2	-3.69	-7.22	-7.25	-7.34	-2.99	-2.88	-9.85	-6.19	-4.75	-5.93	-9.98	-4.59	-7.68	-7.74	-8.58	-5.91	-10.1	-4.77	-7.34	-1.1	-0.27	2.75	1.41	6.49	2.29	2.18	6.49	5.76	9.43	8.47	2.76	6.11	-
11.4	14.5	10.7	8.47	6.23	7.01	5.29	5.88	2.95	4.63	2.65	-1.35	0.93	-6.2	-3.69	-7.22	-7.25	-7.34	-2.99	-2.88	-9.85	-6.19	-4.75	-5.93	-9.98	-4.59	-7.68	-7.74	-8.58	-5.91	-10.1	-4.77	-7.34	-1.1	-0.27	2.75	1.41	6.49	2.29	2.18	6.49	5.76	9.43	8.47	2.76	6.11	-
6.14	1.58	0.08	1.94	0.99	1.06	2.25	1.29	2.8	0.55	6.56	1.47	1.36	-2.31	-2.49	-3.92	-0.89	-0.75	-1.49	4.41	-2.67	-4.35	-8.48	-3.09	-2.3	-1.52	-2.49	-1.91	-5.01	1.53	-3.14	-1	-3.74	-1.04	1.85	3.63	-1.41	0.9	-4.05	-1.83	1.57	-0.58	-1.72	3.73	7.01	6.07	-
2.24	7.4	4.07	10.8	8.89	1.68	5.21	0.83	0.45	0.71	-4.25	-0.55	-0.72	-2.65	1.73	-0.27	-5.53	-0.8	-2.85	-4.19	-5.46	-2.24	-5.14	-5.5	-3.37	-1.92	-6.43	-7.35	-2.39	-5.83	-5.53	-4.94	-3.48	-5.87	2.08	1.62	0.04	2.52	4.38	3.75	4.32	3.77	1.55	3.17	6.08	6.07	-
6.14	1.58	0.08	1.94	0.99	1.06	2.25	1.29	2.8	0.55	6.56	1.47	1.36	-2.31	-2.49	-3.92	-0.89	-0.75	-1.49	4.41	-2.67	-4.35	-8.48	-3.09	-2.3	-1.52	-2.49	-1.91	-5.01	1.53	-3.14	-1	-3.74	-1.04	1.85	3.63	-1.41	0.9	-4.05	-1.83	1.57	-0.58	-1.72	3.73	7.01	6.07	-
1.85	2.92	3.03	0.66	1.68	2.67	-0.05	0.9	6.74	6.45	-0.64	0.68	-0.3	1.91	-0.39	0.34	0.88	-0.51	-0.76	-0.6	-1.79	-4.31	-5.06	-0.81	-2.37	0.21	1.36	-0.25	-3.83	-4.39	-5.3	-5.85	-2.51	-3.85	-3.72	-2.11	-3	-0.08	0.85	2.23	2.12	6.84	4.47	6.99	4.26	6.06	-
1.85	2.92	3.03	0.66	1.68	2.67	-0.05	0.9	6.74	6.45	-0.64	0.68	-0.3	1.91	-0.39	0.34	0.88	-0.51	-0.76	-0.6	-1.79	-4.31	-5.06	-0.81	-2.37	0.21	1.36	-0.25	-3.83	-4.39	-5.3	-5.85	-2.51	-3.85	-3.72	-2.11	-3	-0.08	0.85	2.23	2.12	6.84	4.47	6.99	4.26	6.06	-
5.67	6.93	4.89	-4.85	-2.97	1.81	5.9	-1.95	-0.27	1.29	-1.97	2.81	2.64	3.04	-0.29	-1.14	9.26	5.44	-3.65	-2.53	-4.27	-6.63	-3.77	-5.51	-1.01	1.41	-2.96	-1.82	-4.2	1.02	2.85	-2.89	-0.75	-5.59	-4.01	-9.2	-0.06	-0.6	3.77	3.81	6.87	-0.26	-3	2.36	2.97	6.03	-
5.67	6.93	4.89	-4.85	-2.97	1.81	5.9	-1.95	-0.27	1.29	-1.97	2.81	2.64	3.04	-0.29	-1.14	9.26	5.44	-3.65	-2.53	-4.27	-6.63	-3.77	-5.51	-1.01	1.41	-2.96	-1.82	-4.2	1.02	2.85	-2.89	-0.75	-5.59	-4.01	-9.2	-0.06	-0.6	3.77	3.81	6.87	-0.26	-3	2.36	2.97	6.03	-
16.3	10.7	-0.26	1.71	3.04	0.68	2.5	4.88	7.4	5.15	3.75	5.64	4.83	3.09	2.03	3.57	0.24	0.93	1.36	3.17	-0.29	-1.44	-0.46	-3.73	-0.12	4.62	-5.6	-3.52	1.04	0.25	-6.43	-3.02	-1.29	-1.02	6.94	5.95	1.56	4.39	1.96	3.87	2.55	2.16	8.07	2.11	4.27	5.97	-
16.3	10.7	-0.26	1.71	3.04	0.68	2.5	4.88	7.4	5.15	3.75	5.64	4.83	3.09	2.03	3.57	0.24	0.93	1.36	3.17	-0.29	-1.44	-0.46	-3.73	-0.12	4.62	-5.6	-3.52	1.04	0.25	-6.43	-3.02	-1.29	-1.02	6.94	5.95	1.56	4.39	1.96	3.87	2.55	2.16	8.07	2.11	4.27	5.97	-
14.6	5.52	5.86	3.99	2.08	4.99	-1.27	3.31	2.16	0.72	6.5	-1.55	1.33	-0.19	-1.24	-6.18	-3.84	-5.75	-3.64	-1.81	-0.12	-5.93	0.11	-7.88	-0.9	-3.89	-4.17	1.31	-6.12	1.78	-4.68	-4.45	-4.29	-4.73	0.35	-5.07	-1.74	3.57	1.13	0.02	2.72	4.49	4.52	6	2.75	5.91	-
14.6	5.52	5.86	3.99	2.08	4.99	-1.27	3.31	2.16	0.72	6.5	-1.55	1.33	-0.19	-1.24	-6.18	-3.84	-5.75	-3.64	-1.81	-0.12	-5.93	0.11	-7.88	-0.9	-3.89	-4.17	1.31	-6.12	1.78	-4.68	-4.45	-4.29	-4.73	0.35	-5.07	-1.74	3.57	1.13	0.02	2.72	4.49	4.52	6	2.75	5.91	-
6.38	8.49	5.86	1.51	5.91	1.25	5.26	0.69	-2.03	1.31	3.44	0.76	3.61	-3.16	-2.59	-4.08	-0.93	-1.58	-7.16	-6.28	-1.64	-6.07	-5.07	-2.25	-4.31	-2.73	-5.97	-4.34	-5.06	-5.76	-1.29	-6.2	-0.86	-1.66	0.34	-0.9	1.37	1.09	-3.12	3.43	0.95	1.49	1.97	5.62	4.78	5.89	-
15.6	11.6	5.37	1.82	1.68	-0.24	-3.54	0.99	-0.24	0.26	2.56	1.29	-0.79	-0.14	-0.42	-1.57	1.77	-0.6	-0.16	1.53	-0.4	-3.25	0.59	-1.59	-1.9	-2.74	-0.88	-5.42	-0.27	-2.68	-1.71	-3.43	-1.93	-1.35	-1.46	-3.57	-2.14	-3.2	-0.87	-0.12	5.08	0.85	1.72	5.4	2.48	5.87	-
15.6	11.6	5.37	1.82	1.68	-0.24	-3.54	0.99	-0.24	0.26	2.56	1.29	-0.79	-0.14	-0.42	-1.57	1.77	-0.6	-0.16	1.53	-0.4	-3.25	0.59	-1.59	-1.9	-2.74	-0.88	-5.42	-0.27	-2.68	-1.71	-3.43	-1.93	-1.35	-1.46	-3.57	-2.14	-3.2	-0.87	-0.12	5.08	0.85	1.72	5.4	2.48	5.87	-
18.6	12.7	4.05	3.76	3.01	4.13	0.8	2.35	3.11	0.85	0.27	-2.5	-5.86	1.62	-2.22	-2.31	-1.84	-0.6	-1.6	0.05	-5.05	-2.59	-2.43	-2.98	-0.8	-2.9	-4.74	-0.85	-1.3	-0.17	-4.12	-6.49	-2.84	-2.49	-6.28	-1.16	-0.78	-0.03	2.22	1.77	5.17	4.66	-0.82	2.98	3.99	5.86	-
18.6	12.7	4.05	3.76	3.01	4.13	0.8	2.35	3.11	0.85	0.27	-2.5	-5.86	1.62	-2.22	-2.31	-1.84	-0.6	-1.6	0.05	-5.05	-2.59	-2.43	-2.98	-0.8	-2.9	-4.74	-0.85	-1.3	-0.17	-4.12	-6.49	-2.84	-2.49	-6.28	-1.16	-0.78	-0.03	2.22	1.77	5.17	4.66	-0.82	2.98	3.99	5.86	-
2.52	3.03	2.44	1.76	3.54	4.29	-2.93	0.47	0.3	0.45	-1.32	0.15	-2.23	1.17	-1.91	3.06	1.47	-0.74	-5.72	-1.1	1.94	1.72	-0.95	-2.72	2.11	-3.09	-0.31	-2.49	-6.17	-4.2	0.78	-3.71	-3.78	-1.4	-1.88	-2.05	-2.54	-4.63	4.03	-0.83	0.92	1.8	4.43	3.39	3.19	5.83	-
2.52	3.03	2.44	1.76	3.54	4.29	-2.93	0.47	0.3	0.45	-1.32	0.15	-2.23	1.17	-1.91	3.06	1.47	-0.74	-5.72	-1.1	1.94	1.72	-0.95	-2.72	2.11	-3.09	-0.31	-2.49	-6.17	-4.2	0.78	-3.71	-3.78	-1.4	-1.88	-2.05	-2.54	-4.63	4.03	-0.83	0.92	1.8	4.43	3.39	3.19	5.83	-
-2.71	-5.9	-5.79	-4.89	-2.33	1.64	1.47	-0.95	0.29	5.34	4.76	4.4	5.02	5.29	4.25	2.01	3.86	3.18	2.76	0.59	2.68	-5.62	-4.45	-4	-5.95	-8.63	-7.24	-7.93	-4.34	-5.79	-4.86	-2.55	1.07	-6.71	1.58	-1.71	-0.81	1.54	0.55	5.39	6.36	-1.65	1.88	2.01	1.98	5.83	-
-2.71	-5.9	-5.79	-4.89	-2.33	1.64	1.47	-0.95	0.29	5.34	4.76	4.4	5.02	5.29	4.25	2.01	3.86	3.18	2.76	0.59	2.68	-5.62	-4.45	-4	-5.95	-8.63	-7.24	-7.93	-4.34	-5.79	-4.86	-2.55	1.07	-6.71	1.58	-1.71	-0.81	1.54	0.55	5.39	6.36	-1.65	1.88	2.01	1.98	5.83	-
16.6	18.3	10.7	5.29	2.82	6.16	2.64	1.92	2.69	0.19	-0.03	-1.97	-2.68	0.42	-3.8	-2.64	-1.27	-2.19	-4.58	-5.69	0.1	-6.41	-5.72	-1.15	-6.21	-8.55	-4.49	-4.28	-2.77	1.53	-1.76	-0.41	0.09	-3.85	-0.12	2.15	-1.34	1.41	2.61	3.75	0.18	5.67	0.38	4.36	3.69	5.82	-
-8.56	-4.36	-3.37	-2.53	-5.02	-2.38	-0.14	2.34	0.66	5.74	4.42	2.89	6.59	5.04	6.3	7	7.7	7.32	5.11	1.51	-2.05	-5.19	-7.45	-10.2	-11.2	-11.2	-10.6	-9.61	-8.83	-6.7	-5.14	-4.41	-4.68	-5.11	-3.3	-2.06	-0.15	0.83	1.55	2.67	3.76	4.15	4.45	5.64	6.58	5.82	-
5.07	3.25	-3.26	-1.84	2.35	-2.03	3.27	-0.16	1.55	0.65	1.76	-0.57	0.14	2.49	5.35	-1.21	0.56	-0.55	-1.06	-1.54	-1.02	-2.48	-2.58	-1.86	-1.97	2.25	3.05	-0.88	-0.8	-1.41	-0.65	-5.15	-3.66	-1.34	1.86	1.74	-1.76	-6.1	-2.7	-2.94	1.13	1.55	-0.76	2.69	3.81	5.8	-
5.07	3.25	-3.26	-1.84	2.35	-2.03	3.27	-0.16	1.55	0.65	1.76	-0.57	0.14	2.49	5.35	-1.21	0.56	-0.55	-1.06	-1.54	-1.02	-2.48	-2.58	-1.86	-1.97	2.25	3.05	-0.88	-0.8	-1.41	-0.65	-5.15	-3.66	-1.34	1.86	1.74	-1.76	-6.1	-2.7	-2.94	1.13	1.55	-0.76	2.69	3.81	5.8	-
4.38	0.85	1.56	5.33	5.62	5.9	3.78	2.22	5.2	6.98	1.94	-1.34	-1.02	-0.95	-4.4	-3.3	-3.31	-2.89	-6.18	-0.88	-3.75	-0.2	-1.44	-4.81	-4.76	2.68	-3.11	-2.94	-0.41	-0.5	-4.53	-1.89	-1.76	-0.39	-1.4	-0.74	-0.06	-0.56	-0.5	6.68	3.2	4.71	3.13	1.03	7.07	5.8	-
4.38	0.85	1.56	5.33	5.62	5.9	3.78	2.22	5.2	6.98	1.94	-1.34	-1.02	-0.95	-4.4	-3.3	-3.31	-2.89	-6.18	-0.88	-3.75	-0.2	-1.44	-4.81	-4.76	2.68	-3.11	-2.94	-0.41	-0.5	-4.53	-1.89	-1.76	-0.39	-1.4	-0.74	-0.06	-0.56	-0.5	6.68	3.2	4.71	3.13	1.03	7.07	5.8	-
5.08	9.2	6.36	6.59	6.05	5.41	2.03	-0.24	-0.53	0.27	0.2	-1.31	-1.18	1.63	-5.23	1.4	-0.15	-5.57	-1.45	-4.03	-4.23	-1.66	-1.36	-2.63	-6.16	-4.03	-2.85	-4.38	-0.78	-7.33	-5.6	-3.64	-2.36	-4.26	-1.13	-3.95	-1.77	1.31	0.78	0.18	6.4	4.59	4.52	6.36	5.48	5.79	-
5.08	9.2	6.36	6.59	6.05	5.41	2.03	-0.24	-0.53	0.27	0.2	-1.31	-1.18	1.63	-5.23	1.4	-0.15	-5.57	-1.45	-4.03	-4.23	-1.66	-1.36	-2.63	-6.16	-4.03	-2.85	-4.38	-0.78	-7.33	-5.6	-3.64	-2.36	-4.26	-1.13	-3.95	-1.77	1.31	0.78	0.18	6.4	4.59	4.52	6.36	5.48	5.79	-
0.81	-1.45	2.24	-0.47	0.91	2.15	1.36	2.46	1.77	-0.17	0.6	1.83	-1.57	1.91	-1.75	1.95	-0.92	0.27	-2.91	-2.09	-0.59	-1.13	-1.53	-1.46	0.78	-0.74	-2.75	0	1.62	1.91	3.48	3.37	-1.38	-1.89	-3.36	-0.57	-3.89	-1.57	4.34	1.9	-1.6	3.61	-3.96	2.64	1.55	5.76	-
0.81	-1.45	2.24	-0.47	0.91	2.15	1.36	2.46	1.77	-0.17	0.6	1.83	-1.57	1.91	-1.75	1.95	-0.92	0.27	-2.91	-2.09	-0.59	-1.13	-1.53	-1.46	0.78	-0.74	-2.75	0	1.62	1.91	3.48	3.37	-1.38	-1.89	-3.36	-0.57	-3.89	-1.57	4.34	1.9	-1.6	3.61	-3.96	2.64	1.55	5.76	-
-0.75	1.59	-0.5	0.08	1.09	-0.54	0.22	0.89	2.61	1.17	1.8	2.52	-1.57	-0.98	4.28	3.06	1.5	0.41	0.47	-2.44	1.47	-0.54	-1.11	-2.21	-0.98	-2.46	-1.81	-2.66	-4.39	1.21	-2.67	-1.7	-5.35	-4.9	-3.92	-1.51	-1.77	0.8	2.12	0.83	1.72	3.19	0.49	4.31	2.81	5.73	-
-0.75	1.59	-0.5	0.08	1.09	-0.54	0.22	0.89	2.61	1.17	1.8	2.52	-1.57	-0.98	4.28	3.06	1.5	0.41	0.47	-2.44	1.47	-0.54	-1.11	-2.21	-0.98	-2.46	-1.81	-2.66	-4.39	1.21	-2.67	-1.7	-5.35	-4.9	-3.92	-1.51	-1.77	0.8	2.12	0.83	1.72	3.19	0.49	4.31	2.81	5.73	-
10.9	11.9	7.88	11	6.65	1.85	8.2	2.51	4.22	0.65	7.66	-1.95	-1.27	-5.17	0.77	-6.38	-3.13	-8.64	-7.78	-7.83	-4.17	-4.87	-9.36	-3.81	-5.11	-3.73	-7.74	-8	-8.71	-1.09	-7.83	-2.58	0.2	2.04	2.72	4.51	3.86	4.6	3.59	4.46	2.29	3.98	4.22	4.51	3.13	5.71	-
10.9	11.9	7.88	11	6.65	1.85	8.2	2.51	4.22	0.65	7.66	-1.95	-1.27	-5.17	0.77	-6.38	-3.13	-8.64	-7.78	-7.83	-4.17	-4.87	-9.36	-3.81	-5.11	-3.73	-7.74	-8	-8.71	-1.09	-7.83	-2.58	0.2	2.04	2.72	4.51	3.86	4.6	3.59	4.46	2.29	3.98	4.22	4.51	3.13	5.71	-
17.8	11.1	11.5	8.19	6.37	1.2	4.19	1.48	2.96	-2.14	-0.37	-1.87	-5.54	-1.63	-2.19	-5.54	-3.23	-5.58	-2.82	-2.79	-5.01	-3.18	-1.78	-6.26	-2.17	-5.02	-7.24	-5.94	-1.91	-0.33	-4.42	1.85	-1.62	-5.89	-4.68	0.99	-2.15	-2.4	-1.14	4.81	8.68	-0.61	0.63	9.26	5.39	5.7	-
-3.94	-1.3	2.05	-2.72	0.08	0.03	1.67	2.53	3.22	0.87	2.99	0.43	4.26	0.11	-0.91	-1.35	-2.26	1.67	1.78	-0.07	-5.16	-3.63	0.54	-0.16	-2.12	-2.66	1.68	0.36	-2.12	2.23	-1.52	0.56	-2.75	0.88	-1.56	-3.93	0.7	2.21	0.21	2.05	0.33	-1.53	2.11	1.31	0.83	5.67	-
-3.94	-1.3	2.05	-2.72	0.08	0.03	1.67	2.53	3.22	0.87	2.99	0.43	4.26	0.11	-0.91	-1.35	-2.26	1.67	1.78	-0.07	-5.16	-3.63	0.54	-0.16	-2.12	-2.66	1.68	0.36	-2.12	2.23	-1.52	0.56	-2.75	0.88	-1.56	-3.93	0.7	2.21	0.21	2.05	0.33	-1.53	2.11	1.31	0.83	5.67	-
10.6	3.09	0.47	-0.55	1.82	6.48	-0.99	-0.15	0.37	0.3	1.32	-0.9	-0.58	0.9	1.9	-2.2	0.09	-4.09	-2.9	2.11	-0.81	-1.81	-5.79	-2.54	-1.31	-3.45	-1.04	-2.97	-1.44	-3.89	1.77	-1.35	-0.82	-1.43	-2.12	1.62	-2.49	-1.89	2.51	1.48	-2.84	-4.52	3.42	1.17	4.32	5.67	-
10.6	3.09	0.47	-0.55	1.82	6.48	-0.99	-0.15	0.37	0.3	1.32	-0.9	-0.58	0.9	1.9	-2.2	0.09	-4.09	-2.9	2.11	-0.81	-1.81	-5.79	-2.54	-1.31	-3.45	-1.04	-2.97	-1.44	-3.89	1.77	-1.35	-0.82	-1.43	-2.12	1.62	-2.49	-1.89	2.51	1.48	-2.84	-4.52	3.42	1.17	4.32	5.67	-
8.81	1.62	0.88	-0.25	5.89	1.44	0.75	-0.82	0.76	0.8	1.36	2.36	-2.88	-0.95	0.45	4	-0.26	-2.76	1.52	-2.43	0.26	2.13	0.96	-2.33	-3.27	-0.93	-2.24	-4.61	-0.79	-4.65	-5.87	2.26	-4.84	-1.61	2.04	1.13	1.75	1.83	3.54	0.45	-2.09	-0.67	2.92	1.06	2.3	5.67	-
8.81	1.62	0.88	-0.25	5.89	1.44	0.75	-0.82	0.76	0.8	1.36	2.36	-2.88	-0.95	0.45	4	-0.26	-2.76	1.52	-2.43	0.26	2.13	0.96	-2.33	-3.27	-0.93	-2.24	-4.61	-0.79	-4.65	-5.87	2.26	-4.84	-1.61	2.04	1.13	1.75	1.83	3.54	0.45	-2.09	-0.67	2.92	1.06	2.3	5.67	-
19.4	8.18	7.96	5.28	6.53	2.93	-0.15	-0.56	1.66	-1.26	-1.29	-2.61	-1.47	-5.27	-2.95	0.63	-2.94	-6.19	-3.36	-2.5	-1.61	-2.7	-7.62	-0.81	-3.84	-1.06	-5.74	-0.77	-3.83	-5.27	0.31	0.37	2.72	-2.58	-3.52	0.09	-0.32	-1.71	1.51	-2	1.9	2.04	-0.41	4.42	3.09	5.65	-
10.2	4.45	4.87	3.61	4.4	2.74	3.35	1.04	0.52	2.63	0.65	1.44	-0.94	1.27	-2.34	-0.13	-1.57	-5.39	-0.71	-4.19	-4.58	-7.73	-0.45	-6.74	-1.59	-3.1	-5.69	-9.2	0.48	-4.76	0.45	-1.93	0.12	-2.49	-3.94	1.97	-1.86	5.65	-1.93	2.96	3.75	3.62	1.77	1.77	3.8	5.63	-
3.6	1.72	-1.89	-0.94	0.98	0.24	1.7	2.39	0.68	0.18	0.53	1.89	2.31	-0.9	1.81	-1.45	1.2	-0.23	0.22	1.38	-4.4	-0.79	-1.91	-3.05	-0.55	0.1	2.15	-3.19	-2.43	-0.96	2.13	-3.46	-0.18	-2.33	-0.69	-1.09	-1.67	-0.12	-2.71	-0.16	0.81	-0.35	-1.94	3.68	3.4	5.63	-
3.6	1.72	-1.89	-0.94	0.98	0.24	1.7	2.39	0.68	0.18	0.53	1.89	2.31	-0.9	1.81	-1.45	1.2	-0.23	0.22	1.38	-4.4	-0.79	-1.91	-3.05	-0.55	0.1	2.15	-3.19	-2.43	-0.96	2.13	-3.46	-0.18	-2.33	-0.69	-1.09	-1.67	-0.12	-2.71	-0.16	0.81	-0.35	-1.94	3.68	3.4	5.63	-
-9.83	-10.8	-9.49	-5.46	-2.53	-4.1	0.84	-1.24	-0.7	1.75	2.71	5.5	5.84	9.23	8.46	7.36	6.32	3.56	4.56	1.95	-0.29	-4.03	-5.38	-5.78	-5.52	-4.59	-4.8	-4.81	-5.1	-5.94	-7.51	-7.8	-5.71	-4.07	-3.01	-2.33	-1.85	-2.26	-1.92	-0.63	1.88	2.84	4.09	5.21	5.79	5.63	-
-9.83	-10.8	-9.49	-5.46	-2.53	-4.1	0.84	-1.24	-0.7	1.75	2.71	5.5	5.84	9.23	8.46	11	2.6	5.33	2.75	5.61	-2.51	-3.97	-5.61	-6.57	-5.16	-4.83	-3.78	-5.79	-4.86	-4.66	-8.3	-9.56	-5.54	-2.02	-4.65	-2.35	0.01	-3.2	-3.59	1.03	0.67	3.94	3.9	4.44	7.3	5.63	-
3.79	-3.49	-2.03	1.28	-3.18	1.01	5.47	1.98	-0.43	0.56	-2.06	1.2	-3.66	0.18	4.66	2.96	0.84	3.73	0.39	3.45	0.77	4.87	3.71	-3.4	3.18	-0.63	2.16	-3.76	-2.13	-9.46	-4.47	-3.41	-0.51	-3	-1.75	-1.16	-0.4	-1.33	0.21	-1.48	-2.14	1.82	2.47	5.25	5.76	5.61	-
3.79	-3.49	-2.03	1.28	-3.18	1.01	5.47	1.98	-0.43	0.56	-2.06	1.2	-3.66	0.18	4.66	2.96	0.84	3.73	0.39	3.45	0.77	4.87	3.71	-3.4	3.18	-0.63	2.16	-3.76	-2.13	-9.46	-4.47	-3.41	-0.51	-3	-1.75	-1.16	-0.4	-1.33	0.21	-1.48	-2.14	1.82	2.47	5.25	5.76	5.61	-
3.79	-3.49	-2.03	1.28	-3.18	1.01	5.47	1.98	-0.43	0.56	-2.06	1.2	-3.66	0.18	4.66	2.96	0.84	3.73	0.39	3.45	0.77	4.87	3.71	-3.4	3.18	-0.63	2.16	-3.76	-2.13	-9.46	-4.47	-3.41	-0.51	-3	-1.75	-1.16	-0.4	-1.33	0.21	-1.48	-2.14	1.82	2.47	5.25	5.76	5.61	-
3.79	-3.49	-2.03	1.28	-3.18	1.01	5.47	1.98	-0.43	0.56	-2.06	1.2	-3.66	0.18	4.66	2.96	0.84	3.73	0.39	3.45	0.77	4.87	3.71	-3.4	3.18	-0.63	2.16	-3.76	-2.13	-9.46	-4.47	-3.41	-0.51	-3	-1.75	-1.16	-0.4	-1.33	0.21	-1.48	-2.14	1.82	2.47	5.25	5.76	5.61	-
3.79	-3.49	-2.03	1.28	-3.18	1.01	5.47	1.98	-0.43	0.56	-2.06	1.2	-3.66	0.18	4.66	2.96	0.84	3.73	0.39	3.45	0.77	4.87	3.71	-3.4	3.18	-0.63	2.16	-3.76	-2.13	-9.46	-4.47	-3.41	-0.51	-3	-1.75	-1.16	-0.4	-1.33	0.21	-1.48	-2.14	1.82	2.47	5.25	5.76	5.61	-
3.79	-3.49	-2.03	1.28	-3.18	1.01	5.47	1.98	-0.43	0.56	-2.06	1.2	-3.66	0.18	4.66	2.96	0.84	3.73	0.39	3.45	0.77	4.87	3.71	-3.4	3.18	-0.63	2.16	-3.76	-2.13	-9.46	-4.47	-3.41	-0.51	-3	-1.75	-1.16	-0.4	-1.33	0.21	-1.48	-2.14	1.82	2.47	5.25	5.76	5.61	-
3.78	14.1	15.6	9.71	7.2	3.96	2.5	-4.02	-0.08	-2.62	2.09	0.51	-4.79	-2.57	-6.9	-6.56	-6.64	-4.77	-2.23	-5.78	-3.67	-6.31	-5.92	-4.67	-4.05	-1.29	-2.44	-1.31	0.1	-4.12	-1.95	-2.27	-4.51	-3.99	2.45	1.23	-1.44	-3.45	4.02	3.53	3.7	0.9	2.41	2.64	5.85	5.61	-
3.78	14.1	15.6	9.71	7.2	3.96	2.5	-4.02	-0.08	-2.62	2.09	0.51	-4.79	-2.57	-6.9	-6.56	-6.64	-4.77	-2.23	-5.78	-3.67	-6.31	-5.92	-4.67	-4.05	-1.29	-2.44	-1.31	0.1	-4.12	-1.95	-2.27	-4.51	-3.99	2.45	1.23	-1.44	-3.45	4.02	3.53	3.7	0.9	2.41	2.64	5.85	5.61	-
11.9	8.13	3.84	-0.28	0.19	-3.67	2.06	0.14	2.67	0.81	-0.43	4.85	1.53	-0.32	-1.58	-0.56	0.13	-0.46	2.84	1.56	-3.44	3.08	-4.56	-1.07	-0.82	0.08	-3.24	0.08	-2.06	0.78	-2.86	-2.46	-1.53	-1.58	-2.18	-3.8	1.71	-0.93	2.46	0.43	0.81	1.63	-0.49	4.03	1.18	5.61	-
11.9	8.13	3.84	-0.28	0.19	-3.67	2.06	0.14	2.67	0.81	-0.43	4.85	1.53	-0.32	-1.58	-0.56	0.13	-0.46	2.84	1.56	-3.44	3.08	-4.56	-1.07	-0.82	0.08	-3.24	0.08	-2.06	0.78	-2.86	-2.46	-1.53	-1.58	-2.18	-3.8	1.71	-0.93	2.46	0.43	0.81	1.63	-0.49	4.03	1.18	5.61	-
11.9	8.13	3.84	-0.28	0.19	-3.67	2.06	0.14	2.67	0.81	-0.43	4.85	1.53	-0.32	-1.58	-0.56	0.13	-0.46	2.84	1.56	-3.44	3.08	-4.56	-1.07	-0.82	0.08	-3.24	0.08	-2.06	0.78	-2.86	-2.46	-1.53	-1.58	-2.18	-3.8	1.71	-0.93	2.46	0.43	0.81	1.63	-0.49	4.03	1.18	5.61	-
11.9	8.13	3.84	-0.28	0.19	-3.67	2.06	0.14	2.67	0.81	-0.43	4.85	1.53	-0.32	-1.58	-0.56	0.13	-0.46	2.84	1.56	-3.44	3.08	-4.56	-1.07	-0.82	0.08	-3.24	0.08	-2.06	0.78	-2.86	-2.46	-1.53	-1.58	-2.18	-3.8	1.71	-0.93	2.46	0.43	0.81	1.63	-0.49	4.03	1.18	5.61	-
2.96	1.62	5.61	2.64	1.14	3.09	8.2	-0.66	-0.25	3.19	2.48	-1.43	2.13	-0.92	-0.97	-4.13	-2.25	-3.65	-3.3	-3.36	-6.16	-3.18	-3.86	-2.69	-5.86	-4.28	-6.44	-1.42	-1.54	-5.04	2.12	-2.51	-1.19	-2.48	1.67	-0.05	2.18	2.78	-0.42	1.46	2	0.4	4.42	1.83	1.59	5.59	-
2.96	1.62	5.61	2.64	1.14	3.09	8.2	-0.66	-0.25	3.19	2.48	-1.43	2.13	-0.92	-0.97	-4.13	-2.25	-3.65	-3.3	-3.36	-6.16	-3.18	-3.86	-2.69	-5.86	-4.28	-6.44	-1.42	-1.54	-5.04	2.12	-2.51	-1.19	-2.48	1.67	-0.05	2.18	2.78	-0.42	1.46	2	0.4	4.42	1.83	1.59	5.59	-
6.43	7.96	6.38	6	0.72	1.11	3.72	8.72	-2.97	-2.33	-3.41	-1.05	1.01	-2.11	-1.55	-3.26	0.65	-5.81	2.32	0.68	-3.69	0.76	-1.98	-1.16	-4.73	-8.01	-2.51	-5.05	-4.13	-8.3	-2.14	2.13	-2.41	-3.5	0.39	0.25	-0.24	-1.09	-0.24	-0.56	2.75	2.41	4.59	3.42	4.83	5.55	-
8.86	9.49	5.15	3.44	5.12	-1.43	3.14	0.16	-1.8	2.13	-0.54	-1.96	1.34	-3.32	1.66	-1.19	-3.28	-1.84	-3.03	-1.61	-4.52	-3.48	-1.86	-2.35	-3.56	-1.71	-3.94	-1.66	-0.63	-1.37	0.01	-0.55	-2.86	-1.26	-0.44	-1.27	1.03	0.63	1.58	1.29	0.19	-2.44	-0.8	5.15	2.01	5.54	-
8.86	9.49	5.15	3.44	5.12	-1.43	3.14	0.16	-1.8	2.13	-0.54	-1.96	1.34	-3.32	1.66	-1.19	-3.28	-1.84	-3.03	-1.61	-4.52	-3.48	-1.86	-2.35	-3.56	-1.71	-3.94	-1.66	-0.63	-1.37	0.01	-0.55	-2.86	-1.26	-0.44	-1.27	1.03	0.63	1.58	1.29	0.19	-2.44	-0.8	5.15	2.01	5.54	-
0.77	-1.27	-0.9	2.39	0.62	0.49	2.88	0.15	1.41	1.78	4.17	0.15	0.57	-0.16	0.3	-0.31	2.93	4.68	1.61	1.13	-3.07	-1.52	-1.92	1.86	-0.89	-4.11	-5.57	0.98	0.66	-0.77	-1.51	-4.87	2.31	-1.68	2.31	-0.41	1.17	-0.37	2.85	1.22	-1.89	1.09	0.79	3.6	2.21	5.51	-
0.77	-1.27	-0.9	2.39	0.62	0.49	2.88	0.15	1.41	1.78	4.17	0.15	0.57	-0.16	0.3	-0.31	2.93	4.68	1.61	1.13	-3.07	-1.52	-1.92	1.86	-0.89	-4.11	-5.57	0.98	0.66	-0.77	-1.51	-4.87	2.31	-1.68	2.31	-0.41	1.17	-0.37	2.85	1.22	-1.89	1.09	0.79	3.6	2.21	5.51	-
0.82	13.2	12.8	15.4	6.82	4.5	1.96	1.91	-1.25	0.78	0.45	-2.14	-1.98	-1.83	-5.55	-3.76	-5.69	-3.55	-8.97	-9.74	-3.39	-6.91	-3.73	-3.34	-10.2	-3.92	-5.03	-5.21	-4.46	-2.54	-4.26	-6.57	-1.9	-1.07	0.58	1.47	1.48	2.48	0.59	1.79	1.36	5.29	6.38	6.39	5.66	5.49	-
0.82	13.2	12.8	15.4	6.82	4.5	1.96	1.91	-1.25	0.78	0.45	-2.14	-1.98	-1.83	-5.55	-3.76	-5.69	-3.55	-8.97	-9.74	-3.39	-6.91	-3.73	-3.34	-10.2	-3.92	-5.03	-5.21	-4.46	-2.54	-4.26	-6.57	-1.9	-1.07	0.58	1.47	1.48	2.48	0.59	1.79	1.36	5.29	6.38	6.39	5.66	5.49	-
1.84	1.45	1.44	1.19	1.72	2.29	-0.1	1.56	3.17	-0.59	2.12	2.1	0.79	0.7	0.73	0.24	-0.61	1.79	-0.85	-0.39	-1.7	-0.1	1.21	-2.5	-1.2	-1.56	-0.72	-3.81	-0.7	-1.82	-4.84	-3.3	-4.14	-6.73	-3.48	-3.34	0.95	-1.85	2.34	1.4	1.67	2.99	4.97	3.56	6.38	5.48	-
1.84	1.45	1.44	1.19	1.72	2.29	-0.1	1.56	3.17	-0.59	2.12	2.1	0.79	0.7	0.73	0.24	-0.61	1.79	-0.85	-0.39	-1.7	-0.1	1.21	-2.5	-1.2	-1.56	-0.72	-3.81	-0.7	-1.82	-4.84	-3.3	-4.14	-6.73	-3.48	-3.34	0.95	-1.85	2.34	1.4	1.67	2.99	4.97	3.56	6.38	5.48	-
4.74	0.83	-1.44	1.02	1.9	0.78	-0.09	2.33	-1.86	3.25	1.12	-0.5	0.49	4.96	2.55	3.27	-2.43	0.73	-1.57	-3.73	-2.24	0.78	-0.14	-2.87	-1.69	-3.42	-3.26	0.85	1.33	-0.97	-0.53	-1.3	-2.5	0.48	-5.84	-3.3	-3.3	-2.3	-2.4	0.23	2.81	-0.6	3.91	8.47	1.05	5.45	-
4.74	0.83	-1.44	1.02	1.9	0.78	-0.09	2.33	-1.86	3.25	1.12	-0.5	0.49	4.96	2.55	3.27	-2.43	0.73	-1.57	-3.73	-2.24	0.78	-0.14	-2.87	-1.69	-3.42	-3.26	0.85	1.33	-0.97	-0.53	-1.3	-2.5	0.48	-5.84	-3.3	-3.3	-2.3	-2.4	0.23	2.81	-0.6	3.91	8.47	1.05	5.45	-
3.49	9.11	5.23	4.4	10.8	2.36	6.32	0.7	1.97	3.26	4.11	-2.13	2.89	-1.6	-5.89	-5.72	-2.56	-1.6	-6.43	-4.86	-0.15	-1.69	-4.05	-4.41	-8.24	-6.67	-7.65	-6.85	-4.34	-7.84	-4.43	0.49	-2.76	3.54	0.49	2.9	3.27	0.65	3.95	7.45	3.9	5.84	4.33	-1.81	2.11	5.44	-
0.08	0.54	0.46	3.4	2.7	-0.06	1.16	1.09	-1.25	1.02	4.71	-0.49	2.98	-2.05	1.16	-1.96	1.5	0.25	-1.17	1.49	-2.8	-3.68	1.44	2.13	-2.62	-2.13	-0.76	-3.34	-0.04	-0.41	-1.32	-4.38	-4.66	1.29	-1.33	0.59	-3.94	2.09	-1.06	4.16	-0.41	3.21	0.16	2.67	3.62	5.42	-
0.08	0.54	0.46	3.4	2.7	-0.06	1.16	1.09	-1.25	1.02	4.71	-0.49	2.98	-2.05	1.16	-1.96	1.5	0.25	-1.17	1.49	-2.8	-3.68	1.44	2.13	-2.62	-2.13	-0.76	-3.34	-0.04	-0.41	-1.32	-4.38	-4.66	1.29	-1.33	0.59	-3.94	2.09	-1.06	4.16	-0.41	3.21	0.16	2.67	3.62	5.42	-
1.37	15.9	11.9	12.5	3.78	1.75	-0.25	3.48	-2.71	-3.82	-3.98	-2	2.59	1.86	1.32	-8.62	-3.78	-5.05	-0.07	-4.17	-3.65	-4.32	-2.5	-5.25	-4.63	-0.85	-1.61	-3.5	-3.5	-4.35	-3.71	-3.17	-2.68	-5.89	-4.4	-3.91	0.69	0.53	-1.33	3.35	3.16	3.26	7.43	4.93	6.94	5.4	-
1.37	15.9	11.9	12.5	3.78	1.75	-0.25	3.48	-2.71	-3.82	-3.98	-2	2.59	1.86	1.32	-8.62	-3.78	-5.05	-0.07	-4.17	-3.65	-4.32	-2.5	-5.25	-4.63	-0.85	-1.61	-3.5	-3.5	-4.35	-3.71	-3.17	-2.68	-5.89	-4.4	-3.91	0.69	0.53	-1.33	3.35	3.16	3.26	7.43	4.93	6.94	5.4	-
7.01	1.57	2.01	1.03	1.04	2.58	3.68	-0.66	3.19	-0.31	1.96	2.93	-1.99	1.43	-2.08	-3.34	-1.51	-0.39	-1.17	1.65	-2.5	-4.1	-0.5	-1.45	-2.06	-3.08	-4.25	0.29	-4.47	-3.39	-0.29	-1.86	-2.63	1.61	-0.11	1.19	4.08	2.57	1.66	-1.88	0.28	1	3.04	0.63	-0.9	5.4	-
7.01	1.57	2.01	1.03	1.04	2.58	3.68	-0.66	3.19	-0.31	1.96	2.93	-1.99	1.43	-2.08	-3.34	-1.51	-0.39	-1.17	1.65	-2.5	-4.1	-0.5	-1.45	-2.06	-3.08	-4.25	0.29	-4.47	-3.39	-0.29	-1.86	-2.63	1.61	-0.11	1.19	4.08	2.57	1.66	-1.88	0.28	1	3.04	0.63	-0.9	5.4	-
6.38	7.13	5.67	4.8	3.71	1.97	2.75	3.17	5.36	-0.93	-2.31	1.18	-0.09	-0.87	-3.69	2.85	-0.84	-1.25	-1.64	-4.1	-4.24	-7.12	-1.78	-7.91	-0.11	-2.7	-7.04	-4.54	-2.97	-5.71	-6.57	-5.76	-0.27	-2.68	-5.73	-2.39	0.9	3.39	4.08	3.05	4.46	3.17	3.16	5.28	4.62	5.36	-
6.38	7.13	5.67	4.8	3.71	1.97	2.75	3.17	5.36	-0.93	-2.31	1.18	-0.09	-0.87	-3.69	2.85	-0.84	-1.25	-1.64	-4.1	-4.24	-7.12	-1.78	-7.91	-0.11	-2.7	-7.04	-4.54	-2.97	-5.71	-6.57	-5.76	-0.27	-2.68	-5.73	-2.39	0.9	3.39	4.08	3.05	4.46	3.17	3.16	5.28	4.62	5.36	-
7.36	9.14	3.86	7.92	6.18	1.71	1.48	2.66	1.36	-1.24	2.07	2.18	4.37	-0.92	2.69	1.23	3.97	-1.82	-2.2	-1.89	-2.93	-0.98	1.1	-2.35	-1.9	-8.67	-4.39	-2.36	-2.4	-7.2	-5.65	-4.22	-1.32	1.89	0.87	2.62	3.01	4.38	6.33	7.69	8.65	0.41	4.69	0.6	1.09	5.35	-
2.93	7.43	6.54	8.04	3.07	4.05	4.13	1.58	2.44	-3.25	1.49	0.12	-1.89	-2.66	1.46	-1.2	-1.3	-3.93	-0.75	-4.43	-6.08	-6.07	-6.42	-8.21	-8.58	-6.99	-5.02	-3.86	-5.56	-2.88	-3.93	0.33	-2.65	1.43	1.76	0.29	2.12	4.29	0.91	4.89	1.65	3.57	3.98	-1.03	2.73	5.32	-
10.6	13.8	1.23	-2.39	3.83	-1.74	9.27	7.07	4.2	2.82	0.67	0.87	-0.9	-5	1.68	-1.94	3.18	-2.05	0.02	-0.89	-0.57	5.61	0.85	-1.35	-3.95	-7.94	-6.25	-8.72	-15.4	-4.21	-12.2	-2.52	-13.3	-7.17	-1.36	2.4	-5.11	-5.08	-1.2	17.1	12.1	7.42	6.12	3.98	4.79	5.32	-
10.6	13.8	1.23	-2.39	3.83	-1.74	9.27	7.07	4.2	2.82	0.67	0.87	-0.9	-5	1.68	-1.94	3.18	-2.05	0.02	-0.89	-0.57	5.61	0.85	-1.35	-3.95	-7.94	-6.25	-8.72	-15.4	-4.21	-12.2	-2.52	-13.3	-7.17	-1.36	2.4	-5.11	-5.08	-1.2	17.1	12.1	7.42	6.12	3.98	4.79	5.32	-
2.93	7.43	6.54	8.04	3.07	4.05	4.13	1.58	2.44	-3.25	1.49	0.12	-1.89	-2.66	1.46	-1.2	-1.3	-3.93	-0.75	-4.43	-6.08	-6.07	-6.42	-8.21	-8.58	-6.99	-5.02	-3.86	-5.56	-2.88	-3.93	0.33	-2.65	1.43	1.76	0.29	2.12	4.29	0.91	4.89	1.65	3.57	3.98	-1.03	2.73	5.32	-
3.4	2.32	1.31	-0.53	1.9	4.99	-0.42	0.11	-0.37	1.93	-2.06	-0.67	1.16	-2.05	3.61	3.95	0.86	2.84	-1.21	-1.43	-2.35	-1.73	0.61	3.71	2.18	-1.99	0.36	-1.28	0.03	-0.92	2.02	-2.92	-3.33	-1.03	-4.12	-2.43	-0.44	-2.68	-1.68	-2.24	0.99	4.34	4.5	2.38	4.01	5.31	-
3.4	2.32	1.31	-0.53	1.9	4.99	-0.42	0.11	-0.37	1.93	-2.06	-0.67	1.16	-2.05	3.61	3.95	0.86	2.84	-1.21	-1.43	-2.35	-1.73	0.61	3.71	2.18	-1.99	0.36	-1.28	0.03	-0.92	2.02	-2.92	-3.33	-1.03	-4.12	-2.43	-0.44	-2.68	-1.68	-2.24	0.99	4.34	4.5	2.38	4.01	5.31	-
3.4	2.32	1.31	-0.53	1.9	4.99	-0.42	0.11	-0.37	1.93	-2.06	-0.67	1.16	-2.05	3.61	3.95	0.86	2.84	-1.21	-1.43	-2.35	-1.73	0.61	3.71	2.18	-1.99	0.36	-1.28	0.03	-0.92	2.02	-2.92	-3.33	-1.03	-4.12	-2.43	-0.44	-2.68	-1.68	-2.24	0.99	4.34	4.5	2.38	4.01	5.31	-
3.4	2.32	1.31	-0.53	1.9	4.99	-0.42	0.11	-0.37	1.93	-2.06	-0.67	1.16	-2.05	3.61	3.95	0.86	2.84	-1.21	-1.43	-2.35	-1.73	0.61	3.71	2.18	-1.99	0.36	-1.28	0.03	-0.92	2.02	-2.92	-3.33	-1.03	-4.12	-2.43	-0.44	-2.68	-1.68	-2.24	0.99	4.34	4.5	2.38	4.01	5.31	-
-1.23	4.22	3.65	3.6	2.9	8.42	4.32	1.07	5.32	-0.98	2.6	-3.25	1.44	-2.64	1.68	-0.18	-4.23	-2.61	2.37	-2.67	-5.63	-5.04	-1.38	-4.74	-4.04	-6.58	-1.41	-1.16	-5.97	-4.56	-7.13	-3.57	0.26	-2.84	1.38	-1.06	5.69	-3.11	2.82	4.49	-1.51	0.03	3.41	7.68	8.01	5.3	-
-1.23	4.22	3.65	3.6	2.9	8.42	4.32	1.07	5.32	-0.98	2.6	-3.25	1.44	-2.64	1.68	-0.18	-4.23	-2.61	2.37	-2.67	-5.63	-5.04	-1.38	-4.74	-4.04	-6.58	-1.41	-1.16	-5.97	-4.56	-7.13	-3.57	0.26	-2.84	1.38	-1.06	5.69	-3.11	2.82	4.49	-1.51	0.03	3.41	7.68	8.01	5.3	-
4.95	2.47	3.68	2.59	1.18	1.99	1.66	3.52	0.53	2.92	-2.29	1.36	-2.14	0.73	0.94	-1.44	0.13	-1.17	1.78	-3.44	-1.15	-0.78	0.26	-0.91	1.6	0.43	0.32	0.76	-1.42	0.05	-0.23	1.33	-3.02	-2.87	-1.75	0.73	-0.64	-1.62	-0.26	-2.19	4.57	1.7	0.29	3.85	4.91	5.3	-
4.95	2.47	3.68	2.59	1.18	1.99	1.66	3.52	0.53	2.92	-2.29	1.36	-2.14	0.73	0.94	-1.44	0.13	-1.17	1.78	-3.44	-1.15	-0.78	0.26	-0.91	1.6	0.43	0.32	0.76	-1.42	0.05	-0.23	1.33	-3.02	-2.87	-1.75	0.73	-0.64	-1.62	-0.26	-2.19	4.57	1.7	0.29	3.85	4.91	5.3	-
-1.58	6.47	17.9	14.2	3.47	2.32	-2.09	3.37	2.24	-6.45	0.11	-2.55	0.16	-0.76	-3.83	-2.62	-5.4	-6.24	-3.49	-6.57	2.99	-2.45	-5.57	-1.94	-7.2	-4.36	-8.56	-5.56	-6.18	-4.54	-3.45	-0.97	-6.57	-1.25	1.71	0	-0.38	4.42	0.61	3.43	2.61	4.63	5.34	6.6	5.84	5.29	-
-1.58	6.47	17.9	14.2	3.47	2.32	-2.09	3.37	2.24	-6.45	0.11	-2.55	0.16	-0.76	-3.83	-2.62	-5.4	-6.24	-3.49	-6.57	2.99	-2.45	-5.57	-1.94	-7.2	-4.36	-8.56	-5.56	-6.18	-4.54	-3.45	-0.97	-6.57	-1.25	1.71	0	-0.38	4.42	0.61	3.43	2.61	4.63	5.34	6.6	5.84	5.29	-
8.73	6.76	2.46	4.12	0.43	-3.1	-0.88	-2.46	0.87	-2.81	0.49	-2.12	0.57	3.88	0.09	-1.74	1.32	-0.57	-0.61	3.33	2.54	-0.56	1.61	1.99	2.52	1.01	0.28	0.3	-1.24	-3.75	-2.76	-1.77	-0.53	-1.73	-5.13	-1.38	-1.77	-1.95	-0.47	0.56	0.07	-1.08	1.39	2.17	3.61	5.26	-
8.73	6.76	2.46	4.12	0.43	-3.1	-0.88	-2.46	0.87	-2.81	0.49	-2.12	0.57	3.88	0.09	-1.74	1.32	-0.57	-0.61	3.33	2.54	-0.56	1.61	1.99	2.52	1.01	0.28	0.3	-1.24	-3.75	-2.76	-1.77	-0.53	-1.73	-5.13	-1.38	-1.77	-1.95	-0.47	0.56	0.07	-1.08	1.39	2.17	3.61	5.26	-
14.6	4.58	0.16	2.61	1.44	1.52	2.2	-0.32	5.31	1.18	2.46	4.55	2.55	-2.26	0.59	1.02	-0.8	-0.35	1.09	-0.2	-3.53	-3.33	-4.1	-2.41	-1.94	-6.61	-7.28	-3.25	-6.95	-3.3	-4.9	-7.36	-5.72	-2.36	-1.11	-0.11	-0.71	0.55	1.67	2.6	7.64	4.9	2	2.02	5.93	5.25	-
8.62	9.12	7.69	13	2.57	4.88	4.55	0.79	3.77	0.3	-1.8	0.56	-2.62	-4.39	0.63	-4.49	-3.6	-4.19	-5.36	-4.5	-2.08	-5.08	-5.13	-6.46	-3.3	-5.18	-6.23	-5.98	0.25	-6.03	-4.77	-3.26	-3.78	-2.01	0.95	-0.5	0.11	4.07	2.63	3.12	2.65	5.12	2.46	4.76	5.91	5.25	-
2.12	0.37	-2.8	1.18	1.27	0.14	1.54	-1.33	2.29	0.52	1.18	0.65	1.82	0.16	-0.64	1.3	3.21	0.99	-0.26	-0.71	-0.72	1.22	1.74	2.38	-0.86	1.52	0.01	1.88	-1.13	2.86	-3.38	-1.89	-2.85	-2.21	-0.29	-2.23	-2.89	-1.96	-2.18	-0.35	-1.01	1.61	4.65	2.54	2.54	5.23	-
2.12	0.37	-2.8	1.18	1.27	0.14	1.54	-1.33	2.29	0.52	1.18	0.65	1.82	0.16	-0.64	1.3	3.21	0.99	-0.26	-0.71	-0.72	1.22	1.74	2.38	-0.86	1.52	0.01	1.88	-1.13	2.86	-3.38	-1.89	-2.85	-2.21	-0.29	-2.23	-2.89	-1.96	-2.18	-0.35	-1.01	1.61	4.65	2.54	2.54	5.23	-
-2.01	1.26	-0.96	0.71	1.05	0.44	6.39	1.52	2.04	-1.32	1.61	-1.18	0.1	-1.9	1.14	1.86	2.97	-1.08	0.83	0.69	0.2	2.47	2.26	1.36	-0.51	-1.45	-1.18	0.31	0	-3.18	1.41	0.38	0.94	-6.3	-1.53	-2.03	-2.21	2.16	-0.73	1.91	1.35	-1.73	-0.18	6.38	3.7	5.22	-
-2.01	1.26	-0.96	0.71	1.05	0.44	6.39	1.52	2.04	-1.32	1.61	-1.18	0.1	-1.9	1.14	1.86	2.97	-1.08	0.83	0.69	0.2	2.47	2.26	1.36	-0.51	-1.45	-1.18	0.31	0	-3.18	1.41	0.38	0.94	-6.3	-1.53	-2.03	-2.21	2.16	-0.73	1.91	1.35	-1.73	-0.18	6.38	3.7	5.22	-
-2.01	1.26	-0.96	0.71	1.05	0.44	6.39	1.52	2.04	-1.32	1.61	-1.18	0.1	-1.9	1.14	1.86	2.97	-1.08	0.83	0.69	0.2	2.47	2.26	1.36	-0.51	-1.45	-1.18	0.31	0	-3.18	1.41	0.38	0.94	-6.3	-1.53	-2.03	-2.21	2.16	-0.73	1.91	1.35	-1.73	-0.18	6.38	3.7	5.22	-
-2.01	1.26	-0.96	0.71	1.05	0.44	6.39	1.52	2.04	-1.32	1.61	-1.18	0.1	-1.9	1.14	1.86	2.97	-1.08	0.83	0.69	0.2	2.47	2.26	1.36	-0.51	-1.45	-1.18	0.31	0	-3.18	1.41	0.38	0.94	-6.3	-1.53	-2.03	-2.21	2.16	-0.73	1.91	1.35	-1.73	-0.18	6.38	3.7	5.22	-
1.54	4.92	2.93	2.31	1.93	-0.76	-1.47	3.43	2.58	0.16	0.55	4.27	2.78	0.35	0.79	0.19	-5.03	-1.01	1.09	-1.44	-0.19	-2.54	-5.39	-2.16	-0.58	-0.68	0.22	-2.14	-0.2	1.17	-3.43	-3.97	-0.03	-1.4	-1.52	0.55	-1.03	-0.15	-1.36	1.78	3.88	1.78	1.26	3.36	1.98	5.22	-
1.54	4.92	2.93	2.31	1.93	-0.76	-1.47	3.43	2.58	0.16	0.55	4.27	2.78	0.35	0.79	0.19	-5.03	-1.01	1.09	-1.44	-0.19	-2.54	-5.39	-2.16	-0.58	-0.68	0.22	-2.14	-0.2	1.17	-3.43	-3.97	-0.03	-1.4	-1.52	0.55	-1.03	-0.15	-1.36	1.78	3.88	1.78	1.26	3.36	1.98	5.22	-
-2.86	-2.32	-1.05	0.39	-1.68	-0.71	2.68	1.95	-3.78	1.77	-0.87	-0.96	1.24	-0.83	-2.74	0.91	-0.55	-1.91	4.37	0.84	1.62	2.96	2.87	-0.09	-2.65	-1.03	2.27	1.64	-3.54	-3.76	2.71	-2.17	-1.56	0.85	1.13	-0.4	-0.74	-1.52	1.36	-1.72	1.68	-3.79	0.01	-1.41	-0.35	5.21	-
-2.86	-2.32	-1.05	0.39	-1.68	-0.71	2.68	1.95	-3.78	1.77	-0.87	-0.96	1.24	-0.83	-2.74	0.91	-0.55	-1.91	4.37	0.84	1.62	2.96	2.87	-0.09	-2.65	-1.03	2.27	1.64	-3.54	-3.76	2.71	-2.17	-1.56	0.85	1.13	-0.4	-0.74	-1.52	1.36	-1.72	1.68	-3.79	0.01	-1.41	-0.35	5.21	-
-2.86	-2.32	-1.05	0.39	-1.68	-0.71	2.68	1.95	-3.78	1.77	-0.87	-0.96	1.24	-0.83	-2.74	0.91	-0.55	-1.91	4.37	0.84	1.62	2.96	2.87	-0.09	-2.65	-1.03	2.27	1.64	-3.54	-3.76	2.71	-2.17	-1.56	0.85	1.13	-0.4	-0.74	-1.52	1.36	-1.72	1.68	-3.79	0.01	-1.41	-0.35	5.21	-
-2.86	-2.32	-1.05	0.39	-1.68	-0.71	2.68	1.95	-3.78	1.77	-0.87	-0.96	1.24	-0.83	-2.74	0.91	-0.55	-1.91	4.37	0.84	1.62	2.96	2.87	-0.09	-2.65	-1.03	2.27	1.64	-3.54	-3.76	2.71	-2.17	-1.56	0.85	1.13	-0.4	-0.74	-1.52	1.36	-1.72	1.68	-3.79	0.01	-1.41	-0.35	5.21	-
-2.86	-2.32	-1.05	0.39	-1.68	-0.71	2.68	1.95	-3.78	1.77	-0.87	-0.96	1.24	-0.83	-2.74	0.91	-0.55	-1.91	4.37	0.84	1.62	2.96	2.87	-0.09	-2.65	-1.03	2.27	1.64	-3.54	-3.76	2.71	-2.17	-1.56	0.85	1.13	-0.4	-0.74	-1.52	1.36	-1.72	1.68	-3.79	0.01	-1.41	-0.35	5.21	-
-2.86	-2.32	-1.05	0.39	-1.68	-0.71	2.68	1.95	-3.78	1.77	-0.87	-0.96	1.24	-0.83	-2.74	0.91	-0.55	-1.91	4.37	0.84	1.62	2.96	2.87	-0.09	-2.65	-1.03	2.27	1.64	-3.54	-3.76	2.71	-2.17	-1.56	0.85	1.13	-0.4	-0.74	-1.52	1.36	-1.72	1.68	-3.79	0.01	-1.41	-0.35	5.21	-
18	11.3	15.9	6.33	3.42	4.35	4.27	-0.61	1.71	3.85	-3.67	-3.5	0.7	-0.93	-3.87	-3.86	-4.84	-6.01	-1.62	-5.47	-5.19	-9.39	-5.03	-6.55	-3.89	-5.38	-6.38	-3.06	-3.09	-2.81	-2.93	-2.67	0.63	-2.78	-5.38	1.16	0.05	-1.55	2.58	4.89	3.93	1.95	2.63	5.41	7.42	5.16	-
18	11.3	15.9	6.33	3.42	4.35	4.27	-0.61	1.71	3.85	-3.67	-3.5	0.7	-0.93	-3.87	-3.86	-4.84	-6.01	-1.62	-5.47	-5.19	-9.39	-5.03	-6.55	-3.89	-5.38	-6.38	-3.06	-3.09	-2.81	-2.93	-2.67	0.63	-2.78	-5.38	1.16	0.05	-1.55	2.58	4.89	3.93	1.95	2.63	5.41	7.42	5.16	-
-1.02	-0.25	-0.35	-3.5	-2.74	1.09	1.85	0.12	0.22	5.06	1.14	3.4	3.47	2.37	2.07	-0.97	1.23	2.54	-4.02	2.08	1.87	0.66	1.38	1.45	1.96	-0.71	1.73	0.76	-2.65	-3.92	-1.69	-2.65	-2.92	1.37	-2.03	-3.83	-1.05	-0.3	-0.42	2.79	0.88	-0.2	2.99	1.27	3.38	5.15	-
3.32	0.35	3.08	2.33	2.84	4.77	-1.88	-0.62	1.44	-0.21	-0.6	4.81	1.81	2.4	-2.35	0.43	2.15	-1.91	-1.33	0.44	0.59	-0.07	-2.54	-3.19	-3.1	-0.84	-3.61	-1.76	-2.95	-4.54	0.6	-4.44	-3	-3.11	-0.23	-3.08	-3.56	-2.96	-1.36	0.38	4.48	6.23	4.44	6.98	3.57	5.14	-
9.93	5.86	7.16	3.79	1.04	2	-4.37	-1.69	1.52	-2.2	1.97	-1.12	0.34	-1.33	0.37	-2.13	2.1	-2.7	-2.49	-2.06	-1.4	-0.18	-2.42	-5.9	-4.52	0.76	-0.64	0.42	0.8	-0.48	-2.44	0.79	0.69	-4.41	-1.75	-2.94	-0.21	-2.38	0.18	1.37	0.22	3.83	3.24	-0.51	0.31	5.12	-
6.75	17.8	17.1	12.5	8.4	-0.86	3.98	-0.38	6.75	0.03	4.92	-2.07	-2.54	-4.38	-7.86	-8.59	-6.43	-7.26	-7.4	-5.44	-5.19	-7.22	-7.59	-5.94	-4.51	-5.22	-7.36	-3.9	-4.29	-4.81	-2.33	1.22	0.44	1.73	4.21	5.2	4.09	1.85	1.19	1.29	1.7	1.75	2.41	4.22	5.1	5.12	-
9.93	5.86	7.16	3.79	1.04	2	-4.37	-1.69	1.52	-2.2	1.97	-1.12	0.34	-1.33	0.37	-2.13	2.1	-2.7	-2.49	-2.06	-1.4	-0.18	-2.42	-5.9	-4.52	0.76	-0.64	0.42	0.8	-0.48	-2.44	0.79	0.69	-4.41	-1.75	-2.94	-0.21	-2.38	0.18	1.37	0.22	3.83	3.24	-0.51	0.31	5.12	-
6.75	17.8	17.1	12.5	8.4	-0.86	3.98	-0.38	6.75	0.03	4.92	-2.07	-2.54	-4.38	-7.86	-8.59	-6.43	-7.26	-7.4	-5.44	-5.19	-7.22	-7.59	-5.94	-4.51	-5.22	-7.36	-3.9	-4.29	-4.81	-2.33	1.22	0.44	1.73	4.21	5.2	4.09	1.85	1.19	1.29	1.7	1.75	2.41	4.22	5.1	5.12	-
-3.08	1.12	-1.07	-0.46	-2.53	0.74	0.18	1.54	-2.79	0.25	1.66	1.65	-0.49	1.82	3.13	-2.31	1.85	1.17	2.59	3.28	1.19	-0.76	-0.63	-1.09	-3.32	3.2	1.22	0.54	2.67	-0.16	-1.87	-1.15	-1.92	-0.9	-2.41	0.92	-2.47	1.08	-0.6	0.01	-0.57	-0.58	-1.24	0.4	1.41	5.1	-
3.03	11.1	11.2	8.23	5.62	1.65	3.4	1.16	-1.81	-2.15	0.95	0.93	-3.46	-5.02	-8.47	-4.2	-2.33	-4.11	-2.83	-2.38	-0.72	-1.97	-1.59	-3.23	-6.16	-1.98	-2.51	-1.49	-5.12	0.79	-0.86	-3.1	1.24	-2.66	-3.37	-0.68	-0.56	2.1	2.22	1.91	-0.87	4.52	1.81	1.97	4.71	5.09	-
1.75	7.62	6.13	3.98	5.19	3.07	1.82	1.24	6.13	3.31	-0.37	3.18	0.72	0.02	-4.91	-4.45	-0.29	-1.62	-4.76	-6.19	-5.4	-5.09	-7.39	-5.72	-3.36	-5.15	-5.11	-7.19	-4.01	-5.84	0.67	0.48	-3.65	1.97	0.47	-0.82	-1.66	1.2	0.92	-1.32	4	5.26	2.65	5.22	5.54	5.08	-
1.75	7.62	6.13	3.98	5.19	3.07	1.82	1.24	6.13	3.31	-0.37	3.18	0.72	0.02	-4.91	-4.45	-0.29	-1.62	-4.76	-6.19	-5.4	-5.09	-7.39	-5.72	-3.36	-5.15	-5.11	-7.19	-4.01	-5.84	0.67	0.48	-3.65	1.97	0.47	-0.82	-1.66	1.2	0.92	-1.32	4	5.26	2.65	5.22	5.54	5.08	-
13.2	6.63	2.56	6.04	2.99	5.54	-0.21	0.02	-3.53	0.84	0.13	1.54	1.77	-3.17	-3.5	-7.23	-5.27	-1.84	3.53	-0.39	1.28	0.44	1.11	-1.18	-2.32	-3.77	-4.25	-8.71	-2.72	-5.3	5.56	2.06	-1.2	-4.8	0.16	-6.98	-0.93	-0.08	5.63	-1.28	0.3	5.98	5.9	-1.75	0.45	5.08	-
3.06	2.88	-0.74	-0.02	-0.17	3.89	-1.13	2.26	-2.28	-0.14	3.76	1.38	3.91	0.51	1.66	0.99	-2.11	2.84	-3.07	-0.42	-2.46	-2.19	-1.58	-0.36	-4.22	-3.55	-6.35	0.2	-2.48	-3.22	-0.56	2.63	-0.16	0.76	-0.34	2.81	-4.46	-0.06	2.15	1	-1.62	-0.24	0.76	1.64	1.39	5.08	-
[truncated: 12,645 more rows]

## Sheet: Simulated Data
C1	C2	C3	C4	C5	C6	C7	C8	C9	C10	C11	C12	C13	C14	C15	C16	C17	C18	C19	C20	C21	C22	C23	C24	C25	C26	C27	C28	C29	C30	C31	C32	C33	C34	C35	C36	C37	C38	C39	C40	C41	C42	C43	C44	C45	C46	Clases
[truncated: 3,000 more rows]
